# Supplementary material for: Genome-Wide Association Study of Serum Minerals Levels in Children of Different Ethnic Background
Source: PLoS One. 2015 Apr 17;10(4):e0123499. doi: 10.1371/journal.pone.0123499 (PMC4401557; doi:10.1371/journal.pone.0123499)
Supplement: S1 Table — (XLSX) [file pone.0123499.s010.xlsx]

## Sheet: Sheet1
Trait	Ethnicity	Serum level (mg/dl)		Age (day)		Gender
		Mean	SD	Mean	SD	(Male/Female)
Ca	European American	9.49016	0.505743	3554	2249	2802/2418
	African American	9.64384	0.497951	3666	2228	1963/1851
Mg	European American	1.92062	0.201431	3233	2283	1247/1056
	African American	1.9644	0.216903	3559	2221	684/598
