# Supplementary material for: Genome-Wide Association Study of Serum Minerals Levels in Children of Different Ethnic Background
Source: PLoS One. 2015 Apr 17;10(4):e0123499. doi: 10.1371/journal.pone.0123499 (PMC4401557; doi:10.1371/journal.pone.0123499)
Supplement: S2 Table — (XLSX) [file pone.0123499.s011.xlsx]

## Sheet: Ca_European_American
Assocaition results of serum calcium levels in European American
CHR	SNP	POS	Minor Allele	BETA	SE	L95	U95	P
1	rs3768541	158060499	T	-0.0547	0.0138	-0.08174	-0.02766	7.432e-05
1	rs3768540	158060515	G	0.04161	0.009917	0.02217	0.06105	2.764e-05
1	rs912572	158061626	C	0.04197	0.01054	0.02132	0.06263	6.912e-05
1	rs6662930	205041465	C	-0.03923	0.009683	-0.05821	-0.02025	5.161e-05
2	rs13387483	78100362	C	-0.07719	0.01935	-0.1151	-0.03928	6.694e-05
2	rs6734567	78107357	A	-0.08303	0.01936	-0.121	-0.04509	1.825e-05
2	rs10207756	86022929	G	-0.06515	0.01558	-0.09569	-0.03462	2.941e-05
3	rs3755784	9076137	A	0.038	0.009651	0.01908	0.05692	8.344e-05
3	rs12715597	65975175	A	-0.07292	0.01864	-0.1095	-0.03637	9.318e-05
3	rs17201246	122145470	A	0.0514	0.01278	0.02636	0.07644	5.822e-05
3	rs11929034	122279049	A	0.05133	0.01251	0.02681	0.07586	4.157e-05
3	rs6764451	149896384	G	-0.04604	0.01115	-0.06789	-0.0242	3.673e-05
4	rs4263354	170271392	A	-0.03958	0.009572	-0.05834	-0.02082	3.605e-05
4	rs2219692	178812009	G	0.04318	0.009987	0.02361	0.06275	1.564e-05
4	rs11937630	178819640	T	0.04194	0.0101	0.02216	0.06173	3.312e-05
4	rs2378799	178820545	T	0.04275	0.009979	0.02319	0.06231	1.868e-05
5	rs10512732	40319919	T	0.03822	0.009585	0.01943	0.057	6.766e-05
5	rs6897022	40336546	T	0.03871	0.009598	0.0199	0.05753	5.575e-05
5	rs10062885	73068888	G	0.04506	0.01126	0.02299	0.06713	6.367e-05
5	rs10053091	73803701	C	-0.06516	0.01593	-0.09638	-0.03394	4.363e-05
5	rs10474420	73934274	G	-0.06489	0.01509	-0.09446	-0.03532	1.729e-05
5	rs6864196	73944444	G	-0.06217	0.01506	-0.09168	-0.03266	3.698e-05
6	rs17402850	11742589	G	-0.05363	0.01346	-0.08001	-0.02726	6.834e-05
6	rs10806425	90926612	A	0.03906	0.009897	0.01966	0.05846	8.042e-05
6	rs2056907	162880494	G	-0.04004	0.00965	-0.05896	-0.02113	3.387e-05
7	rs2074114	111451659	C	-0.04837	0.01171	-0.07133	-0.02542	3.68e-05
8	rs3764796	17157677	G	0.06534	0.01417	0.03756	0.09312	4.12e-06
8	rs17687453	17159398	C	0.06165	0.01441	0.03341	0.08988	1.911e-05
8	rs2285274	17168025	A	0.0624	0.01441	0.03416	0.09065	1.52e-05
9	rs10759310	111518150	T	-0.03922	0.009751	-0.05833	-0.02011	5.849e-05
9	rs7032317	135879456	T	-0.04442	0.009727	-0.06349	-0.02536	5.056e-06
10	rs2648708	12601439	T	-0.0696	0.01552	-0.1	-0.03918	7.498e-06
10	rs12772513	59677013	A	-0.06712	0.01712	-0.1007	-0.03357	8.917e-05
11	rs12417844	55282064	A	0.0447	0.01133	0.02249	0.06691	8.1e-05
11	rs11230047	55288854	G	0.04473	0.01133	0.02253	0.06693	7.929e-05
11	rs12790125	55322539	A	0.04458	0.01132	0.02238	0.06677	8.369e-05
11	rs12800642	55339676	T	0.0442	0.01133	0.022	0.0664	9.668e-05
11	rs984371	55577698	C	0.04807	0.01152	0.02549	0.07065	3.069e-05
11	rs12364543	55591047	C	0.05983	0.01382	0.03273	0.08692	1.536e-05
11	rs10897314	55621772	C	0.05067	0.01157	0.02799	0.07336	1.218e-05
11	rs7929406	63345202	C	-0.06388	0.01602	-0.09528	-0.03247	6.795e-05
11	rs585721	77553638	C	-0.04279	0.009819	-0.06204	-0.02355	1.339e-05
11	rs17126112	121979678	C	0.09525	0.0227	0.05077	0.1397	2.753e-05
12	rs11051344	31380626	T	0.04431	0.01117	0.02241	0.06621	7.43e-05
12	rs1495336	81205710	C	0.05797	0.01485	0.02887	0.08707	9.583e-05
12	rs11246786	132224607	T	-0.1847	0.04622	-0.2753	-0.09412	6.527e-05
13	rs12876443	41196877	C	0.06159	0.0155	0.03121	0.09197	7.178e-05
13	rs1583206	47634554	C	-0.03978	0.009678	-0.05874	-0.02081	4.018e-05
13	rs4942611	47661646	G	-0.04085	0.009704	-0.05987	-0.02183	2.603e-05
13	rs2802396	47667283	C	-0.03977	0.009962	-0.05929	-0.02024	6.65e-05
13	rs9583786	90763957	A	0.05225	0.01301	0.02675	0.07775	5.993e-05
14	rs1951346	44201175	T	-0.04433	0.01033	-0.06457	-0.02409	1.794e-05
15	rs748696	81093888	A	-0.0384	0.009629	-0.05728	-0.01953	6.742e-05
16	rs17141359	6812292	C	-0.07589	0.01845	-0.1121	-0.03972	3.972e-05
16	rs1080507	17870613	A	0.03964	0.009618	0.02078	0.05849	3.831e-05
16	rs1540675	17873787	A	0.03967	0.009619	0.02082	0.05853	3.775e-05
16	rs11076452	51374733	T	-0.04169	0.01053	-0.06234	-0.02105	7.663e-05
16	rs10153130	53097140	C	-0.1081	0.02563	-0.1584	-0.0579	2.496e-05
18	rs4797245	6497116	C	-0.0497	0.01238	-0.07398	-0.02543	6.069e-05
18	rs10502724	37012708	T	0.04511	0.01148	0.02261	0.06762	8.665e-05
18	rs4439839	74383601	C	-0.04112	0.01055	-0.0618	-0.02045	9.802e-05
19	rs370156	55172539	A	-0.0672	0.0155	-0.09757	-0.03682	1.478e-05
BETA: Regression coefficient (unit, mg/dl)
SE: standard error of BETA
L95: Lower bound of 95% confidence interval for BETA
U95: Upper bound of 95% confidence interval for BETA

## Sheet: Ca_African_American
Assocaition results of serum calcium levels in African American
CHR	SNP	POS	Minor Allele	BETA	SE	L95	U95	P
1	rs11209709	71363236	G	0.05148	0.01214	0.02769	0.07528	2.282e-05
2	rs10496638	125443155	C	-0.07614	0.01752	-0.1105	-0.04179	1.431e-05
2	rs10445686	135893372	G	-0.11	0.02815	-0.1652	-0.0548	9.516e-05
2	rs11902959	183690254	C	-0.0666	0.01696	-0.09984	-0.03336	8.762e-05
2	rs11893710	240908234	A	0.1052	0.02466	0.05685	0.1535	2.041e-05
3	rs2624839	50202231	A	-0.04161	0.01058	-0.06235	-0.02088	8.512e-05
3	rs7636571	179629514	C	0.04305	0.01066	0.02217	0.06394	5.438e-05
3	rs17463979	190938045	G	-0.171	0.04265	-0.2546	-0.08742	6.198e-05
3	rs13076583	192489952	T	-0.127	0.03254	-0.1908	-0.06321	9.687e-05
3	rs7632519	193887269	A	0.04139	0.01045	0.02091	0.06188	7.623e-05
4	rs12501168	154951111	C	-0.05645	0.01429	-0.08447	-0.02844	7.98e-05
4	rs17538472	163038241	T	-0.1146	0.02874	-0.1709	-0.05825	6.823e-05
5	rs4702781	11002126	C	0.04398	0.01072	0.02298	0.06498	4.136e-05
5	rs736917	36728340	A	-0.09125	0.02312	-0.1366	-0.04594	8.065e-05
5	rs6887017	58682821	T	-0.08445	0.02039	-0.1244	-0.04448	3.528e-05
5	rs11738043	58686591	G	-0.213	0.04981	-0.3106	-0.1154	1.949e-05
5	rs26024	127696022	C	-0.06531	0.01523	-0.09517	-0.03546	1.852e-05
5	rs10515514	141813516	C	-0.04985	0.01228	-0.07393	-0.02577	5.048e-05
6	rs2326627	5384079	G	-0.04282	0.01068	-0.06374	-0.02189	6.184e-05
7	rs17164370	88418900	C	-0.1887	0.04807	-0.2829	-0.0945	8.797e-05
7	rs2106432	92970847	C	-0.06375	0.01622	-0.09553	-0.03197	8.593e-05
7	rs1472147	128503543	A	0.0488	0.01085	0.02754	0.07006	7.009e-06
7	rs12539937	152408081	C	0.04668	0.01176	0.02364	0.06973	7.324e-05
8	rs7386446	14762896	C	-0.1066	0.02678	-0.1591	-0.05408	7.043e-05
8	rs4871624	126629328	T	-0.04153	0.01047	-0.06206	-0.02101	7.437e-05
9	rs1343396	79424168	G	-0.05205	0.01203	-0.07563	-0.02846	1.562e-05
10	rs11593133	14995149	A	-0.05074	0.01298	-0.07619	-0.02529	9.467e-05
10	rs10882754	97993942	T	0.04135	0.01058	0.02062	0.06208	9.395e-05
10	rs11245286	126240819	T	0.07779	0.01826	0.042	0.1136	2.096e-05
11	rs2515270	69975164	T	0.05489	0.01384	0.02776	0.08203	7.473e-05
11	rs7120625	99914997	C	0.0475	0.0121	0.02378	0.07123	8.836e-05
12	rs1402318	78229636	G	-0.06909	0.01741	-0.1032	-0.03497	7.342e-05
12	rs3993375	83358419	T	-0.04392	0.01057	-0.06464	-0.0232	3.333e-05
13	rs7335289	25234951	C	-0.04075	0.01043	-0.06118	-0.02031	9.461e-05
15	rs7179664	24286246	T	-0.04995	0.01205	-0.07357	-0.02633	3.48e-05
19	rs2305744	35556123	A	0.04356	0.01097	0.02207	0.06506	7.253e-05
21	rs17114247	43478135	T	-0.04935	0.01228	-0.07341	-0.02529	5.939e-05
22	rs16988025	30164369	T	-0.07258	0.01756	-0.107	-0.03816	3.655e-05
BETA: Regression coefficient (unit, mg/dl)
SE: standard error of BETA
L95: Lower bound of 95% confidence interval for BETA
U95: Upper bound of 95% confidence interval for BETA

## Sheet: Mg_European_American
Assocaition results of serum magnesium levels in European American
CHR	SNP	POS	Minor Allele	BETA	SE	L95	U95	P
1	rs12738235	3786245	A	-0.04203	0.01046	-0.06254	-0.02152	6.102e-05
1	rs4628548	76791163	G	0.03042	0.007678	0.01537	0.04546	7.671e-05
1	rs4460629	155135335	C	0.0228	0.005812	0.01141	0.03419	9.005e-05
1	rs3814316	155149718	T	0.02461	0.006148	0.01256	0.03666	6.459e-05
1	rs4971100	155155731	A	0.02982	0.005867	0.01832	0.04132	4.015e-07
1	rs4072037	155162067	G	-0.02757	0.00579	-0.03892	-0.01623	2.036e-06
1	rs2049805	155194980	G	0.02571	0.005764	0.01441	0.03701	8.568e-06
1	rs2990245	155197462	T	0.0251	0.005755	0.01382	0.03638	1.351e-05
1	rs4971072	155273869	G	0.02563	0.006347	0.01319	0.03807	5.562e-05
1	rs1022361	201790270	C	0.02636	0.006214	0.01418	0.03853	2.309e-05
2	rs11902329	28592116	A	0.02695	0.006784	0.01365	0.04025	7.326e-05
2	rs6715390	38510722	T	0.02905	0.007044	0.01525	0.04286	3.851e-05
2	rs1257174	134945535	C	0.02458	0.005945	0.01293	0.03623	3.687e-05
3	rs4684295	16761693	A	0.02401	0.005941	0.01237	0.03566	5.475e-05
3	rs4681063	25489318	C	0.02479	0.006159	0.01272	0.03686	5.879e-05
3	rs9843286	31294492	A	-0.03462	0.008361	-0.051	-0.01823	3.597e-05
3	rs6775336	31304525	G	-0.03203	0.008123	-0.04795	-0.01611	8.29e-05
4	rs6823027	5873648	A	-0.03873	0.00942	-0.05719	-0.02027	4.071e-05
4	rs6857793	7495484	G	0.02369	0.005919	0.01209	0.03529	6.441e-05
4	rs6852678	76542749	T	0.02538	0.006244	0.01314	0.03762	4.967e-05
4	rs13141160	76585823	T	0.03444	0.008056	0.01865	0.05022	1.992e-05
4	rs6838240	76643452	C	0.037	0.008188	0.02095	0.05305	6.525e-06
4	rs13130758	161785031	C	-0.06975	0.01763	-0.1043	-0.0352	7.838e-05
6	rs6571225	105751550	A	0.04079	0.01018	0.02084	0.06073	6.31e-05
6	rs2073214	144081609	T	-0.03512	0.007843	-0.05049	-0.01974	7.935e-06
7	rs6977396	8143709	T	-0.03862	0.009834	-0.05789	-0.01935	8.845e-05
7	rs1267818	66107024	A	-0.03445	0.008832	-0.05176	-0.01713	9.897e-05
7	rs1267817	66110040	A	-0.03484	0.008834	-0.05216	-0.01753	8.243e-05
7	rs2707832	66136549	A	-0.03476	0.008856	-0.05212	-0.0174	8.925e-05
8	rs2441863	105159724	G	-0.04845	0.0112	-0.0704	-0.02649	1.596e-05
8	rs2028945	105261725	T	-0.04461	0.01108	-0.06632	-0.02289	5.851e-05
9	rs10815388	6232242	C	0.02468	0.006217	0.01249	0.03686	7.421e-05
9	rs7033258	6234131	G	0.02451	0.006234	0.01229	0.03673	8.666e-05
9	rs12553388	105422608	C	0.03532	0.008707	0.01825	0.05238	5.153e-05
10	rs791875	89406088	T	0.02538	0.005755	0.0141	0.03666	1.084e-05
10	rs791881	89408246	C	-0.02423	0.00582	-0.03564	-0.01282	3.258e-05
10	rs791887	89411554	C	0.02678	0.005851	0.01531	0.03825	4.985e-06
10	rs791888	89412575	T	0.02742	0.005758	0.01614	0.03871	2.033e-06
10	rs2755430	89415605	G	-0.02477	0.00584	-0.03622	-0.01333	2.304e-05
10	rs2255684	89419971	T	0.02497	0.005907	0.0134	0.03655	2.455e-05
10	rs10788561	89423245	A	0.02724	0.005884	0.01571	0.03877	3.858e-06
10	rs7920142	98429594	A	0.02669	0.006668	0.01363	0.03976	6.438e-05
10	rs11190179	101365313	A	-0.03781	0.009489	-0.05641	-0.01921	6.96e-05
10	rs3135758	123277869	A	-0.05774	0.01205	-0.08136	-0.03413	1.744e-06
10	rs3135730	123325794	G	-0.04479	0.01097	-0.0663	-0.02328	4.626e-05
10	rs2936854	123423254	G	-0.02508	0.006159	-0.03715	-0.01301	4.825e-05
10	rs2935713	123432188	A	-0.04372	0.01081	-0.06491	-0.02253	5.422e-05
12	rs215227	592524	A	0.02571	0.006508	0.01295	0.03846	8.06e-05
13	rs11618749	100239373	A	0.02959	0.007347	0.01519	0.04399	5.812e-05
13	rs612900	103347618	A	-0.03346	0.008367	-0.04986	-0.01706	6.579e-05
13	rs619688	103354056	C	-0.03264	0.008178	-0.04867	-0.01661	6.788e-05
13	rs603894	103355327	A	-0.03641	0.008119	-0.05232	-0.02049	7.682e-06
13	rs766106	108989698	A	-0.02567	0.00604	-0.03751	-0.01384	2.217e-05
14	rs229648	65212395	G	0.03479	0.008788	0.01756	0.05201	7.774e-05
14	rs11623840	69748866	A	-0.03131	0.008013	-0.04701	-0.0156	9.622e-05
14	rs4905994	101154072	T	-0.02871	0.006366	-0.04119	-0.01623	6.833e-06
15	rs12900756	34089496	G	0.02949	0.007342	0.0151	0.04388	6.085e-05
17	rs7225825	11244165	A	-0.04073	0.009286	-0.05894	-0.02253	1.203e-05
17	rs8072158	11251001	T	-0.03959	0.009257	-0.05774	-0.02145	1.971e-05
19	rs1004046	30992639	C	-0.0276	0.00653	-0.0404	-0.0148	2.466e-05
20	rs1967678	2364386	A	0.08221	0.01893	0.04511	0.1193	1.462e-05
21	rs1783354	25441897	G	0.02331	0.005882	0.01178	0.03484	7.636e-05
22	rs5996761	25199298	C	-0.03261	0.007956	-0.0482	-0.01701	4.307e-05
BETA: Regression coefficient (unit, mg/dl)
SE: standard error of BETA
L95: Lower bound of 95% confidence interval for BETA
U95: Upper bound of 95% confidence interval for BETA

## Sheet: Mg_African_American
Assocaition results of serum magnesium levels in African American
CHR	SNP	POS	Minor Allele	BETA	SE	L95	U95	P
1	rs2067994	62708339	G	-0.03217	0.008091	-0.04803	-0.01631	7.421e-05
1	rs10789108	62713469	C	-0.03252	0.008218	-0.04862	-0.01641	8.016e-05
1	rs11799891	77197018	C	0.0372	0.009175	0.01921	0.05518	5.338e-05
1	rs6670455	166597870	G	0.04963	0.01266	0.02482	0.07444	9.279e-05
2	rs10195121	116555009	C	0.04025	0.01	0.02064	0.05986	6.081e-05
2	rs2678289	216524861	A	0.03331	0.008369	0.01691	0.04971	7.275e-05
3	rs7639174	23670620	C	0.03136	0.008002	0.01567	0.04704	9.37e-05
3	rs4437115	41073542	G	-0.03354	0.008443	-0.05009	-0.017	7.49e-05
3	rs6798660	42499578	A	0.05189	0.01289	0.02663	0.07716	6.023e-05
3	rs11718502	42529082	T	0.05767	0.01226	0.03365	0.08169	2.808e-06
3	rs6777221	53186700	G	0.08288	0.0202	0.04329	0.1225	4.333e-05
3	rs9289976	156842631	G	0.0633	0.01521	0.03349	0.09311	3.365e-05
3	rs6414539	170176449	G	-0.05748	0.01413	-0.08518	-0.02978	5.048e-05
4	rs1881803	3485786	A	-0.03332	0.008171	-0.04933	-0.0173	4.835e-05
4	rs17488241	185339641	C	0.1502	0.03658	0.07852	0.2219	4.278e-05
5	rs256416	14370831	A	0.03448	0.008422	0.01798	0.05099	4.499e-05
5	rs968041	67721951	T	-0.04385	0.01082	-0.06506	-0.02264	5.394e-05
5	rs294157	104474026	T	0.03272	0.008225	0.0166	0.04884	7.338e-05
5	rs6885593	110987667	C	0.04343	0.01045	0.02295	0.06391	3.447e-05
5	rs13354840	112717518	G	-0.03928	0.009815	-0.05851	-0.02004	6.65e-05
5	rs672894	113651694	C	0.03203	0.007835	0.01667	0.04739	4.622e-05
6	rs9466719	23268407	A	0.03548	0.008559	0.01871	0.05226	3.614e-05
6	rs7743021	68065040	G	-0.05449	0.01318	-0.08031	-0.02866	3.78e-05
6	rs198674	143192850	A	-0.03376	0.008151	-0.04974	-0.01779	3.668e-05
7	rs7357330	10928142	G	-0.04898	0.01163	-0.07177	-0.02618	2.714e-05
7	rs3735345	14187523	C	-0.06796	0.01635	-0.1	-0.03591	3.452e-05
7	rs17169316	16220314	T	0.0403	0.01009	0.02053	0.06007	6.827e-05
7	rs11768401	43598222	T	0.08781	0.02217	0.04435	0.1313	7.91e-05
7	rs10280152	49826804	T	0.03119	0.007967	0.01558	0.04681	9.519e-05
7	rs7799361	139231393	T	-0.03327	0.008125	-0.0492	-0.01735	4.488e-05
7	rs8192810	139564806	C	-0.04281	0.01019	-0.06277	-0.02284	2.83e-05
8	rs13250045	13734903	C	-0.03297	0.008036	-0.04872	-0.01722	4.349e-05
8	rs10888073	13738781	T	0.0365	0.007961	0.02089	0.0521	4.994e-06
8	rs1455371	40178231	A	0.05284	0.01345	0.02648	0.0792	8.973e-05
8	rs7834086	105595748	G	-0.03411	0.008563	-0.05089	-0.01732	7.189e-05
9	rs6477333	8737316	A	0.03549	0.008357	0.01911	0.05187	2.326e-05
9	rs12343157	84723491	A	0.03259	0.008271	0.01638	0.0488	8.592e-05
9	rs4979632	136572021	T	0.06221	0.01567	0.0315	0.09291	7.578e-05
10	rs12776562	97269933	A	-0.03434	0.008567	-0.05113	-0.01754	6.481e-05
11	rs2075859	1250488	T	0.03627	0.009118	0.0184	0.05414	7.346e-05
11	rs2735727	1257459	A	0.03546	0.008878	0.01806	0.05286	6.871e-05
11	rs1001199	21450509	T	0.03303	0.008408	0.01655	0.04951	9e-05
11	rs2512950	55796170	G	-0.03142	0.008023	-0.04715	-0.0157	9.443e-05
11	rs606452	75276178	A	0.0327	0.008334	0.01637	0.04904	9.173e-05
12	rs1677129	21791565	T	0.05674	0.01389	0.02952	0.08396	4.663e-05
12	rs2196481	29210121	G	0.03428	0.008665	0.0173	0.05126	8.027e-05
12	rs17694397	63870969	T	-0.06058	0.01542	-0.09081	-0.03035	9.035e-05
12	rs34279	109603931	T	0.03473	0.008032	0.01899	0.05047	1.653e-05
14	rs7159513	29856951	A	0.08197	0.01991	0.04295	0.121	4.08e-05
14	rs2402074	92293518	G	-0.03301	0.007999	-0.04869	-0.01733	3.919e-05
16	rs171125	34760967	A	0.1206	0.02991	0.06194	0.1792	5.89e-05
16	rs189378	34805859	A	0.1207	0.0299	0.06205	0.1793	5.778e-05
16	rs7203265	35046051	A	0.1229	0.02928	0.0655	0.1803	2.89e-05
16	rs11076561	48308087	G	-0.03847	0.009227	-0.05655	-0.02038	3.266e-05
17	rs2279567	3397969	G	-0.03644	0.009178	-0.05443	-0.01845	7.588e-05
17	rs4790657	4508276	G	-0.05832	0.01381	-0.0854	-0.03125	2.593e-05
17	rs9910779	17285174	C	0.03378	0.008581	0.01697	0.0506	8.689e-05
17	rs6502590	17290702	G	0.03108	0.007791	0.01581	0.04635	7.006e-05
17	rs11079325	55834785	C	-0.04845	0.01207	-0.07211	-0.02478	6.344e-05
18	rs906032	5158667	A	-0.03815	0.009731	-0.05722	-0.01907	9.322e-05
18	rs459799	11320782	A	0.03262	0.008315	0.01632	0.04892	9.212e-05
18	rs568069	66216256	G	0.0334	0.008403	0.01693	0.04987	7.445e-05
18	rs1788571	71915587	C	0.0343	0.008305	0.01802	0.05057	3.876e-05
20	rs4811050	48980670	A	-0.07873	0.01947	-0.1169	-0.04056	5.598e-05
21	rs915838	43521478	T	0.06735	0.01632	0.03536	0.09935	3.929e-05
BETA: Regression coefficient (unit, mg/dl)
SE: standard error of BETA
L95: Lower bound of 95% confidence interval for BETA
U95: Upper bound of 95% confidence interval for BETA

## Sheet: Ca_meta
Meta analysis of serum calcium levels
CHR	POS	SNP	Minor Allele	P	OR
1	4731117	rs12141394	G	9.77e-05	0.0363
1	239781166	rs6690612	C	4.087e-05	0.0324
2	69213197	rs7579647	G	7.414e-05	0.0327
2	70809246	rs17005910	T	8.897e-05	-0.0387
2	70810066	rs11680093	T	1.99e-05	-0.0319
2	86022929	rs10207756	G	4.562e-05	-0.037
2	234308782	rs7584554	T	4.002e-05	0.0311
3	122003757	rs1801725	T	1.767e-06	0.0566
3	122279049	rs11929034	A	4.999e-05	0.0402
3	133813757	rs4854812	A	4.727e-05	-0.0498
4	35176533	rs1480974	G	6.245e-05	0.0317
4	109111726	rs2343115	C	8.927e-05	0.0297
4	110968599	rs12108641	T	6.741e-05	0.0434
4	147529209	rs6835151	A	6.26e-05	0.0353
5	151524210	rs154690	T	6.142e-05	-0.0306
5	166439746	rs1501797	T	7.631e-05	-0.0278
5	168247085	rs17665948	G	5.64e-05	0.0302
6	24347883	rs793674	C	2.523e-05	0.0316
6	162880494	rs2056907	G	3.17e-05	-0.0358
7	39516722	rs4723866	A	7.597e-05	0.0283
7	156160671	rs4717047	T	7.409e-05	0.0292
8	4234106	rs11781210	G	2.762e-05	-0.034
8	17157677	rs3764796	G	2.45e-06	0.0624
8	17168025	rs2285274	A	8.693e-05	0.0499
9	31561234	rs10970420	G	9.123e-05	0.0382
9	93627484	rs4744516	T	3.867e-05	-0.0292
10	123138257	rs4752541	A	9.557e-05	0.0275
11	55591047	rs12364543	C	1.629e-05	0.0552
11	69975164	rs2515270	T	4.104e-05	0.0431
11	114945485	rs2507881	T	4.308e-05	0.0427
12	17347445	rs1513047	C	5.591e-05	-0.0372
12	32141495	rs4931000	A	1.171e-05	-0.0368
13	31433110	rs8001778	T	7.368e-05	0.0386
13	41196877	rs12876443	C	3.073e-05	0.0602
13	75924784	rs576810	A	6.08e-05	0.0463
14	39246264	rs7494073	A	1.255e-05	-0.033
14	44247741	rs1957255	C	5.314e-05	-0.0311
14	99740208	rs10131783	A	5.317e-05	0.0421
18	37012708	rs10502724	T	4.931e-05	0.0427
19	3281149	rs368475	T	9.853e-05	-0.066
20	37346369	rs911719	C	9.224e-05	0.0556
21	30556239	rs2832246	A	2.711e-05	-0.0409
21	30613769	rs1011668	T	7.203e-05	-0.0422
22	30164369	rs16988025	T	2.681e-05	-0.0518
22	30525549	rs6519805	T	4.414e-05	-0.0513
22	33823409	rs742011	C	1.424e-05	-0.0763

## Sheet: Mg_meta
Meta analysis of serum magnesium levels
CHR	POS	SNP	Minor Allele	P	OR
1	155149718	rs3814316	T	5.588e-05	0.0205
1	155155731	rs4971100	A	1.224e-07	0.0262
1	155162067	rs4072037	G	2.377e-06	-0.0225
2	28592116	rs11902329	A	5.793e-05	0.0239
3	21389545	rs2731948	T	7.175e-05	0.0225
3	122145470	rs17201246	A	1.736e-05	0.0286
4	7495484	rs6857793	G	9.01e-05	0.0188
4	76542749	rs6852678	T	8.283e-06	0.0235
4	76585823	rs13141160	T	5.614e-06	0.0348
4	76643452	rs6838240	C	1.698e-06	0.0372
5	45479425	rs1471683	A	2.645e-05	-0.0223
5	75174626	rs6860538	T	6.81e-05	-0.0246
6	2740501	rs9501884	A	9.514e-05	0.0216
6	22713651	rs9295562	T	8.992e-05	-0.0204
6	144081609	rs2073214	T	3.325e-05	-0.0243
7	65538431	rs160652	C	5.381e-05	-0.0321
7	65599196	rs2243480	A	2.882e-05	-0.0328
7	65637939	rs6974723	C	3.581e-05	-0.0324
7	65649899	rs1873494	T	3.028e-05	-0.0327
7	65704613	rs1979823	C	2.774e-05	-0.0331
7	66107024	rs1267818	A	1.648e-05	-0.034
7	66110040	rs1267817	A	1.239e-05	-0.0346
7	66136549	rs2707832	A	1.594e-05	-0.0342
7	66388082	rs13238478	G	2.535e-05	-0.0333
7	101412077	rs2906734	C	8.003e-05	-0.0245
7	154652602	rs4960625	G	1.51e-05	0.0304
7	154652608	rs4960626	G	1.733e-05	0.0302
8	105159724	rs2441863	G	8.824e-05	-0.028
8	105595748	rs7834086	G	9.805e-05	-0.026
9	105422608	rs12553388	C	9.855e-06	0.0365
10	7700353	rs11255271	C	7.758e-05	0.0248
10	89406088	rs791875	T	1.358e-06	0.0239
10	89408246	rs791881	C	3.834e-05	-0.0207
10	89411554	rs791887	C	4.763e-06	0.0237
10	89412575	rs791888	T	4.431e-07	0.0243
10	89415605	rs2755430	G	2.648e-05	-0.0211
10	89419971	rs2255684	T	1.636e-05	0.021
10	89423245	rs10788561	A	2.293e-05	0.02
10	95286954	rs7077363	G	4.065e-05	-0.0246
10	104667406	rs4532960	T	5.604e-05	0.019
10	104679978	rs2297786	T	6.118e-05	0.0189
10	123277869	rs3135758	A	1.164e-05	-0.0499
11	123545743	rs10750238	T	5.904e-05	-0.0204
11	124625658	rs557856	A	7.243e-05	-0.0266
12	25736929	rs7316848	T	2.548e-05	0.0325
14	55833038	rs2297816	C	4.269e-05	-0.0211
14	101154072	rs4905994	T	3.956e-06	-0.0234
17	39922033	rs4629018	G	4.879e-05	-0.0259
17	76988785	rs11891	T	6.642e-06	-0.0322
19	30948690	rs8113277	G	4.827e-05	-0.0376
20	36974945	rs2232580	T	7.813e-05	-0.0375
