# Supplementary material for: Genome-Wide Association Study of Serum Minerals Levels in Children of Different Ethnic Background
Source: PLoS One. 2015 Apr 17;10(4):e0123499. doi: 10.1371/journal.pone.0123499 (PMC4401557; doi:10.1371/journal.pone.0123499)
Supplement: S3 Table — (XLSX) [file pone.0123499.s012.xlsx]

## Sheet: Ca_all
The gene-based pvalue calculated by VEGAS
Meta.pval: meta-analysis of gene-based p values
nSNPs: number of SNPs used to calculated gene-based p value
Pvalue: gene based p values
Best.SNP: the most significant SNP used to calculated the gene-based p value
SNP.pvalue: the p value of the most significant SNP
Gene	Chr	Start	Stop	Meta.pval	nSNPs.CEU	Pvalue.CEU	Best.SNP.CEU	SNP.pvalue.CEU	nSNPs.YRI	Pvalue.YRI	Best.SNP.YRI	SNP.pvalue.YRI
C3orf45	3	50291521	50300549	6.71525e-05	7	0.0038	rs12629572	0.0003997	7	0.00134	rs2236947	0.0007564
RASSF1	3	50342220	50353371	6.86297e-05	6	0.00301	rs12629572	0.0003997	7	0.001732	rs2236947	0.0007564
IFRD2	3	50300123	50304923	9.88329e-05	6	0.006	rs12629572	0.0003997	7	0.00129	rs2236947	0.0007564
NAT6	3	50308836	50311716	0.000105269	6	0.00605	rs12629572	0.0003997	7	0.00137	rs2236947	0.0007564
HYAL1	3	50312323	50324816	0.000105691	6	0.00585	rs12629572	0.0003997	7	0.001423	rs2236947	0.0007564
RPL39L	3	188321434	188339957	0.000106002	23	0.000556	rs6444200	0.0009496	24	0.01502	rs270150	0.009289
HYAL3	3	50305265	50311903	0.000118738	6	0.00647	rs12629572	0.0003997	7	0.00146	rs2236947	0.0007564
EIF2AK3	2	88637373	88708109	0.000134949	16	0.00295	rs10166805	0.002467	17	0.00368	rs7592744	0.008784
DSC2	18	26899939	26936386	0.000143527	44	0.000257	rs1612474	0.0001558	46	0.04517	rs12606879	0.00299
TUSC2	3	50337344	50340672	0.000172331	4	0.00746	rs12629572	0.0003997	5	0.001899	rs2236947	0.0007564
CYB561D2	3	50363300	50366500	0.000175636	5	0.01099	rs2236950	0.009737	6	0.001316	rs2236947	0.0007564
HYAL2	3	50330243	50335146	0.000183061	4	0.00786	rs12629572	0.0003997	5	0.001925	rs2236947	0.0007564
ZMYND10	3	50353540	50358160	0.000207579	5	0.0187	rs2236950	0.009737	6	0.000928	rs2236947	0.0007564
ZMYND10	3	50353540	50358160	0.000211879	5	0.0187	rs2236950	0.009737	6	0.000949	rs2236947	0.0007564
SLC46A2	9	114681020	114692866	0.000247685	38	0.001978	rs4571802	0.0002861	38	0.01064	rs10817398	0.001288
OR5D16	11	55362803	55363790	0.000264793	14	8e-05	rs10897314	1.218e-05	13	0.283	rs6591700	0.09855
TUSC4	3	50359922	50363490	0.000288875	5	0.02058	rs2236950	0.009737	6	0.00121	rs2236947	0.0007564
TMEM115	3	50367183	50371943	0.000371347	7	0.02484	rs2236950	0.009737	7	0.00132	rs2236947	0.0007564
GNAT1	3	50204046	50208953	0.000411099	6	0.0282	rs739431	0.0239	5	0.0013	rs2624839	8.512e-05
GKN1	2	69055208	69061616	0.000424533	17	0.00688	rs13424275	0.000807	18	0.00552	rs7579647	0.00547
PAPSS2	10	89409455	89497442	0.00045781	38	0.00519	rs791887	0.001674	41	0.00795	rs7906138	0.007134
OR5L2	11	55351270	55352206	0.000478793	16	0.000129	rs10897314	1.218e-05	15	0.336	rs6591700	0.09855
OR13C9	9	106419349	106420306	0.000503928	20	0.002964	rs7873356	0.001991	17	0.01547	rs1464670	0.002053
WDR5B	3	123613389	123617572	0.000535953	15	0.00117	rs17201246	5.822e-05	16	0.04194	rs3749213	0.008013
SLC38A3	3	50217695	50233410	0.000553324	8	0.02066	rs2282751	0.01181	7	0.00246	rs2624839	8.512e-05
SEMA3B	3	50280043	50289576	0.00061845	7	0.00343	rs12629572	0.0003997	7	0.01675	rs2282751	0.01408
GNAI2	3	50248650	50271790	0.000622358	9	0.00404	rs12629572	0.0003997	8	0.01432	rs2282751	0.01408
CTBP2	10	126666407	126839614	0.000639069	87	0.408	rs17152617	0.008103	85	0.000146	rs4962718	0.0001113
SH3D19	4	152260882	152367110	0.000640337	17	0.09983	rs7663659	0.01185	18	0.000598	rs6832149	0.003471
OR13C2	9	106406772	106407729	0.000642882	19	0.00269	rs7873356	0.001991	16	0.02229	rs1464670	0.002053
WDR35	2	19973509	20053365	0.000674681	41	0.0034	rs1370587	0.0008766	42	0.0186	rs10204428	0.002942
ZNF827	4	146901337	147079057	0.000677967	47	0.187	rs11100904	0.001459	49	0.00034	rs17020623	0.0001229
ZNF827	4	146901337	147079057	0.000715796	47	0.187	rs11100904	0.001459	49	0.000361	rs17020623	0.0001229
ZNF267	16	31792579	31836128	0.000755637	6	0.02844	rs11641727	0.005205	7	0.00252	rs1395526	0.002297
KIAA1370	15	50660809	50758112	0.00077841	42	0.00278	rs8029021	0.0001559	41	0.02664	rs2899497	0.002853
POU4F2	4	147779494	147783073	0.000783148	13	0.05564	rs2134852	0.008605	13	0.00134	rs6835151	0.00053
SNX30	9	114552954	114677088	0.000848495	48	0.00506	rs10733595	0.0004177	48	0.0161	rs715666	0.001
OR13C5	9	106400558	106401515	0.000897293	18	0.00307	rs7873356	0.001991	15	0.02823	rs1464670	0.002053
CACNA2D2	3	50375234	50515896	0.000964995	18	0.103	rs2236950	0.009737	18	0.000912	rs2236947	0.0007564
C9orf80	9	114488611	114520208	0.000989679	30	0.001415	rs2173196	0.0001142	30	0.06827	rs2645992	0.003429
ZRANB1	10	126620681	126665995	0.0010179	41	0.604	rs750689	0.04012	40	0.000165	rs4962718	0.0001113
C21orf7	21	29374743	29470073	0.00103385	30	0.001025	rs2150402	0.0004301	29	0.09892	rs2832246	0.002987
C12orf35	12	32003619	32037308	0.00106779	43	0.00093	rs4931593	0.0001521	43	0.113	rs4931000	0.0121
FAM162A	3	123585712	123611651	0.00108439	22	0.002382	rs17201246	5.822e-05	22	0.04488	rs3749213	0.008013
NEK1	4	170551003	170770189	0.00108591	27	0.000249	rs4263354	3.605e-05	28	0.43	rs10008549	0.03458
TNRC6C	17	73556588	73612616	0.00110145	26	0.002913	rs2613514	0.002863	25	0.03734	rs4789541	0.008397
GOLGB1	3	122864737	122951292	0.00112358	22	0.001193	rs3732410	0.001442	21	0.09321	rs7153	0.01211
IL1B	2	113303807	113310827	0.00129406	21	0.0222	rs2723167	0.001042	21	0.00586	rs1143634	0.001823
POPDC3	6	105712469	105734563	0.00130107	18	0.02397	rs1190023	0.001131	19	0.00546	rs1890228	0.0007799
CACYBP	1	173235193	173247786	0.00130611	12	0.124	rs16847624	0.01526	14	0.00106	rs10912858	0.0001851
OR5L1	11	55335518	55336454	0.00131856	19	0.000338	rs10897314	1.218e-05	17	0.393	rs6591700	0.09855
NDUFA10	2	240548828	240613471	0.0013459	47	0.03259	rs4996007	0.009094	47	0.00417	rs11893710	2.041e-05
LOC150297	22	30875518	30885243	0.00134831	19	0.09139	rs7291239	0.009944	18	0.00149	rs136455	0.00108
ADH1A	4	100416546	100431165	0.0013665	18	0.00312	rs6532814	0.001411	19	0.0443	rs9307239	0.007639
TTC32	2	19959994	19965225	0.00147495	36	0.00518	rs1370587	0.0008766	36	0.02905	rs10204428	0.002942
SIN3A	15	73450327	73530979	0.00149391	6	0.04159	rs8028182	0.02201	6	0.00367	rs4886707	0.003153
OR5D18	11	55343681	55344623	0.00150123	19	0.000378	rs10897314	1.218e-05	17	0.406	rs6591700	0.09855
CSTA	3	123526700	123543505	0.00151099	22	0.00131	rs1801725	0.0001375	22	0.118	rs1801725	0.001958
SLC10A1	14	69312304	69333707	0.00151468	12	0.847	rs2332163	0.1901	13	0.000183	rs9323529	0.000946
DSC3	18	26824049	26876779	0.00153393	63	0.000859	rs1612474	0.0001558	64	0.183	rs12455894	0.007819
TMEM135	11	86426712	86712218	0.00155282	80	0.00481	rs549932	0.0009544	79	0.03313	rs7117070	0.001229
MYO1B	2	191818351	191998360	0.00157089	30	0.00342	rs6731901	0.0006224	41	0.0472	rs7571217	0.006523
OSTN	3	192413015	192450604	0.0016919	29	0.21	rs7637404	0.03504	29	0.000835	rs17463979	6.198e-05
LOC169834	9	114799220	114814293	0.00171881	34	0.286	rs12115363	0.02648	34	0.000624	rs4979205	0.001497
SPCS3	4	177478125	177486496	0.00177307	23	0.03121	rs3733371	0.001026	22	0.00592	rs13144122	0.0006507
ATP6V1F	7	128290133	128293138	0.001794	15	0.72	rs7787924	0.1635	15	0.00026	rs1472147	7.009e-06
FAM134B	5	16526146	16670118	0.0018354	77	0.00925	rs33684	0.0001457	77	0.02076	rs163281	0.003503
GKN2	2	69025867	69033606	0.00186933	24	0.03187	rs13424275	0.000807	25	0.00615	rs7579647	0.00547
CCDC136	7	128219334	128249419	0.00190051	21	0.708	rs7787924	0.1635	21	0.000282	rs1472147	7.009e-06
UBL3	13	29236541	29322160	0.00190172	36	0.05982	rs9551767	0.004844	35	0.00334	rs17502383	0.001062
IWS1	2	127954859	128000514	0.00195591	26	0.001242	rs873099	0.0006486	26	0.166	rs10928769	0.04127
EIF2B4	2	27440722	27446828	0.00198989	3	0.372	rs11675428	0.1867	4	0.000565	rs7579600	0.0002747
SGK1	6	134532076	134537727	0.00204069	21	0.00359	rs1743955	0.0006103	21	0.06022	rs4645436	0.003828
CCDC58	3	123561125	123584764	0.00205984	25	0.00274	rs17201246	5.822e-05	25	0.07973	rs3749213	0.008013
SNX17	2	27446892	27453498	0.00209897	3	0.386	rs11675428	0.1867	4	0.000578	rs7579600	0.0002747
ZNF513	2	27453606	27457097	0.00210704	3	0.403	rs11675428	0.1867	4	0.000556	rs7579600	0.0002747
ZNF513	2	27453606	27457097	0.00213749	3	0.403	rs11675428	0.1867	4	0.000565	rs7579600	0.0002747
ZFP37	9	114843994	114858817	0.00216331	26	0.634	rs1411606	0.05639	27	0.000364	rs4979205	0.001497
FLNC	7	128257718	128286564	0.00218562	19	0.786	rs7787924	0.1635	19	0.000297	rs1472147	7.009e-06
OTUD7A	15	29562620	29734834	0.00227541	45	0.03958	rs4779528	0.006649	45	0.00617	rs10519729	0.002315
MAN2C1	15	73435185	73447994	0.00229143	4	0.01499	rs8031650	0.0182	4	0.01642	rs4886699	0.009456
NEIL1	15	73426462	73434641	0.00229858	4	0.01537	rs8031650	0.0182	4	0.01607	rs4886699	0.009456
OR13C8	9	106371269	106372232	0.0023156	26	0.00446	rs7873356	0.001991	23	0.05584	rs1464670	0.002053
C6orf211	6	151815114	151832925	0.0023839	20	0.04929	rs9383896	0.001665	20	0.00522	rs7752091	0.001103
RIPK5	1	203378255	203447313	0.00251382	22	0.00083	rs2836	0.0004322	22	0.329	rs4950984	0.01351
CLRN3	10	129566103	129581201	0.0025291	40	0.00793	rs11816315	0.0002594	39	0.03467	rs10830191	0.0003908
AGXT	2	241456834	241467209	0.00254332	21	0.482	rs11900363	0.0372	21	0.000574	rs4675790	0.0002688
AGXT	2	241456834	241467209	0.00257489	21	0.482	rs11900363	0.0372	21	0.000582	rs4675790	0.0002688
RSF1	11	77054921	77209528	0.00259676	16	0.00118	rs585721	1.339e-05	17	0.24	rs11604207	0.03628
YWHAH	22	30670478	30683590	0.00259965	21	0.534	rs5998196	0.08787	21	0.000531	rs5998165	0.0009223
RBBP5	1	203322601	203357754	0.00264125	28	0.000427	rs6662930	5.161e-05	28	0.676	rs4950984	0.01351
SPAM1	7	123352564	123398697	0.0027259	19	0.987	rs2402677	0.2752	19	0.000303	rs11975640	0.0006245
FAM108C1	15	78774706	78835017	0.00273966	41	0.04183	rs748696	6.742e-05	42	0.00719	rs16972347	0.0001994
C2orf51	2	88605283	88610217	0.00276308	12	0.01847	rs4449134	0.003162	14	0.01644	rs7592744	0.008784
AKAP13	15	83724874	84093590	0.00287489	128	0.285	rs8042438	0.01356	124	0.001114	rs2170736	0.0002564
AMOTL2	3	135556879	135576096	0.00291116	26	0.221	rs16841631	0.02233	27	0.001457	rs1111516	0.002476
DDOST	1	20850846	20860624	0.00298837	25	0.000344	rs3121680	0.0002273	25	0.964	rs12745565	0.1151
PRSS12	4	119421864	119493370	0.00299868	18	0.104	rs2138009	0.008046	19	0.003201	rs7674055	0.000196
SEMA3F	3	50167851	50201512	0.00302346	12	0.168	rs739431	0.0239	11	0.002	rs2624839	8.512e-05
TMEM81	1	203318879	203320211	0.00303207	24	0.000387	rs6662930	5.161e-05	24	0.871	rs3738154	0.07002
AFF4	5	132238969	132327253	0.0030369	16	0.168	rs10491278	0.04377	16	0.00201	rs10061901	0.0001971
PTGER3	1	71090623	71286079	0.00304153	44	0.03897	rs12097924	0.000318	48	0.00868	rs11209709	2.282e-05
IQCB1	3	122971299	123036616	0.00305104	18	0.00155	rs6808500	0.00183	19	0.219	rs4482697	0.02969
PTPN9	15	73546514	73658680	0.00315627	8	0.05955	rs7163907	0.005338	7	0.005922	rs4886707	0.003153
EGF	4	111053488	111152870	0.00315876	49	0.00462	rs11568993	0.000127	54	0.0764	rs12498468	0.001821
WDFY2	13	51056484	51234172	0.00318442	24	0.482	rs6561644	0.1048	25	0.000739	rs9563069	0.0005383
BVES	6	105651391	105691236	0.00319222	22	0.209	rs6911494	0.01019	24	0.001709	rs1890228	0.0007799
OVOS2	12	31158726	31250355	0.00320645	24	0.000814	rs11051344	7.43e-05	23	0.441	rs10771812	0.04765
ACOX3	4	8418908	8493352	0.00326813	45	0.212	rs17194178	0.005993	46	0.00173	rs6447868	0.001316
CCDC91	12	28301399	28594366	0.00327694	53	0.545	rs12815312	0.043	51	0.000675	rs1552760	0.0002525
FAM154B	15	80342206	80364322	0.00329034	13	0.00291	rs11639440	0.0004963	12	0.127	rs4238534	0.002587
SLC16A1	1	113255992	113300498	0.00334797	11	0.169	rs2996295	0.06648	12	0.00223	rs2996294	0.001281
SPCS1	3	52714896	52717237	0.0033523	6	0.167	rs11715796	0.07992	5	0.00226	rs6976	0.002641
IGFN1	1	199448392	199464697	0.0034049	53	0.334	rs12568690	0.01971	52	0.00115	rs1107128	0.000126
OVOS2	12	31158726	31250355	0.00340845	24	0.000872	rs11051344	7.43e-05	23	0.441	rs10771812	0.04765
TSSK6	19	19486027	19487469	0.0035117	4	0.00433	rs6909	0.001796	5	0.09185	rs10412787	0.03752
SLMAP	3	57718213	57889934	0.00359754	26	0.00952	rs1675382	0.001726	24	0.04293	rs1612471	0.007487
MEIG1	10	15041443	15054856	0.00367303	13	0.609	rs7087438	0.1386	13	0.000687	rs11593133	9.467e-05
IGFBP6	12	51777702	51782395	0.00367544	15	0.492	rs14369	0.0741	15	0.000851	rs7313065	0.000466
HS3ST4	16	25610847	26056510	0.00373374	174	0.01224	rs11645226	0.0001434	173	0.03482	rs4076875	0.00152
AQP11	11	76978327	76998341	0.00381667	10	0.0017	rs10466710	0.0003807	10	0.257	rs11604207	0.03628
CTAGE1	18	18247561	18251876	0.00389747	24	0.233	rs12458941	0.01816	24	0.00192	rs9951447	0.006642
C4orf23	4	8507042	8529181	0.00401284	20	0.407	rs7665475	0.04256	23	0.001136	rs2293229	0.003448
MRVI1	11	10551213	10672111	0.00405666	57	0.397	rs17403620	0.03927	56	0.001179	rs2033049	0.0001307
DGKD	2	233927891	234045482	0.00408472	37	0.01423	rs7584554	0.001822	37	0.03315	rs768811	0.005829
PADI6	1	17571327	17600782	0.00408591	25	0.00251	rs12124893	0.001146	25	0.188	rs1635586	0.02426
C4orf6	4	5577783	5580428	0.00411953	16	0.03765	rs4689258	0.00653	17	0.01265	rs7683145	0.001876
ANKS1A	6	34965015	35167168	0.00417541	47	0.000515	rs1737727	0.0001332	45	0.939	rs2177380	0.1909
LARP4	12	49080916	49160055	0.00421474	13	0.05535	rs10876035	0.007209	13	0.00883	rs7296212	0.0132
PPP1R1C	2	182558795	182690664	0.0042583	46	0.04237	rs1196290	0.0076	54	0.01167	rs16822482	0.0001611
RYK	3	135358667	135452276	0.0043835	24	0.01252	rs13067800	0.000319	24	0.04081	rs6780295	0.001463
TBC1D2	9	100001139	100057736	0.00441333	53	0.527	rs7850445	0.0342	54	0.000977	rs1435259	0.001343
IGFL2	19	51342878	51356386	0.00441484	14	0.01691	rs968483	0.002446	14	0.03046	rs8106108	0.005229
ADAMTS12	5	33563043	33927881	0.00445026	131	0.356	rs194381	0.01104	136	0.00146	rs967409	0.0001453
ZNF622	5	16504627	16518894	0.00446194	29	0.01833	rs33684	0.0001457	29	0.02844	rs40032	0.004633
RBP4	10	95341582	95350983	0.00447264	31	0.108	rs12415204	0.01368	31	0.00484	rs8181419	0.0008918
LRRN3	7	110518297	110552745	0.00449575	15	0.00127	rs17439799	0.0003309	16	0.414	rs17439799	0.03805
IKZF1	7	50314923	50440292	0.00453668	34	0.00911	rs6952409	0.0001406	36	0.05831	rs12718598	0.001533
NDUFA13	19	19487539	19500073	0.00456905	4	0.0045	rs6909	0.001796	6	0.119	rs10412787	0.03752
SEC24D	4	119863425	119976774	0.00457884	46	0.176	rs3885192	0.03463	47	0.00305	rs11730732	0.001537
HESX1	3	57206983	57209320	0.00460183	16	0.01014	rs1028040	0.002177	16	0.05324	rs6445860	0.002957
RMND1	6	151767681	151815009	0.00462383	22	0.06182	rs9383896	0.001665	22	0.00878	rs7752091	0.001103
MATN3	2	20055293	20075936	0.0046309	18	0.01725	rs3731663	0.001625	19	0.03152	rs12990087	0.01625
VPS37A	8	17148850	17197418	0.00466558	49	0.001594	rs3764796	4.12e-06	49	0.344	rs11994010	0.02611
TRAP1	16	3648038	3707599	0.00482917	27	0.221	rs2072379	0.03254	29	0.00258	rs740862	0.006547
SVEP1	9	112167349	112381981	0.00483704	105	0.06305	rs10119804	0.009654	105	0.00906	rs4978927	0.00179
WDR45L	17	78165726	78199700	0.00486001	27	0.00227	rs2011631	0.0009701	26	0.253	rs2279395	0.02139
RAMP3	7	45163891	45190375	0.00487597	56	0.315	rs3801408	0.01741	55	0.00183	rs991574	0.001656
BRUNOL5	19	3175700	3248073	0.00487732	37	0.03725	rs368475	0.0008142	37	0.01548	rs312933	0.0001059
TTLL6	17	44194600	44226685	0.00495042	30	0.01843	rs3110601	0.001532	31	0.03182	rs3107293	0.002582
C2orf53	2	27213218	27215836	0.00496727	11	0.03555	rs11883596	0.003485	12	0.01656	rs7588910	0.005416
TJP2	9	70978908	71059940	0.00497905	35	0.863	rs2275431	0.09	35	0.000684	rs1538578	0.001063
CLNS1A	11	77004846	77026495	0.00499279	7	0.00213	rs10466710	0.0003807	7	0.278	rs11604207	0.03628
C22orf24	22	30659506	30671336	0.00499821	23	0.587	rs5998196	0.08787	23	0.00101	rs5998165	0.0009223
PREB	2	27207128	27211046	0.00499866	11	0.03542	rs11883596	0.003485	12	0.01674	rs7588910	0.005416
SNX27	1	149851285	149938183	0.00504789	22	0.05907	rs1211981	0.01742	22	0.01015	rs12749	0.005572
BACH1	21	29593090	29656086	0.00514721	14	0.00965	rs2832296	0.002413	16	0.06352	rs2832309	0.001048
CILP2	19	19510073	19518468	0.00516017	4	0.003842	rs6909	0.001796	5	0.16	rs892023	0.04941
OR4C15	11	55078358	55079471	0.00516671	18	0.000748	rs11230047	7.929e-05	15	0.823	rs557590	0.1255
C2orf54	2	241474137	241484246	0.0052211	18	0.808	rs6718518	0.09258	18	0.000771	rs4675790	0.0002688
TMCC2	1	203463713	203509093	0.00525548	25	0.000847	rs9660992	0.0006086	25	0.741	rs1172140	0.07338
PDE6C	10	95362334	95415419	0.0053657	45	0.135	rs12415204	0.01368	45	0.00476	rs8181419	0.0008918
CATSPER4	1	26389705	26401620	0.00537232	25	0.75	rs12145714	0.1656	25	0.000858	rs11247868	0.0007297
C17orf92	17	44154080	44154881	0.00538336	24	0.02396	rs3110601	0.001532	24	0.02692	rs3107293	0.002582
ADH1B	4	100446549	100461595	0.00538941	21	0.03907	rs1229976	0.02171	22	0.01653	rs9307239	0.007639
CATSPER4	1	26389705	26401620	0.00549885	25	0.75	rs12145714	0.1656	25	0.000881	rs11247868	0.0007297
ADAM12	10	127693414	128067055	0.00554733	169	0.475	rs868589	0.0003839	174	0.001405	rs2930125	0.0003766
APOH	17	61638608	61656018	0.00562202	34	0.00616	rs3744317	0.0009722	34	0.11	rs230559	0.00982
STON2	14	80806661	80934680	0.00562493	32	0.15	rs8004137	0.009771	32	0.00452	rs10134510	0.001091
KPNA1	3	123623437	123716474	0.00564135	26	0.01842	rs11929034	4.157e-05	25	0.03693	rs7641530	0.007436
GLT8D1	3	52703543	52715088	0.00566898	7	0.196	rs11715796	0.07992	6	0.00349	rs6976	0.002641
SFRS5	14	69303581	69308475	0.00569112	12	0.89	rs2332163	0.1901	13	0.000772	rs9323529	0.000946
CRY1	12	105909271	106011728	0.0057617	20	0.294	rs714359	0.1055	20	0.00237	rs7297614	0.003695
FLJ44968	19	19500719	19509393	0.00583875	5	0.00557	rs6909	0.001796	7	0.127	rs10412787	0.03752
C11orf67	11	77209855	77261046	0.00590606	13	0.001223	rs585721	1.339e-05	13	0.586	rs728130	0.1297
C10orf141	10	128823679	128884412	0.00601451	28	0.00907	rs2483847	0.00536	28	0.08067	rs2483853	0.02176
SLC10A7	4	147395627	147662535	0.00601915	56	0.00199	rs13140054	0.0003908	53	0.368	rs9996620	0.009147
OR1N2	9	124355269	124356262	0.00604686	40	0.00428	rs7858202	0.0005369	40	0.172	rs10985712	0.001101
GNAQ	9	79525010	79836012	0.00604937	44	0.07696	rs4745672	0.01605	43	0.00957	rs10781468	0.0007082
TCERG1L	10	132780644	132999974	0.00607456	102	0.148	rs7082854	0.01069	100	0.005	rs10734104	0.0008784
NDUFV3	21	43186446	43202842	0.00614089	19	0.139	rs8130292	0.0301	20	0.00539	rs8133179	0.002625
LGI1	10	95507555	95547906	0.00622687	36	0.103	rs10882336	0.001621	36	0.00739	rs7098209	0.004179
HOXB13	17	44157124	44161110	0.00624887	25	0.02754	rs3110601	0.001532	25	0.02775	rs3107293	0.002582
MRPS14	1	173249750	173259184	0.00630771	13	0.314	rs10489332	0.03337	15	0.00246	rs10912858	0.0001851
HBXIP	1	110745399	110752069	0.00638016	24	0.00134	rs2279722	0.0001309	25	0.584	rs1416815	0.03617
TMC6	17	73620593	73640083	0.00641413	27	0.00985	rs2613514	0.002863	26	0.07993	rs4789541	0.008397
APLP2	11	129445010	129519910	0.00641477	24	0.00635	rs7116632	0.001928	25	0.124	rs12281640	0.03907
OR14C36	1	246578699	246579638	0.00650214	5	0.003374	rs4244187	0.002555	6	0.237	rs4309013	0.1234
SLC16A4	1	110707027	110735159	0.00650415	21	0.00101	rs2279722	0.0001309	22	0.792	rs12410178	0.1646
PPIL1	6	36930583	36950747	0.00651342	34	0.00413	rs236349	0.00181	34	0.194	rs110033	0.01877
OR2T4	1	246591505	246592552	0.00653323	5	0.003	rs4244187	0.002555	6	0.268	rs4309013	0.1234
GNL3	3	52694975	52703550	0.00663544	8	0.237	rs11715796	0.07992	7	0.003453	rs6976	0.002641
NUDT7	16	76313911	76333655	0.00668501	60	0.01652	rs9924012	0.0003145	59	0.04996	rs9931184	0.003677
EAF2	3	123036723	123088063	0.00668843	17	0.00314	rs6808500	0.00183	18	0.263	rs4482697	0.02969
TCF23	2	27225505	27229239	0.00670533	12	0.02384	rs11883596	0.003485	13	0.03474	rs7588910	0.005416
CXCR4	2	136588388	136592195	0.00675397	12	0.86	rs2056296	0.1644	12	0.000971	rs953388	0.003636
ST14	11	129534891	129585467	0.00676914	32	0.14	rs11221967	0.002977	33	0.00598	rs530351	0.0004339
RUNX2	6	45404031	45626797	0.00679245	57	0.03439	rs13201287	0.008491	60	0.02444	rs6901714	0.0008749
SLC25A11	17	4781348	4784063	0.00693193	16	0.00177	rs238228	0.0001612	15	0.486	rs2302319	0.01089
ADH1C	4	100476671	100492940	0.00698519	27	0.107	rs1353621	0.02427	28	0.00811	rs9307239	0.007639
CYP7B1	8	65671082	65873902	0.0070041	28	0.02073	rs13259721	0.008238	29	0.04199	rs7822429	0.01801
PBRM1	3	52554407	52694906	0.00700429	17	0.312	rs11715796	0.07992	18	0.00279	rs6976	0.002641
RNF167	17	4784374	4789262	0.00705619	16	0.00181	rs238228	0.0001612	15	0.485	rs2302319	0.01089
GP1BA	17	4776371	4779067	0.00710733	15	0.00192	rs238228	0.0001612	14	0.461	rs2302319	0.01089
MEGF9	9	122402911	122516433	0.00714383	15	0.505	rs10985009	0.1561	16	0.001763	rs10984956	0.003788
OR5D14	11	55319607	55320552	0.00721517	22	0.00201	rs12364543	1.536e-05	19	0.448	rs6591700	0.09855
SGCG	13	22653090	22797304	0.00722469	77	0.01452	rs4272873	0.004102	76	0.06211	rs4770399	0.0003678
TXNDC6	3	139462968	139531418	0.0072689	16	0.005438	rs6802211	0.001464	17	0.167	rs9846722	0.007025
C13orf33	13	30378311	30397709	0.00728328	42	0.111	rs8001778	0.01259	40	0.0082	rs8001778	0.002027
CCDC21	1	26433279	26477886	0.00734066	29	0.448	rs3795686	0.01201	29	0.00205	rs11247868	0.0007297
DOCK4	7	111153399	111633698	0.00735464	124	0.118	rs2074114	3.68e-05	126	0.0078	rs29471	0.001033
BRPF3	6	36272527	36308545	0.00737396	23	0.02297	rs7775107	0.000566	23	0.04019	rs9462165	0.009527
ABO	9	135120383	135140451	0.00737463	33	0.03983	rs9919007	0.01679	33	0.02318	rs4962104	0.01276
MORF4L1	15	76952226	76977129	0.00744705	13	0.0224	rs1369324	0.02863	16	0.04168	rs1369324	0.003572
NPS	10	129237602	129240925	0.00746496	56	0.31	rs10830107	0.007212	55	0.00302	rs1009983	0.0005282
FOXI2	10	129425944	129429440	0.0074803	17	0.23	rs10830159	0.01489	20	0.00408	rs4126597	0.0004763
COMMD4	15	73415426	73419667	0.00753142	3	0.02334	rs8031650	0.0182	3	0.04052	rs11853141	0.02197
FANCE	6	35528115	35542859	0.00760686	24	0.107	rs9462085	0.01545	23	0.00894	rs6926662	0.002827
DOLK	9	130747629	130749833	0.00760999	8	0.219	rs11542344	0.03292	9	0.00437	rs12685378	0.0009822
DCLRE1C	10	14988876	15036100	0.00763897	17	0.712	rs7087438	0.1386	16	0.00135	rs11593133	9.467e-05
GOLGA5	14	92330402	92376057	0.00765668	29	0.00375	rs2402198	0.0004466	30	0.257	rs2208465	0.04671
EFTUD1	15	80209615	80342159	0.00774074	46	0.01671	rs11639440	0.0004963	44	0.0584	rs4238534	0.002587
OR2C1	16	3345889	3346925	0.00775471	19	0.00562	rs7188903	0.002194	20	0.174	rs17136319	0.02098
SLC5A1	22	30769258	30836645	0.00776261	14	0.0252	rs7291239	0.009944	14	0.03885	rs9609429	0.002401
HEPACAM2	7	92655834	92693718	0.00777328	18	0.952	rs2214098	0.2839	17	0.00103	rs6465375	0.000332
BRD3	9	135887783	135922913	0.00777418	28	0.281	rs17664384	0.03766	28	0.00349	rs1076148	0.006653
EHD2	19	52908412	52938203	0.00782929	26	0.117	rs3786777	0.006215	26	0.00845	rs1465586	0.0008076
USP7	16	8893451	8964842	0.00789009	29	0.921	rs7191886	0.1922	29	0.001083	rs1657091	0.0008133
GATAD2A	19	19357641	19480741	0.0079783	9	0.00894	rs6909	0.001796	11	0.113	rs13344439	0.02575
SFRS3	6	36670067	36680222	0.00809253	12	0.00755	rs4713989	0.005548	12	0.136	rs9368944	0.08155
RCC2	1	17605865	17638807	0.00811179	21	0.00176	rs12124893	0.001146	21	0.585	rs1204898	0.08933
SOAT2	12	51783540	51804590	0.00814613	16	0.451	rs14369	0.0741	16	0.002294	rs7313065	0.000466
FER1L3	10	95056175	95232029	0.00816657	89	0.0128	rs11818234	0.0001354	90	0.08106	rs10882205	0.01008
KIAA1958	9	114289068	114462527	0.00825383	44	0.00847	rs2173196	0.0001142	42	0.124	rs10739369	0.005244
LMO4	1	87566738	87583851	0.00831466	35	0.02254	rs12745274	0.001085	34	0.04699	rs12026581	0.004666
GRAMD1A	19	40183085	40209213	0.00834374	19	0.26	rs11671010	0.03812	19	0.00409	rs2305744	7.253e-05
EIF4EBP2	10	71833927	71853676	0.00834401	22	0.126	rs4357614	0.04374	23	0.00844	rs7918386	0.005742
CCDC132	7	92699588	92826274	0.00847365	44	0.984	rs10233804	0.2347	42	0.0011	rs2106432	8.593e-05
OR1N1	9	124328457	124329393	0.00849904	43	0.00431	rs7858202	0.0005369	44	0.252	rs10985712	0.001101
FAM3B	21	41610530	41651524	0.00855648	53	0.08979	rs3746889	0.005444	51	0.01219	rs424513	0.001379
PHYHD1	9	130722994	130744141	0.00856984	11	0.255	rs11542344	0.03292	12	0.0043	rs12685378	0.0009822
USP28	11	113173806	113251466	0.00862842	24	0.00215	rs2459970	0.0006488	24	0.514	rs7111825	0.07787
NEK4	3	52719840	52779991	0.00866646	20	0.129	rs3755799	0.02977	20	0.00861	rs6976	0.002641
ESSPL	4	152417774	152432055	0.00877053	15	0.06816	rs7663659	0.01185	18	0.01652	rs6832149	0.003471
ACTBL2	5	56811599	56814393	0.00878816	31	0.00594	rs7704278	0.0007718	31	0.19	rs2408819	0.01768
ERO1LB	1	234447082	234511908	0.00883184	24	0.05009	rs1254207	0.005515	29	0.02266	rs1254188	0.00392
FBXW2	9	122559074	122595561	0.00888173	10	0.32	rs7873274	0.06788	9	0.00357	rs7026635	0.006039
ABHD1	2	27200160	27207184	0.00890752	11	0.03592	rs11883596	0.003485	12	0.03191	rs7588910	0.005416
DMPK	19	50964815	50977655	0.00892202	11	0.965	rs1865116	0.4765	11	0.00119	rs4802274	0.000273
WDR64	1	239913504	240031580	0.00903029	67	0.626	rs6429306	0.004688	67	0.00186	rs6663895	0.001563
OR4C11	11	55127492	55128425	0.00903499	9	0.001776	rs12790125	8.369e-05	8	0.656	rs557590	0.1255
TMC8	17	73638453	73650644	0.00910347	29	0.0113	rs2613514	0.002863	28	0.104	rs4789541	0.008397
DDIT3	12	56196637	56200567	0.00917308	8	0.01437	rs1284605	0.003447	8	0.0825	rs4760259	0.005258
ZNF664	12	123023622	123065922	0.00918248	19	0.378	rs4409934	0.04147	19	0.00314	rs7311233	0.005367
PINK1	1	20832534	20850591	0.00919649	30	0.00145	rs3121680	0.0002273	30	0.82	rs6690069	0.03904
SMPD1	11	6368230	6372802	0.00922746	18	0.373	rs2634206	0.04764	18	0.0032	rs4758104	0.000337
NSMCE2	8	126173276	126448544	0.00926971	57	0.404	rs4870938	0.01595	62	0.00297	rs17319374	0.007101
HLA-DOA	6	33079937	33085367	0.00938989	57	0.03378	rs7774158	0.007603	56	0.03605	rs2284191	0.0005268
KIF1C	17	4841999	4868720	0.00940594	18	0.001984	rs238228	0.0001612	18	0.615	rs4790246	0.02766
FNIP1	5	131005305	131160655	0.00944081	9	0.01156	rs6895631	0.002155	9	0.106	rs6871302	0.06909
ODF2	9	130258252	130303060	0.00950165	6	0.00243	rs6918	0.0008405	6	0.508	rs4837264	0.2079
SF3A1	22	29057976	29082913	0.00962521	22	0.349	rs12484880	0.007455	20	0.00359	rs737950	0.00387
LAYN	11	110916442	110936998	0.00962809	9	0.594	rs10789841	0.2696	11	0.00211	rs10891277	0.002184
OSBPL10	3	31677320	31998242	0.00973103	117	0.00582	rs12632849	0.0008075	116	0.218	rs2880339	0.02816
RAI1	17	17525511	17655490	0.00973256	23	0.113	rs752579	0.02068	23	0.01123	rs12951376	0.002065
OR1L8	9	124369647	124370577	0.00975797	39	0.0074	rs7858202	0.0005369	39	0.172	rs10985712	0.001101
TBC1D10A	22	29017978	29052894	0.00981241	29	0.387	rs12484880	0.007455	27	0.00331	rs737950	0.00387
SYK	9	92603890	92698304	0.00985395	83	0.0535	rs4744498	0.001272	81	0.02406	rs1755991	0.0003006
RGS20	8	54926920	55034417	0.00997043	18	0.109	rs2220093	0.008359	21	0.01197	rs11992921	0.01825
OR2K2	9	113129583	113130534	0.0100651	13	0.01948	rs691720	0.01441	16	0.06771	rs4978992	0.01979
DMWD	19	50978103	50987900	0.0101301	12	0.965	rs1865116	0.4765	12	0.001377	rs4802274	0.000273
APPL1	3	57236804	57282538	0.0102224	14	0.01816	rs1028040	0.002177	15	0.07394	rs1355797	0.0403
FAM110C	2	31607	36385	0.0104027	5	0.01123	rs11897072	0.009991	6	0.122	rs11900053	0.09007
FAM124A	13	50694507	50753617	0.0104205	48	0.00425	rs6561622	0.0003728	50	0.323	rs4628860	0.05741
PROC	2	127892486	127903288	0.0104587	16	0.00349	rs10928766	0.0008774	15	0.395	rs12994586	0.08173
LOC283331	12	48482773	48485440	0.0105077	13	0.275	rs10875982	0.04756	15	0.00504	rs7134749	0.0009907
C2orf16	2	27652892	27659093	0.0106841	9	0.00836	rs2068834	0.004026	10	0.169	rs2141372	0.08207
UTS2D	3	192468044	192482734	0.0107603	26	0.155	rs7637404	0.03504	26	0.00919	rs17463979	6.198e-05
AASDH	4	56899213	56948395	0.0107678	28	0.0066	rs11133439	0.000827	27	0.216	rs13117613	0.01126
DET1	15	86856717	86890888	0.0108945	18	0.00741	rs11073791	0.002735	20	0.195	rs11637983	0.009246
ARHGAP11B	15	28706170	28718305	0.0109578	3	0.00638	rs2046362	0.004742	2	0.228	rs4779759	0.09392
AK5	1	77520329	77798242	0.0109778	111	0.02688	rs4949789	0.000914	114	0.05423	rs12565558	0.001771
FOXO1	13	40027800	40138734	0.0110561	40	0.23	rs12876443	7.178e-05	39	0.00639	rs2701880	0.00104
TNRC4	1	149941453	149955914	0.0110714	14	0.03739	rs1211981	0.01742	13	0.03937	rs2495392	0.006711
ASB6	9	131436703	131444265	0.0110816	27	0.0989	rs3780695	0.007794	27	0.0149	rs1220658	0.02715
ZNF644	1	91153444	91260259	0.01123	18	0.348	rs358693	0.04131	18	0.0043	rs358690	0.0008008
SLC35E4	22	29361792	29373862	0.0112686	32	0.04332	rs4820891	0.009593	32	0.03468	rs16988828	0.009863
C6orf125	6	33773323	33787482	0.0112755	47	0.04553	rs942637	0.003694	47	0.03302	rs9380376	0.002968
LAPTM4A	2	20095893	20114926	0.011297	22	0.0189	rs3731663	0.001625	24	0.07972	rs1028055	0.005224
TFAP4	16	4247187	4263011	0.0113489	18	0.297	rs2283479	0.02752	18	0.0051	rs7188966	0.002322
RBBP8	18	18767292	18860447	0.0113548	12	0.06751	rs7243256	0.01413	11	0.02245	rs7243256	0.007214
PIK3C2G	12	18305740	18692617	0.0113875	101	0.108	rs17409120	0.004979	102	0.01408	rs12099555	0.001099
OR2T12	1	246524540	246525503	0.0114277	9	0.00532	rs4244187	0.002555	10	0.287	rs4309013	0.1234
CHAC1	15	39032982	39036002	0.011512	13	0.128	rs3887640	0.04185	14	0.01203	rs745299	0.009751
KIAA1787	17	7159674	7173362	0.0115203	24	0.896	rs12150519	0.1763	25	0.00172	rs3809830	0.0005237
RPS3A	4	152240203	152245254	0.0115622	7	0.265	rs10857253	0.1586	7	0.00584	rs11938266	0.004961
LOC644672	11	113155727	113156417	0.0115859	14	0.003616	rs2459970	0.0006488	14	0.429	rs7111825	0.07787
GPR172B	17	4876620	4879451	0.0116342	14	0.00498	rs2304445	0.0006233	14	0.313	rs4790246	0.02766
DEPDC5	22	30480068	30633001	0.0116584	38	0.707	rs2051583	0.1215	37	0.00221	rs10483161	0.000108
OR5D13	11	55297489	55298434	0.0117216	22	0.00254	rs12364543	1.536e-05	19	0.619	rs297079	0.1209
UQCRQ	5	132230217	132232435	0.0117296	11	0.15	rs10491278	0.04377	12	0.01049	rs7728394	0.0005422
OR2M7	1	246553554	246554493	0.0117431	7	0.00505	rs4244187	0.002555	8	0.312	rs4309013	0.1234
EIF2B1	12	122671522	122684200	0.0117506	15	0.371	rs11572966	0.05176	16	0.00425	rs3748269	0.003592
CENTB1	17	7180596	7195517	0.0117889	24	0.833	rs4613118	0.1445	25	0.0019	rs3809830	0.0005237
GDNF	5	37851509	37875539	0.0117981	37	0.172	rs17379771	0.0263	38	0.00921	rs9292673	0.001459
KCTD6	3	58452862	58463127	0.0118155	17	0.01497	rs7625947	0.002564	17	0.106	rs4681688	0.02532
GDF9	5	132224776	132228376	0.0118679	11	0.155	rs10491278	0.04377	12	0.01029	rs7728394	0.0005422
CNTN2	1	203278962	203313761	0.0118868	35	0.001822	rs6662930	5.161e-05	35	0.877	rs3738154	0.07002
RBM15	1	110683467	110690826	0.0119399	19	0.001903	rs2279722	0.0001309	20	0.844	rs12410178	0.1646
ADIPOQ	3	188043156	188058946	0.011944	23	0.00541	rs1656941	0.003039	23	0.297	rs6444175	0.02751
FAM22G	9	98730412	98744393	0.0120498	1	0.00486	rs2486612	0.004445	3	0.334	rs953715	0.08393
DAGLB	7	6415284	6454110	0.012085	21	0.01744	rs940243	0.004301	21	0.09339	rs836474	0.01627
KIAA1881	19	4453191	4468716	0.0121499	24	0.06493	rs2288932	0.005715	24	0.02524	rs966384	0.003656
ENO3	17	4795130	4801148	0.0121889	15	0.001786	rs238228	0.0001612	14	0.921	rs238224	0.2841
DUS4L	7	106991667	107006204	0.0122497	7	0.11	rs2023685	0.009177	7	0.01504	rs2253833	0.0338
KIF17	1	20863093	20916904	0.0122883	32	0.001684	rs3121680	0.0002273	30	0.986	rs12745565	0.1151
SNUPN	15	73677478	73705774	0.0123565	14	0.159	rs7163907	0.005338	13	0.01051	rs4886722	0.00386
BRD2	6	33044414	33057260	0.0123784	70	0.05015	rs365066	0.01522	69	0.03339	rs2284191	0.0005268
KCNE1	21	34740857	34805483	0.0123981	43	0.03495	rs2070357	0.003166	44	0.048	rs2211698	0.01118
PFN1	17	4789691	4792570	0.0124119	15	0.001814	rs238228	0.0001612	14	0.926	rs238224	0.2841
DDX55	12	122652624	122671435	0.0124956	15	0.365	rs11572966	0.05176	16	0.004638	rs3748269	0.003592
RPL10A	6	35544155	35546536	0.0125934	21	0.219	rs9462085	0.01545	20	0.0078	rs6926662	0.002827
LEAP2	5	132237256	132238481	0.0126054	11	0.167	rs10491278	0.04377	12	0.01024	rs7728394	0.0005422
HBM	16	155972	156767	0.0127917	13	0.01567	rs1203981	0.005644	13	0.111	rs2562164	0.02511
APBB1	11	6372930	6397220	0.0127978	22	0.584	rs10839563	0.1004	22	0.00298	rs4758104	0.000337
ZNF124	1	245385825	245401941	0.012851	24	0.00201	rs6684181	0.0006464	23	0.87	rs6691539	0.1001
RSHL1	19	50990807	51010417	0.0129569	14	0.97	rs1865116	0.4765	14	0.00182	rs4802274	0.000273
RUFY3	4	71806561	71891787	0.0132221	12	0.583	rs11735210	0.1032	13	0.0031	rs11735210	0.0002422
C6orf89	6	36961617	37004718	0.0132972	37	0.002108	rs1632649	0.0006156	36	0.863	rs4348312	0.1403
REV1	2	99383369	99472912	0.0133634	15	0.02139	rs6707827	0.00271	13	0.08554	rs1451245	0.01577
ZNF75A	16	3295433	3308577	0.0133955	14	0.01112	rs7188903	0.002194	15	0.165	rs17136319	0.02098
MKLN1	7	130663177	130831931	0.0135502	38	0.0586	rs10224884	0.001752	35	0.03173	rs10229349	0.007504
ACTR10	14	57736585	57772106	0.0136147	7	0.307	rs10134112	0.1034	7	0.00609	rs17094383	0.003437
RPS18	6	33347829	33352259	0.0137228	13	0.599	rs213199	0.1638	13	0.00315	rs213220	0.001547
TRPC4	13	37108794	37341935	0.0137612	84	0.02498	rs9566256	0.0008801	82	0.07578	rs1577876	0.002846
SEC61A1	3	129253901	129273216	0.0137882	10	0.00616	rs9857492	0.002521	10	0.308	rs981446	0.09913
MGST1	12	16391342	16408611	0.0140749	26	0.00428	rs7312090	0.0007969	27	0.454	rs12369968	0.03727
DNASE1	16	3642940	3648097	0.0141595	17	0.389	rs2072379	0.03254	18	0.00503	rs740862	0.006547
CERCAM	9	130222579	130239451	0.0141882	7	0.01362	rs6918	0.0008405	7	0.144	rs2240949	0.004702
RUVBL1	3	129282492	129325332	0.014202	10	0.00595	rs9857492	0.002521	10	0.33	rs981446	0.09913
DNAJC25	9	113433452	113456452	0.0142322	27	0.506	rs2273786	0.0213	27	0.00389	rs3824469	0.001443
CWF19L2	11	106702281	106833782	0.0142528	38	0.235	rs6588959	0.04891	37	0.00839	rs660962	0.001978
NODAL	10	71862076	71871429	0.0144383	14	0.0809	rs4357614	0.04374	14	0.02474	rs7918386	0.005742
C19orf52	19	10900423	10901916	0.014487	6	0.01415	rs1549926	0.008894	6	0.142	rs12459603	0.02938
SIX1	14	60181169	60185908	0.0144903	5	0.01036	rs7152548	0.002276	5	0.194	rs6573329	0.07483
SH3BGRL3	1	26478799	26480600	0.0144995	18	0.413	rs3795686	0.01201	18	0.00487	rs6682101	0.001324
PDS5B	13	32058591	32250157	0.0145007	17	0.15	rs2320611	0.0118	17	0.01341	rs208426	0.0006063
B3GALT4	6	33352894	33354580	0.0145077	13	0.599	rs213199	0.1638	13	0.00336	rs213220	0.001547
GLTSCR2	19	52940619	52952127	0.0145088	21	0.04203	rs3786777	0.006215	21	0.04789	rs1465586	0.0008076
LMTK2	7	97574132	97673537	0.0146695	21	0.368	rs10279396	0.02265	21	0.00554	rs968527	0.0005859
TEK	9	27099146	27220172	0.0146774	99	0.0048	rs7871178	0.0001215	99	0.425	rs2057363	0.005736
OTOA	16	21597335	21679551	0.0146962	12	0.452	rs8050407	0.08004	11	0.00452	rs741718	0.004979
HAPLN4	19	19227470	19234560	0.0147294	11	0.0036	rs735273	0.0005431	9	0.569	rs4808931	0.2868
TMEM41B	11	9258777	9292872	0.0148493	14	0.143	rs4282978	0.01847	15	0.01446	rs4910038	0.01013
TMEM9	1	199370522	199390241	0.0148738	64	0.473	rs16847951	0.02265	62	0.00438	rs1107128	0.000126
MRAS	3	139549314	139607067	0.0149322	16	0.00401	rs6802211	0.001464	17	0.519	rs253662	0.05286
NKX3-1	8	23592172	23596395	0.0150293	25	0.10214	rs17782264	0.003016	27	0.02053	rs749145	0.0007609
TCN2	22	29333160	29353047	0.0150423	36	0.04925	rs4820891	0.009593	36	0.04262	rs16988828	0.009863
TMEM196	7	19725462	19779541	0.0151009	32	0.05205	rs10267417	0.01218	34	0.04051	rs12334267	0.009884
CAMTA2	17	4812016	4831655	0.0151192	16	0.00249	rs238228	0.0001612	16	0.848	rs502211	0.1323
EYA3	1	28173405	28287718	0.015165	31	0.00486	rs4908382	0.0006643	32	0.436	rs1769711	0.004252
RNF215	22	29104802	29113302	0.0151959	20	0.249	rs12484880	0.007455	19	0.00853	rs737950	0.00387
ST3GAL6	3	99934261	99995926	0.0152739	28	0.894	rs4857414	0.1752	28	0.00239	rs828604	0.0006018
SCN1B	19	40213373	40223193	0.0153049	20	0.363	rs11671010	0.03812	20	0.0059	rs2305744	7.253e-05
ADH6	4	100342817	100359426	0.0153422	12	0.00684	rs6532814	0.001411	12	0.314	rs17219626	0.02875
HPS4	22	25177445	25209820	0.0154259	47	0.00505	rs1894707	0.0001501	45	0.428	rs2283817	0.04287
IL1A	2	113247962	113259442	0.0155115	24	0.313	rs4849123	0.05138	24	0.00695	rs1143634	0.001823
OR8H1	11	55814178	55815114	0.0155547	12	0.0031	rs11227836	0.001148	11	0.704	rs12222334	0.147
LRRC17	7	102340687	102372632	0.0155756	16	0.01201	rs10487280	0.004436	18	0.182	rs6953980	0.02718
ZNF138	7	63892240	63931140	0.0156019	10	0.362	rs1581570	0.04779	10	0.00605	rs1581570	0.001669
INCA1	17	4832148	4841629	0.0156159	16	0.00261	rs238228	0.0001612	16	0.84	rs502211	0.1323
KAAG1	6	24465109	24466491	0.015638	24	0.12	rs11966126	0.01191	24	0.0183	rs793674	0.0003049
PTPRK	6	128331624	128883416	0.015645	86	0.06466	rs7748155	0.0001145	92	0.03398	rs10428737	0.001158
ATOH8	2	85834532	85868698	0.0157848	42	0.00444	rs10207756	2.941e-05	42	0.5	rs6743301	0.02999
HBA2	16	162845	163709	0.0158353	14	0.01797	rs1203981	0.005644	14	0.124	rs2562164	0.02511
C1orf115	1	218930250	218939122	0.0159444	18	0.382	rs12070516	0.0845	18	0.00588	rs437078	0.004608
SRRD	22	25209849	25217904	0.0160461	40	0.00654	rs1894707	0.0001501	38	0.346	rs16982302	0.02435
OR14J1	6	29382445	29383411	0.0160782	25	0.239	rs9257696	0.005494	25	0.00949	rs4713208	0.0009547
SERPINA4	14	94097535	94105996	0.0162007	48	0.02025	rs5510	0.009038	48	0.113	rs17090997	0.005597
CORO2B	15	66658626	66807198	0.0162171	62	0.06385	rs7359303	0.005921	62	0.03588	rs4776419	0.01439
DCBLD2	3	99997503	100103223	0.0162464	28	0.866	rs2454682	0.3492	28	0.002651	rs2119187	0.0004129
PABPC3	13	24568275	24570704	0.0162707	26	0.303	rs1108602	0.007483	27	0.00759	rs6491016	0.001677
FLJ46266	11	110890719	110912966	0.0163231	12	0.693	rs11213916	0.1871	14	0.003331	rs10891277	0.002184
FOXK2	17	78070882	78155772	0.0163408	31	0.00797	rs2306755	0.002693	31	0.29	rs7221018	0.02057
LOC550631	22	29083035	29102818	0.0163741	20	0.256	rs12484880	0.007455	19	0.00905	rs737950	0.00387
ST3GAL5	2	85919781	85969668	0.0164601	35	0.002822	rs10207756	2.941e-05	35	0.826	rs10207756	0.04342
IL10	1	205007570	205012462	0.0165455	31	0.04217	rs10494878	0.007727	28	0.05561	rs12044804	0.001012
SLC4A8	12	50104860	50189247	0.0165469	37	0.00499	rs6580840	0.002375	39	0.47	rs11836637	0.01795
HDGF2	19	4423254	4453222	0.0165698	21	0.07334	rs2288932	0.005715	21	0.03203	rs966384	0.003656
DOCK1	10	128584012	129140770	0.016615	208	0.02182	rs2483847	0.00536	210	0.108	rs7090712	0.002429
ISG20L2	1	154959036	154964329	0.016712	18	0.03198	rs3935541	0.00104	17	0.07419	rs11264521	0.01464
TMEM184B	22	36945243	36998962	0.0167779	28	0.08066	rs2075984	0.001518	28	0.02955	rs2235265	0.003013
WDR26	1	222639467	222688355	0.0167826	12	0.148	rs10799576	0.001537	14	0.01611	rs2404785	0.004473
HBA1	16	166678	167520	0.0168654	14	0.01803	rs1203981	0.005644	14	0.133	rs2562164	0.02511
OR1J4	9	124321240	124322182	0.0168684	42	0.004107	rs7858202	0.0005369	43	0.584	rs2183328	0.05539
TMEM140	7	134483363	134501190	0.0169119	12	0.00495	rs292575	0.002419	13	0.486	rs17231212	0.04258
LSDP5	19	4473543	4486208	0.017051	25	0.119	rs2288932	0.005715	25	0.02041	rs966384	0.003656
C1orf66	1	154964901	154973365	0.0171106	18	0.033	rs3935541	0.00104	17	0.0739	rs11264521	0.01464
GPR177	1	68336738	68470841	0.0171235	111	0.139	rs7526959	0.00215	112	0.01756	rs930145	0.002272
FOXA2	20	22509822	22514102	0.0172329	14	0.188	rs1203867	0.02967	21	0.01308	rs6048176	0.0004102
SF4	19	19248321	19292307	0.0174004	9	0.00458	rs735273	0.0005431	9	0.543	rs4808931	0.2868
SLC5A6	2	27275961	27288575	0.0174175	13	0.08029	rs11883596	0.003485	14	0.03101	rs7588910	0.005416
WDR70	5	37415168	37788531	0.0174219	34	0.329	rs6451339	0.04176	46	0.00757	rs9292673	0.001459
REXO1L1	8	86755946	86762978	0.0174452	2	0.03329	rs987390	0.01349	2	0.07493	rs10504814	0.03547
RNF103	2	86684026	86704489	0.0174662	13	0.192	rs7586028	0.04595	13	0.01301	rs13023294	0.002542
OR5T1	11	55799690	55800671	0.0174686	12	0.00334	rs11227836	0.001148	11	0.748	rs1871846	0.2632
SLC16A8	22	36804089	36809116	0.0174767	15	0.00272	rs2076370	0.001995	15	0.919	rs132930	0.2524
DUSP18	22	29388038	29393872	0.0174821	26	0.05958	rs4820891	0.009593	26	0.04197	rs4820891	0.02297
EZR	6	159106760	159160444	0.0174906	33	0.3	rs3123116	0.008214	33	0.00834	rs3123108	0.003413
C19orf48	19	55992772	55999786	0.017545	36	0.06414	rs2659063	0.001565	38	0.03915	rs266870	0.01155
RAPGEF6	5	130789502	130998828	0.0176756	16	0.02306	rs2079239	0.002588	18	0.10984	rs3776019	0.0432
SERTAD4	1	208472817	208483063	0.0177257	19	0.02269	rs654523	0.001102	18	0.112	rs2485884	0.01296
PPP1R3A	7	113304117	113346318	0.0178522	7	0.01697	rs12705918	0.002469	7	0.151	rs6942986	0.03691
ZFP106	15	40492312	40537022	0.0179054	15	0.06595	rs4924675	0.008874	14	0.03899	rs12440118	0.02547
ZBTB2	6	151726942	151754370	0.0179441	33	0.08951	rs9397407	0.006678	33	0.0288	rs7752091	0.001103
TBX19	1	166516901	166550288	0.0179603	27	0.0378	rs6664967	0.00723	26	0.06827	rs2076061	0.001444
PTPLB	3	124696052	124786614	0.0181375	21	0.537	rs12639284	0.1318	23	0.004861	rs6780507	0.00164
BAIAP2L2	22	36810841	36836622	0.0184097	22	0.0038	rs2076370	0.001995	21	0.699	rs8135937	0.03784
KIAA1602	12	48471201	48508475	0.0184376	19	0.295	rs10875982	0.04756	20	0.00902	rs7134749	0.0009907
OR2T33	1	246502776	246503739	0.0184553	6	0.01124	rs4309013	0.003219	6	0.237	rs4309013	0.1234
SCAPER	15	74427591	74963247	0.0185291	47	0.01179	rs4886825	0.0008767	47	0.227	rs1568083	0.03275
NEUROD4	12	53699995	53710068	0.018548	17	0.00379	rs7978952	0.001376	18	0.707	rs6581016	0.04406
DNM2	19	10689754	10803579	0.0185885	22	0.02567	rs4334414	0.0008888	24	0.10465	rs11881315	0.006641
IGFL3	19	51315167	51319771	0.0185996	15	0.01948	rs968483	0.002446	15	0.138	rs2270403	0.01732
ATP6V1H	8	54790667	54918403	0.0187683	18	0.09068	rs2220093	0.008359	19	0.02996	rs4737974	0.03139
LYRM7	5	130534539	130569018	0.0187859	19	0.00989	rs10478973	0.0007662	19	0.275	rs4706009	0.02026
PCTK2	12	95196170	95318354	0.018798	35	0.62	rs11835157	0.06805	34	0.00439	rs9971899	0.0001004
GPR120	10	95316411	95337356	0.018824	30	0.317	rs12415204	0.01368	30	0.0086	rs8181419	0.0008918
SPAG7	17	4803243	4811856	0.0188427	15	0.00313	rs238228	0.0001612	15	0.872	rs238224	0.2841
HBZ	16	142853	144504	0.0188469	15	0.02416	rs11248850	0.009458	15	0.113	rs2562164	0.02511
CASR	3	123385219	123488034	0.0188541	42	0.02483	rs1801725	0.0001375	42	0.11	rs1801725	0.001958
METTL11A	9	131428255	131437700	0.0188638	28	0.12141	rs3780695	0.007794	28	0.02251	rs1220658	0.02715
FGF14	13	101171205	101852125	0.0188682	195	0.03218	rs1336703	0.0009453	201	0.08495	rs17502818	0.004966
PARK2	6	161688579	163068824	0.0189243	460	0.00762	rs2056907	3.387e-05	462	0.36	rs9346906	0.0003818
C6orf105	6	11821894	11887052	0.0191587	67	0.00581	rs17402850	6.834e-05	70	0.479	rs9366874	0.009695
ASB14	3	57277418	57288020	0.0192013	11	0.03789	rs6794393	0.002824	12	0.07364	rs1355797	0.0403
ZNF608	5	124000508	124108704	0.0193641	55	0.02072	rs11953210	0.0002934	55	0.136	rs4836120	0.02842
ABCA12	2	215504510	215711396	0.0194279	52	0.0068	rs17492577	0.001229	56	0.416	rs4563222	0.01017
FIGNL1	7	50479325	50485582	0.0195555	24	0.01048	rs6952409	0.0001406	24	0.272	rs4947437	0.04004
E4F1	16	2213567	2225744	0.0196231	14	0.06821	rs40342	0.005347	14	0.04196	rs26866	0.02025
ONECUT1	15	50836644	50869501	0.0196908	30	0.02711	rs11636722	0.0002667	30	0.106	rs2899497	0.002853
IHPK3	6	33797420	33822660	0.019711	43	0.03183	rs942637	0.003694	42	0.09039	rs9380376	0.002968
TFDP2	3	143154017	143207067	0.0197554	19	0.317	rs1355438	0.06133	19	0.0091	rs16852004	0.009456
FAM116A	3	57586224	57653844	0.0197729	14	0.03441	rs7634335	0.002095	13	0.08392	rs12152351	0.01704
KIAA1199	15	78858766	79031054	0.0197861	75	0.02513	rs748696	6.742e-05	75	0.115	rs16972347	0.0001994
CGREF1	2	27176972	27195475	0.0199301	11	0.02242	rs11883596	0.003485	12	0.13	rs7588910	0.005416
GTF2H3	12	122684333	122711287	0.0200347	17	0.439	rs11572966	0.05176	18	0.00668	rs3748269	0.003592
NFU1	2	69476756	69518257	0.0200487	8	0.00813	rs6758228	0.007139	10	0.361	rs6758228	0.02618
STK38	6	36569646	36623225	0.0200621	14	0.01738	rs1061632	0.002123	14	0.169	rs12193641	0.06562
PPP1R3D	20	57945281	57948747	0.0200643	9	0.192	rs6123960	0.02239	10	0.0153	rs964732	0.01393
PICK1	22	36783207	36801654	0.0200984	14	0.003138	rs2076370	0.001995	15	0.938	rs132930	0.2524
RBM5	3	50101371	50131396	0.0202485	16	0.697	rs2624842	0.07066	17	0.00426	rs2624839	8.512e-05
TMEM41A	3	186691492	186699496	0.0202627	7	0.04793	rs2140287	0.0261	7	0.062	rs9832000	0.008163
MARK3	14	102921453	103039919	0.0202776	27	0.06343	rs959083	0.0016	32	0.04689	rs3783394	0.004345
CHST2	3	144321357	144324502	0.0202927	24	0.154	rs11717285	0.01229	25	0.01933	rs16853045	0.0002673
LOC552891	9	113433486	113472330	0.0203102	31	0.582	rs2273786	0.0213	31	0.00512	rs3824469	0.001443
CLCN3	4	170778296	170878732	0.020418	25	0.00726	rs4235024	0.0005405	25	0.413	rs10028880	0.05302
MTMR7	8	17199910	17315207	0.020466	87	0.00637	rs3764796	4.12e-06	86	0.472	rs7011504	0.007607
ABCA8	17	64375025	64463128	0.020468	27	0.387	rs4968972	0.05623	28	0.00777	rs12950368	0.003135
GPS2	17	7156701	7159382	0.0204698	20	0.908	rs12150519	0.1763	21	0.003312	rs3809830	0.0005237
EXTL2	1	101110528	101133006	0.0204787	13	0.187	rs12040671	0.01936	14	0.01609	rs17123469	0.001934
MAP2K6	17	64922432	65050065	0.0205084	48	0.01065	rs2716218	0.001215	50	0.283	rs2715833	0.01682
TRMT11	6	126349268	126402113	0.0205246	12	0.00734	rs9375421	0.003541	12	0.411	rs2186061	0.08269
LOC55908	19	11209816	11213619	0.0205648	23	0.02071	rs4804152	0.006138	23	0.146	rs8111456	0.005077
ARL4A	7	12693005	12697083	0.020692	36	0.432	rs1524937	0.003601	37	0.00705	rs7797379	0.003702
MTMR2	11	95205693	95297019	0.0207328	31	0.00705	rs1893057	0.003592	33	0.433	rs1893057	0.02335
TGFA	2	70527924	70634613	0.0208014	59	0.02143	rs11680093	0.0004757	61	0.143	rs375668	0.00162
CTNS	17	3486510	3513146	0.0208022	28	0.00488	rs8079139	0.001944	30	0.628	rs9897822	0.1082
GK2	4	80546530	80548396	0.0208261	14	0.01434	rs10003904	0.00805	14	0.214	rs1922286	0.01547
HDAC4	2	239634800	239987580	0.0208802	116	0.03781	rs1531968	0.004874	119	0.08141	rs6730479	0.002012
BUB1B	15	38240501	38300629	0.0208932	25	0.02906	rs7173181	0.0005861	28	0.106	rs2068001	0.001814
USP49	6	41873360	41971077	0.0209678	24	0.211	rs3804281	0.07259	24	0.01466	rs3218097	0.00915
EIF5A	17	7151692	7156498	0.0209767	21	0.914	rs12150519	0.1763	22	0.003386	rs3809830	0.0005237
ZNF434	16	3372085	3391026	0.0210002	23	0.00538	rs7188903	0.002194	26	0.576	rs27230	0.05532
C9orf50	9	131414324	131422876	0.0210751	28	0.119	rs3780695	0.007794	28	0.02615	rs1220658	0.02715
ASPHD2	22	25155279	25170978	0.0210859	42	0.00482	rs1894707	0.0001501	41	0.646	rs16982107	0.05022
CRABP2	1	154936029	154941999	0.0211176	22	0.05595	rs3935541	0.00104	21	0.05575	rs11264521	0.01464
ADAMTS7	15	76838599	76890828	0.0211579	7	0.0154	rs4380028	0.001091	7	0.203	rs4539564	0.01186
APCDD1	18	10444624	10478698	0.0211971	39	0.65	rs12956388	0.02017	39	0.00482	rs653575	0.0002889
PLA2G6	22	36837447	36907707	0.0213411	28	0.01533	rs2076370	0.001995	27	0.206	rs2235265	0.003013
MMP17	12	130878893	130902269	0.0213435	12	0.00705	rs11246804	0.005966	13	0.448	rs12319878	0.039
GNG10	9	113463681	113472347	0.0214571	24	0.966	rs10491725	0.2054	24	0.00329	rs3824469	0.001443
OR8K3	11	55842358	55843297	0.021465	14	0.00512	rs11227836	0.001148	13	0.621	rs12222334	0.147
ALKBH8	11	106880543	106941637	0.0215109	39	0.625	rs655917	0.009057	40	0.0051	rs682334	0.006658
TNFSF4	1	171419492	171443094	0.0215643	22	0.135	rs10489266	0.02152	23	0.02368	rs2422334	0.002822
C8orf79	8	12847553	12931655	0.0216442	65	0.191	rs2977124	0.003087	68	0.01681	rs10749624	0.0006403
HPN	19	40223249	40249315	0.0216453	27	0.587	rs11671010	0.03812	27	0.00547	rs2305744	7.253e-05
FRY	13	31503436	31768776	0.0217266	86	0.06814	rs798978	0.001835	88	0.04733	rs2806628	0.002718
ZNF263	16	3273487	3281460	0.0218499	14	0.197	rs2106863	0.01302	15	0.01648	rs17136319	0.02098
C7orf49	7	134501076	134505987	0.0219052	10	0.00418	rs292575	0.002419	11	0.779	rs292596	0.1516
AOC2	17	38250134	38256251	0.0219336	3	0.222	rs10512488	0.04596	3	0.01469	rs324079	0.01547
ZNF639	3	180524244	180536014	0.0219753	16	0.01934	rs16848314	0.004289	18	0.169	rs10460887	0.01911
ATP12A	13	24152694	24183918	0.0220102	43	0.288	rs2298306	0.02175	43	0.01137	rs7335289	9.461e-05
NME6	3	48310592	48317852	0.0221182	6	0.332	rs6779517	0.07996	6	0.00992	rs6779517	0.0006266
ITGB1BP1	2	9463265	9481094	0.0221385	11	0.01099	rs10208358	0.009856	11	0.3	rs2709576	0.09257
FLJ46321	9	83793506	83799986	0.0221503	3	0.00831	rs1334760	0.005073	3	0.397	rs4877228	0.2423
PEX5	12	7234223	7255343	0.0221532	24	0.02391	rs7138718	0.004035	24	0.138	rs10770826	0.004812
NEXN	1	78126787	78182166	0.0221639	5	0.543	rs9729667	0.2018	3	0.00608	rs2296452	0.01806
MAGEL2	15	21439788	21442268	0.0222005	14	0.306	rs8029455	0.01924	14	0.01081	rs4480754	0.003106
C6orf120	6	169844181	169848327	0.0222489	10	0.564	rs6907286	0.188	10	0.00588	rs7750758	0.001374
IGSF2	1	117345904	117380690	0.022255	41	0.06714	rs12024946	0.0002622	40	0.04941	rs2764867	0.008515
C10orf4	10	95418318	95452319	0.0222941	39	0.216	rs3781273	0.02158	39	0.01539	rs7098209	0.004179
C15orf43	15	43036194	43058713	0.0223321	7	0.01177	rs4082812	0.009413	7	0.283	rs11635836	0.1329
TMED2	12	122635028	122648641	0.0224222	12	0.397	rs11057306	0.1785	13	0.00843	rs3748269	0.003592
C2CD2	21	42178287	42247068	0.0224608	86	0.0321	rs2276232	0.0001783	85	0.10447	rs4920082	0.01088
INTS4	11	77267413	77383365	0.0224689	31	0.00422	rs585721	1.339e-05	30	0.795	rs17825319	0.1048
WDR91	7	134520524	134546811	0.0224804	19	0.00532	rs292575	0.002419	20	0.631	rs10281202	0.06402
CYB5R1	1	201197624	201203027	0.0224947	19	0.857	rs7514221	0.2049	23	0.00392	rs2232852	0.002184
TFIP11	22	25217894	25238437	0.0224955	44	0.01263	rs1894707	0.0001501	42	0.266	rs16982302	0.02435
HIPK1	1	114273518	114321945	0.0225864	33	0.09243	rs1503832	0.01805	34	0.03652	rs7520320	0.002617
ELOVL6	4	111189991	111339220	0.0227055	60	0.00928	rs10012953	0.0007241	60	0.366	rs12498468	0.001821
DCI	16	2229898	2241604	0.0227679	15	0.08319	rs40342	0.005347	15	0.04096	rs26866	0.02025
LOC647174	13	50813168	50834240	0.0227693	13	0.111	rs4628860	0.02076	13	0.0307	rs9563046	0.02297
RFPL2	22	30916424	30919466	0.0227701	26	0.152	rs7291239	0.009944	25	0.02242	rs136455	0.00108
DKFZp564N2472	7	53070842	53072112	0.0228099	23	0.0419	rs880048	0.01577	21	0.0815	rs1174746	0.004636
ARHGAP25	2	68815471	68907461	0.0228146	71	0.09912	rs13000978	0.007426	70	0.03446	rs3749128	0.001964
XKR8	1	28159090	28167191	0.0228397	19	0.00477	rs4908382	0.0006643	19	0.717	rs3813804	0.1085
TMEM95	17	7199220	7201262	0.0229148	21	0.867	rs4613118	0.1445	22	0.00396	rs3809830	0.0005237
SERPINA5	14	94117483	94129210	0.0230038	52	0.01042	rs5510	0.009038	52	0.331	rs6119	0.01807
DNASE1L2	16	2226468	2228713	0.0230046	15	0.08386	rs40342	0.005347	15	0.04113	rs26866	0.02025
KCTD11	17	7195931	7198986	0.0231068	21	0.88	rs4613118	0.1445	22	0.00394	rs3809830	0.0005237
AZGP1	7	99402285	99411623	0.0231345	14	0.136	rs2571997	0.02762	14	0.02553	rs2527900	0.004573
LRBA	4	151405045	152156329	0.0231354	96	0.323	rs2036552	0.02066	98	0.01075	rs2290846	0.002329
THSD7A	7	11380695	11838349	0.0232452	210	0.01431	rs916908	0.0004877	216	0.244	rs17634217	0.004021
KANK2	19	11135945	11167496	0.0232843	37	0.01508	rs4804152	0.006138	38	0.232	rs8111456	0.005077
ZSCAN20	1	33710818	33734582	0.0233552	26	0.00649	rs7531293	0.001277	26	0.541	rs16835496	0.05515
KCND2	7	119700957	120177623	0.0234009	62	0.399	rs17595350	0.02857	66	0.00882	rs2402526	0.002114
UBXD5	1	26481359	26517343	0.0234339	31	0.337	rs3795686	0.01201	31	0.01046	rs6682101	0.001324
CCT6B	17	30279050	30312619	0.0234575	14	0.68	rs1994083	0.2452	14	0.00519	rs4796013	0.001866
GNA12	7	2734266	2850485	0.0234925	46	0.00617	rs17132772	0.001267	46	0.573	rs2527686	0.0484
TM6SF2	19	19236173	19245074	0.0235039	11	0.00551	rs735273	0.0005431	11	0.642	rs4808931	0.2868
DLL4	15	39008838	39018529	0.023509	14	0.276	rs3887640	0.04185	16	0.01282	rs745299	0.009751
TIMP4	3	12169567	12175647	0.0236203	9	0.09889	rs3773364	0.03456	11	0.03598	rs17036056	0.0015
BSPRY	9	115151632	115173334	0.0238355	46	0.03425	rs12684385	0.001136	47	0.105	rs818691	0.001353
PRDM15	21	42091453	42172660	0.0239071	99	0.01199	rs2276232	0.0001783	96	0.301	rs4920082	0.01088
ZMYND11	10	170642	290577	0.0239214	25	0.198	rs2448366	0.02931	25	0.01824	rs3740304	0.0008229
FLJ32658	19	54583317	54613058	0.0239251	17	0.421	rs919364	0.08338	18	0.00858	rs10405154	0.005174
OR6B2	2	240617580	240618519	0.0239385	25	0.0656	rs7585039	0.009633	26	0.0551	rs958960	0.004231
LOC283902	16	71684024	71685173	0.0240091	26	0.03556	rs4788699	0.01943	24	0.102	rs13338699	0.005977
KLHL12	1	201126852	201162994	0.024031	24	0.901	rs7514221	0.2049	26	0.00403	rs2232852	0.002184
KCTD20	6	36518521	36566293	0.0240837	16	0.00958	rs12190911	0.002115	16	0.38	rs12190911	0.05655
CD302	2	160333609	160362999	0.0240913	19	0.01686	rs13385595	0.0002216	19	0.216	rs3771719	0.02523
EMB	5	49730231	49772958	0.0241068	6	0.01004	rs7709512	0.00462	6	0.363	rs13153162	0.09582
SNAP23	15	40575126	40612548	0.024186	9	0.152	rs4924682	0.02199	10	0.02407	rs4924687	0.0183
WDR4	21	43136272	43172747	0.0241971	21	0.206	rs2839585	0.01658	21	0.01777	rs8133179	0.002625
STK32A	5	146594771	146743961	0.0242006	70	0.01727	rs7707452	0.001303	78	0.212	rs12654852	0.004688
TAX1BP3	17	3512937	3518722	0.0243354	23	0.00743	rs8079139	0.001944	25	0.496	rs9897822	0.1082
QTRT1	19	10673130	10685040	0.0243876	10	0.04117	rs4334414	0.0008888	11	0.08974	rs7247567	0.01275
INTS7	1	210181320	210275507	0.0244543	19	0.10587	rs17699790	0.03228	20	0.03501	rs3010003	0.008566
RXRA	9	136358230	136472252	0.0244721	38	0.312	rs3132278	0.03012	36	0.01189	rs7033773	0.000708
PHF2	9	95378729	95481690	0.0244849	41	0.10876	rs10761247	0.02856	41	0.03413	rs2150752	0.01163
TMEM177	2	120153212	120156164	0.0245289	16	0.536	rs6542545	0.1005	17	0.00694	rs12472563	0.0007478
SMYD5	2	73294873	73307863	0.0246418	18	0.101	rs13415504	0.003833	18	0.03703	rs11886257	0.00358
ABHD7	1	92268145	92301681	0.0246879	14	0.06288	rs12118474	0.01871	13	0.05961	rs11165947	0.007573
PIK3C2A	11	17064699	17147930	0.0247454	8	0.157	rs7949405	0.04284	9	0.02394	rs214922	0.006204
BCAP29	7	107007945	107058401	0.0247498	13	0.089	rs2248465	0.005163	13	0.04224	rs2204833	0.02836
ECHDC2	1	53134491	53160034	0.0249293	9	0.09962	rs10788945	0.01108	7	0.03806	rs515857	0.001513
PIGM	1	158264085	158268407	0.0250173	25	0.00537	rs2275404	0.002781	24	0.709	rs2789425	0.07288
ACPT	19	55985483	55990293	0.0250491	33	0.06157	rs2659063	0.001565	35	0.06193	rs12052047	0.01722
KCNE2	21	34658192	34665310	0.0250628	19	0.02935	rs2834440	0.009996	20	0.13	rs9979868	0.02912
TNFRSF6B	20	61796731	61800479	0.0250747	12	0.0798	rs6010620	0.06467	12	0.04784	rs6010620	0.04138
CCR8	3	39346218	39351077	0.0251037	14	0.00666	rs6781031	0.000476	14	0.574	rs6781031	0.03217
ITPR3	6	33697138	33772326	0.0251461	61	0.07285	rs942637	0.003694	61	0.05258	rs6457738	0.009874
LIG3	17	30331650	30356201	0.0253515	7	0.634	rs11658803	0.2589	7	0.0061	rs9635769	0.00345
SFRS8	12	130761587	130850235	0.0253904	26	0.0058	rs11246786	6.527e-05	27	0.668	rs12319878	0.039
CHRNE	17	4741839	4747148	0.0255313	17	0.02516	rs400688	0.0007616	15	0.155	rs2302319	0.01089
ANKRD13C	1	70497272	70593005	0.0255451	17	0.00521	rs7523188	0.0004355	17	0.749	rs7539544	0.1961
RABGAP1L	1	172395256	173193950	0.0256106	48	0.06476	rs1793316	0.01146	56	0.06044	rs10912858	0.0001851
TFB1M	6	155620481	155677318	0.0256887	49	0.119	rs2352423	0.003012	48	0.03301	rs9478639	0.004047
HINT1	5	130522775	130528935	0.0257955	15	0.02378	rs11954454	0.001177	15	0.166	rs4706009	0.02026
SLC37A1	21	42792810	42874619	0.0258007	57	0.01343	rs228104	0.003124	56	0.294	rs451954	0.001962
XRCC2	7	151974519	152004183	0.025813	20	0.108	rs2310928	0.01196	21	0.03658	rs12539937	7.324e-05
ZNF174	16	3391244	3399365	0.025817	21	0.00672	rs7188903	0.002194	24	0.588	rs27230	0.05532
RILPL1	12	122522315	122584453	0.0258236	3	0.258	rs7971779	0.2046	3	0.01532	rs7971779	0.01768
DNAJB4	1	78243223	78255583	0.0259272	12	0.127	rs12140633	0.02658	10	0.03127	rs10873963	0.01771
TM7SF4	8	105421229	105438092	0.0259466	42	0.06133	rs2458422	0.01209	42	0.06481	rs2514631	0.01134
SYT1	12	78135413	78368973	0.0259734	32	0.00645	rs1245766	0.002769	33	0.617	rs17293059	0.0301
C14orf37	14	57540560	57688600	0.0260071	55	0.745	rs808208	0.06747	55	0.00535	rs12433260	0.0006129
DSC1	18	26963211	26996817	0.0260546	30	0.01939	rs1612474	0.0001558	31	0.206	rs12606879	0.00299
SIGLEC15	18	41659542	41676519	0.0261525	14	0.01752	rs11082489	0.0004426	14	0.229	rs894049	0.03516
ACTL8	1	17954430	18026145	0.0262268	40	0.141	rs11581535	0.005185	40	0.02855	rs647619	0.006579
CARHSP1	16	8854302	8870364	0.0262273	24	0.917	rs8050781	0.1564	23	0.00439	rs1657091	0.0008133
MYLK3	16	45293694	45339722	0.0264652	4	0.477	rs11247495	0.09965	5	0.00853	rs10468399	0.002195
GOSR2	17	42355484	42373732	0.0266427	21	0.00993	rs1662576	0.004414	21	0.413	rs1638446	0.04352
AKAP2	9	111850796	111974612	0.026668	64	0.02719	rs4978873	0.001946	63	0.151	rs7032940	0.01682
CBR3	21	36429132	36440730	0.0266729	20	0.01019	rs4816519	0.001138	19	0.403	rs13046990	0.08447
KDELR2	7	6467236	6490374	0.0267102	19	0.01182	rs940243	0.004301	19	0.348	rs13222291	0.1204
UGDH	4	39176769	39205606	0.026715	26	0.01376	rs2687975	0.002636	28	0.299	rs7667766	0.02945
GPR32	19	55965669	55966740	0.0268084	30	0.05433	rs2659063	0.001565	30	0.07604	rs12052047	0.01722
FOXD4L3	9	70107602	70109820	0.026841	1	0.03903	rs12554965	0.03797	1	0.106	rs12554965	0.1158
DSPP	4	88748704	88757049	0.0269689	18	0.0265	rs936736	0.004254	18	0.157	rs2615487	0.01282
CCDC121	2	27702009	27705383	0.0270369	12	0.01923	rs2068834	0.004026	14	0.217	rs2141372	0.08207
DCP1B	12	1925474	1983938	0.0270522	40	0.898	rs2108636	0.09279	40	0.00465	rs2108636	0.0004159
WFDC12	20	43185480	43186520	0.0271202	15	0.04106	rs13042168	0.006978	15	0.102	rs6124684	0.01269
RAB11A	15	63948849	63968846	0.0272019	14	0.872	rs16949100	0.2494	14	0.00482	rs12594238	0.002214
PTGFRN	1	117254211	117334495	0.0272343	52	0.04399	rs12024946	0.0002622	54	0.09568	rs17520400	0.01013
LOC652968	22	29011106	29015616	0.0272818	22	0.335	rs5997597	0.004047	21	0.01259	rs2108093	0.004024
SR140	3	144203061	144262257	0.027287	20	0.267	rs16852909	0.04455	21	0.0158	rs750870	0.01385
MED20	6	41981069	41996855	0.0272964	26	0.208	rs12110546	0.01229	25	0.02029	rs3218097	0.00915
CCDC46	17	61062119	61618449	0.0273268	107	0.03643	rs3744317	0.0009722	106	0.116	rs230559	0.00982
MRPL9	1	149998746	150002664	0.0273362	16	0.0078	rs3828057	0.003233	17	0.542	rs12066445	0.124
LOC440957	3	52545660	52549626	0.0274756	7	0.471	rs17052201	0.1339	7	0.00903	rs2251219	0.002884
GABRR2	6	90023957	90081686	0.0275014	59	0.205	rs9362644	0.002839	59	0.02077	rs282124	0.002354
EBF4	20	2621523	2688754	0.0275928	41	0.11	rs6051076	0.00196	42	0.03886	rs6051345	0.00107
TMEM159	16	21077412	21099438	0.0276331	28	0.617	rs4619385	0.03662	28	0.00694	rs7189430	0.001123
PAWR	12	78509875	78608921	0.0277746	11	0.02367	rs7297018	0.006083	10	0.182	rs9651966	0.02364
MN1	22	26474264	26527486	0.0277809	63	0.03683	rs382819	0.009636	63	0.117	rs882455	0.01229
TGFBR2	3	30622997	30710637	0.0277992	55	0.129	rs6767233	0.01486	55	0.03343	rs12487185	0.0006918
MARS	12	56168117	56196700	0.0279304	11	0.02536	rs1284605	0.003447	11	0.171	rs4760259	0.005258
CBWD3-2	9	70046658	70104752	0.0280308	1	0.03854	rs12554965	0.03797	1	0.113	rs12554965	0.1158
KIAA1975	10	88720477	88759940	0.0280503	17	0.01141	rs4934282	0.005331	19	0.382	rs1240402	0.05225
COMMD7	20	30754153	30795475	0.0280731	15	0.07275	rs6141772	0.00284	15	0.05997	rs6058869	0.01179
DKKL1	19	54558853	54570185	0.0281435	11	0.201	rs919364	0.08338	12	0.02177	rs10405154	0.005174
CCDC82	11	95725576	95762731	0.0281507	17	0.481	rs6483496	0.1025	19	0.0091	rs11021529	0.0007088
CCDC122	13	43308488	43351826	0.0282029	28	0.10452	rs12869697	0.01815	28	0.04197	rs2121038	0.01075
TNK1	17	7225088	7233816	0.0283435	21	0.831	rs4613118	0.1445	22	0.00531	rs3809830	0.0005237
WFDC5	20	43171506	43177217	0.0283684	16	0.04763	rs13042168	0.006978	18	0.09274	rs6124684	0.01269
NT5DC2	3	52533442	52544110	0.0283731	8	0.521	rs17052201	0.1339	8	0.00848	rs2251219	0.002884
IMPG2	3	102427977	102522109	0.0285041	21	0.352	rs182984	0.04301	21	0.01262	rs12485950	0.0001268
LINGO4	1	150039388	150044506	0.0285512	23	0.01007	rs3828057	0.003233	23	0.442	rs4845606	0.05948
DTL	1	210275541	210344810	0.0285557	19	0.337	rs2884428	0.03672	19	0.01321	rs3010003	0.008566
LOC283551	14	49518179	49543988	0.0285666	36	0.02683	rs17121913	0.001809	36	0.166	rs941606	0.008848
WDR46	6	33354862	33364969	0.02868	13	0.642	rs213199	0.1638	13	0.00697	rs213220	0.001547
TDRKH	1	150010664	150029634	0.0287353	22	0.01017	rs3828057	0.003233	22	0.441	rs4845606	0.05948
SNCG	10	88708392	88712995	0.0287387	17	0.01068	rs4934282	0.005331	18	0.42	rs1240402	0.05225
OXSM	3	25806574	25811029	0.0287994	10	0.03018	rs4568086	0.003803	12	0.149	rs4568086	0.03396
ZW10	11	113109118	113149635	0.0288762	26	0.01016	rs2459970	0.0006488	26	0.444	rs10891589	0.05889
C1RL	12	7138290	7153069	0.0289179	23	0.01306	rs3813729	0.004381	23	0.346	rs10963	0.03104
GLT8D4	3	73020074	73107212	0.0289254	32	0.01168	rs2322693	0.0005232	34	0.387	rs3755715	0.04506
MAP3K13	3	186563663	186683322	0.0289694	25	0.0577	rs894276	0.002599	25	0.07848	rs9832000	0.008163
WBP2	17	71353374	71363096	0.0290983	11	0.162	rs8074216	0.0153	11	0.0281	rs1551619	0.02603
COX4NB	16	84369735	84390601	0.0291067	23	0.00636	rs301161	0.008628	27	0.716	rs12919297	0.09938
USP6NL	10	11542514	11614280	0.0291339	28	0.116	rs3824643	0.01848	29	0.0393	rs12217576	0.02627
C16orf35	16	75803	128672	0.0291593	18	0.104	rs11248850	0.009458	18	0.04388	rs216596	0.02182
MIF4GD	17	70773905	70778898	0.0291772	9	0.228	rs9892996	0.04508	13	0.02003	rs9908904	0.02343
NCAN	19	19183781	19224061	0.029218	16	0.00739	rs735273	0.0005431	14	0.619	rs10896	0.243
MBD6	12	56202925	56210198	0.0292313	7	0.01486	rs1284605	0.003447	7	0.308	rs2127318	0.08579
URM1	9	130173460	130192834	0.0292379	12	0.04279	rs6918	0.0008405	12	0.10699	rs2240949	0.004702
SYCP2	20	57872012	57940604	0.0292574	13	0.178	rs6123960	0.02239	14	0.02574	rs964732	0.01393
STRA8	7	134567270	134593784	0.0292869	28	0.00976	rs292575	0.002419	31	0.47	rs292661	0.01175
RPS10	6	34493208	34501854	0.0292881	9	0.202	rs3798560	0.06975	8	0.02271	rs11759825	0.003545
RTP1	3	188397967	188401947	0.0293386	40	0.17	rs270150	0.001022	40	0.02704	rs3815623	0.001435
SHPK	17	3458304	3486365	0.0294211	33	0.01053	rs8079139	0.001944	36	0.438	rs161365	0.03497
OR1J2	9	124312901	124313843	0.0295113	39	0.00913	rs1831369	0.0007066	40	0.507	rs2183328	0.05539
DKK2	4	108062407	108176902	0.0295414	27	0.775	rs383567	0.08822	27	0.00598	rs419764	0.005207
SERPINA3	14	94148466	94160143	0.0295947	58	0.01362	rs5510	0.009038	59	0.341	rs6119	0.01807
PALM2	9	111442892	111753577	0.0296977	111	0.524	rs10816865	0.02118	109	0.0089	rs6477717	0.0001378
ZGPAT	20	61809237	61837938	0.0297041	21	0.03332	rs2315654	0.02276	21	0.14	rs6010620	0.04138
RBMXL2	11	7066740	7068955	0.0297206	17	0.04376	rs17280682	0.002827	19	0.10667	rs4758162	0.01968
2014-03-07	2	160277255	160333330	0.0297256	14	0.02918	rs13385595	0.0002216	15	0.16	rs7582124	0.01455
ELMOD1	11	106967026	107042715	0.0297633	35	0.281	rs655917	0.009057	38	0.01664	rs11212301	0.004263
C20orf4	20	34287860	34308267	0.0297803	8	0.03183	rs6089041	0.003046	9	0.147	rs6058435	0.03744
SWAP70	11	9642203	9731083	0.0299331	26	0.269	rs11042454	0.02294	29	0.0175	rs93138	0.0002182
COMP	19	18754582	18763114	0.0299735	8	0.209	rs2313048	0.1014	8	0.02256	rs2239371	0.00269
PLCG1	20	39199574	39237771	0.0300908	11	0.449	rs6129760	0.09832	12	0.01055	rs2235367	0.006762
C2orf28	2	27288402	27293557	0.0302253	11	0.06437	rs11883596	0.003485	12	0.07398	rs12475843	0.007979
OR52B6	11	5558682	5559690	0.030246	59	0.119	rs6578665	0.002639	59	0.04005	rs12278387	0.005249
COQ10A	12	54946908	54951017	0.0304546	5	0.31	rs1274500	0.06765	5	0.0155	rs1274500	0.03273
RORC	1	150045170	150070972	0.0304616	28	0.01646	rs3828057	0.003233	29	0.292	rs16833610	0.0318
PTH2	19	54617482	54618510	0.0306002	16	0.506	rs7248176	0.0924	17	0.00955	rs10405154	0.005174
OLFML3	1	114323552	114326398	0.0306301	23	0.103	rs1503832	0.01805	24	0.04697	rs7520320	0.002617
SCIN	7	12576727	12659753	0.0306745	59	0.579	rs702477	0.05473	59	0.00837	rs7797379	0.003702
WBP4	13	40533696	40556139	0.0306976	13	0.00689	rs2772179	0.003845	15	0.704	rs490763	0.2083
TMC1	9	74326536	74641087	0.0307062	54	0.07123	rs12351893	0.005203	51	0.06812	rs7863483	0.0004262
FAM60A	12	31324791	31370340	0.0307253	30	0.02979	rs11051381	0.004859	30	0.163	rs676301	0.004031
EFR3B	2	25118476	25235508	0.0308197	27	0.135	rs3731631	0.01763	27	0.0361	rs547534	0.007348
TAPT1	4	15771225	15837259	0.0308437	33	0.6	rs16893162	0.08573	34	0.00813	rs10516299	0.001281
SLC25A38	3	39399818	39413823	0.0308796	8	0.01702	rs6781031	0.000476	11	0.287	rs6781031	0.03217
TRIB3	20	309307	326203	0.030885	35	0.03817	rs6037639	0.009758	34	0.128	rs2145068	0.006999
TRIOBP	22	36423573	36502509	0.0309552	24	0.02344	rs4820294	0.002683	24	0.209	rs3788530	0.02239
RNPS1	16	2243122	2258115	0.0309917	14	0.05291	rs40342	0.005347	14	0.09272	rs161427	0.022
IMP3	15	73718490	73719650	0.0310123	11	0.29	rs4886722	0.03935	11	0.01693	rs4886722	0.00386
CCRK	9	89771178	89779487	0.0310151	15	0.189	rs560019	0.01681	15	0.02598	rs7864469	0.003454
MMP21	10	127445015	127454380	0.0310183	9	0.04561	rs11244632	0.000786	9	0.10767	rs10901423	0.001292
CYP4F11	19	15884179	15906676	0.0310669	22	0.02617	rs2018454	0.002584	22	0.188	rs12610189	0.01167
ZDHHC20	13	20848507	20931423	0.0311042	31	0.07529	rs12853474	0.007822	29	0.06544	rs1325788	0.003767
ZNF830	17	30312661	30314318	0.0311202	10	0.68	rs1994083	0.2452	10	0.00725	rs9635769	0.00345
STK38L	12	27288374	27369795	0.0311445	38	0.651	rs10842879	0.05793	39	0.00758	rs2100840	0.001331
UBE2N	12	92326218	92360157	0.0313277	21	0.107	rs11107007	0.0186	23	0.04644	rs2364873	0.005316
SLC22A15	1	116320641	116414198	0.0313548	20	0.935	rs1775700	0.2026	22	0.00532	rs1775703	0.0008463
SLC25A19	17	70780655	70797125	0.0314532	11	0.175	rs9892996	0.04508	15	0.02853	rs9908904	0.02343
C10orf137	10	127398073	127442702	0.0314576	18	0.03871	rs11244632	0.000786	19	0.129	rs10901423	0.001292
HBQ1	16	170334	171178	0.031531	13	0.02362	rs1203981	0.005644	13	0.212	rs1211375	0.05121
PTPRM	18	7557313	8396859	0.0315931	221	0.179	rs982723	0.00176	233	0.02804	rs11661181	0.0001558
C1orf220	1	176778553	176784647	0.0316088	21	0.09433	rs4233175	0.004362	22	0.05324	rs10798619	0.004635
SNX18	5	53849349	53878173	0.0316382	38	0.03752	rs4865572	0.003435	38	0.134	rs2161586	0.01355
PTN	7	136562634	136679086	0.0316724	45	0.01485	rs320686	0.0009262	44	0.339	rs322335	0.01704
MARK1	1	218768190	218904422	0.0317404	23	0.196	rs12563560	0.02004	27	0.02575	rs437078	0.004608
NOL12	22	36412289	36419431	0.0318877	16	0.02657	rs4820294	0.002683	16	0.191	rs11089853	0.04643
CD28	2	204279442	204310802	0.0318991	21	0.01698	rs1181390	0.005954	21	0.299	rs6435203	0.02715
RBP5	12	7167553	7172733	0.0319336	27	0.01735	rs3813729	0.004381	27	0.293	rs10963	0.03104
FBXO34	14	54807831	54890082	0.0320444	14	0.01414	rs8009718	0.005956	15	0.361	rs10135891	0.06441
ZNF512	2	27659396	27699467	0.0320996	13	0.0275	rs2068834	0.004026	15	0.186	rs2141372	0.08207
OR10K2	1	156656341	156657280	0.0321101	19	0.35	rs1321642	0.03955	18	0.01462	rs961562	0.00756
COG5	7	106630226	106991721	0.0321648	31	0.196	rs7785892	0.003302	32	0.02616	rs997311	0.02522
RAC1	7	6380650	6410123	0.0321981	19	0.11204	rs836540	0.01846	19	0.04582	rs836474	0.01627
GPN1	2	27705406	27727217	0.032224	11	0.02839	rs2068834	0.004026	13	0.181	rs2141372	0.08207
SLAIN1	13	77170470	77236378	0.0322854	23	0.327	rs17777179	0.0712	24	0.01575	rs17720055	0.002229
GALNT12	9	100609801	100652180	0.0323141	34	0.02398	rs7861186	0.003262	37	0.215	rs10987993	0.0254
TMED1	19	10804113	10807983	0.0323185	10	0.02658	rs11666111	0.00281	11	0.194	rs11881315	0.006641
CYP11B1	8	143950774	143958238	0.0323286	22	0.04565	rs6471580	0.00406	23	0.113	rs4736338	0.05036
ELAVL2	9	23680102	23816063	0.0323551	79	0.04098	rs1854442	0.005206	86	0.126	rs12057071	0.005361
C1D	2	68122839	68143634	0.0323665	22	0.05536	rs1503245	0.006815	24	0.09331	rs7586762	0.002863
CD72	9	35599975	35608424	0.032377	16	0.01886	rs10972531	0.004879	16	0.274	rs10758314	0.06234
PSMD5	9	122618152	122645027	0.0324224	13	0.447	rs7873274	0.06788	12	0.01158	rs914842	0.005246
RND2	17	38430783	38437584	0.0324404	9	0.02376	rs382571	0.01917	11	0.218	rs8176225	0.01471
LOC283871	16	2201603	2204823	0.0324736	12	0.07478	rs40342	0.005347	12	0.06935	rs26866	0.02025
EVC2	4	5615052	5761195	0.032491	82	0.06485	rs3774854	0.004801	85	0.08002	rs1078758	0.005201
TMEM97	17	23670247	23679838	0.0325079	14	0.02077	rs9913210	0.0106	14	0.25	rs3093720	0.08338
C10orf116	10	88718167	88720646	0.0325424	17	0.01187	rs4934282	0.005331	18	0.438	rs1240402	0.05225
SIX5	19	50959883	50964152	0.0325491	9	0.937	rs1865116	0.4765	9	0.00555	rs4802274	0.000273
GTF3C5	9	134895882	134923711	0.0325844	38	0.05697	rs7032317	5.056e-06	37	0.0914	rs649168	0.01135
RASGRF1	15	77041340	77169895	0.0326157	56	0.65	rs1369324	0.02863	58	0.00802	rs1369324	0.003572
DCTN2	12	56210360	56227245	0.0326237	8	0.02238	rs1284605	0.003447	8	0.233	rs775250	0.05969
ANTXR1	2	69093992	69329806	0.03278	74	0.03049	rs7591558	0.0001554	81	0.172	rs7579647	0.00547
MAFF	22	36927943	36942460	0.0329114	19	0.189	rs135715	0.03041	19	0.02788	rs2235265	0.003013
PLSCR3	17	7233778	7238567	0.0329422	22	0.84	rs4613118	0.1445	23	0.00628	rs3809830	0.0005237
SPOCK2	10	73488798	73518773	0.0330461	22	0.469	rs1678614	0.08255	25	0.01129	rs1668161	0.0002262
PLEKHA9	12	43853113	43896056	0.0330861	15	0.159	rs1025092	0.004008	17	0.03335	rs10467207	0.01246
TFCP2	12	49774886	49852931	0.0331237	29	0.05478	rs3759406	0.001497	30	0.09693	rs11608364	0.01679
GPR78	4	8633190	8640420	0.0331246	22	0.6	rs3103074	0.07334	22	0.00885	rs6447879	0.002463
GBP6	1	89602023	89626307	0.0331272	20	0.436	rs972314	0.08501	20	0.01218	rs1335647	0.001349
LEMD2	6	33846967	33864874	0.0333331	46	0.106	rs6457740	0.005761	45	0.05047	rs9380376	0.002968
DNAJA3	16	4415882	4446776	0.0333555	11	0.81	rs3747579	0.1971	12	0.00661	rs8063084	0.01518
MNS1	15	54508298	54544627	0.0333978	10	0.405	rs7170307	0.1272	12	0.01324	rs11856746	0.006861
LHFPL2	5	77816793	77980404	0.033401	43	0.246	rs751659	0.0234	42	0.0218	rs341903	0.001063
LDLRAD1	1	54247093	54256391	0.0334109	12	0.05692	rs12126324	0.00179	11	0.09425	rs637590	0.03811
ZNF391	6	27464502	27477206	0.0334394	17	0.08073	rs10807021	0.01777	17	0.06652	rs1883403	0.01678
KRTAP21-1	21	31049327	31049567	0.0335276	8	0.344	rs2833035	0.1194	10	0.01566	rs2833047	0.002141
DLGAP5	14	54684600	54728149	0.0335285	13	0.01295	rs8003961	0.001815	14	0.416	rs1952087	0.09979
C9orf152	9	112001666	112010234	0.033562	46	0.04421	rs4289885	0.00218	47	0.122	rs7032940	0.01682
OR52H1	11	5522366	5523329	0.0335997	50	0.487	rs10838341	0.03703	49	0.01109	rs979752	0.004122
MRPS7	17	70769343	70774052	0.0336178	8	0.289	rs9892996	0.04508	12	0.0187	rs9908904	0.02343
ARHGAP9	12	56152304	56159900	0.0337698	10	0.04684	rs1284605	0.003447	10	0.116	rs4760259	0.005258
B4GALT3	1	159407724	159413938	0.0338473	17	0.02145	rs4233366	0.009976	17	0.254	rs3813619	0.02245
ZNF614	19	57208388	57223429	0.0338937	22	0.03898	rs7253957	0.01076	22	0.14	rs3450	0.01361
CAPZB	1	19537859	19684579	0.0339527	61	0.916	rs10917461	0.03394	61	0.00597	rs10799810	0.0001147
STAB1	3	52504395	52533551	0.033967	9	0.596	rs17052201	0.1339	9	0.00918	rs2251219	0.002884
SLC30A7	1	101134265	101217582	0.0340078	18	0.293	rs12040671	0.01936	20	0.0187	rs17123469	0.001934
PHF10	6	169845925	169866031	0.0340173	20	0.501	rs4716393	0.03983	19	0.01094	rs7750758	0.001374
NTNG1	1	107484151	107825998	0.0340738	90	0.06635	rs521721	0.006011	97	0.08277	rs11185124	0.002996
SLC31A1	9	115023688	115066593	0.0341059	37	0.07466	rs3810915	0.004266	37	0.07364	rs4455930	0.001934
MAP3K2	2	127778608	127817240	0.0341852	11	0.10699	rs2139142	0.04063	11	0.05153	rs2271026	0.003438
HPX	11	6409016	6418769	0.0342804	26	0.688	rs10839563	0.1004	25	0.00804	rs4758104	0.000337
C6orf66	6	97445608	97452476	0.034292	20	0.866	rs11967227	0.0854	21	0.00639	rs982124	0.002077
HOXB9	17	44053517	44058834	0.0343897	14	0.119	rs8844	0.002243	14	0.04666	rs7212669	0.005372
IMMP2L	7	110090345	110989583	0.0345278	142	0.02447	rs17439799	0.0003309	149	0.228	rs1528035	0.005611
MLN	6	33870426	33879771	0.0345997	43	0.186	rs10947435	0.00708	42	0.03007	rs9380376	0.002968
VPS52	6	33326026	33347640	0.0346922	21	0.697	rs213199	0.1638	20	0.00805	rs213220	0.001547
LIMK1	7	73136091	73174790	0.0346956	18	0.02494	rs178413	0.002012	16	0.225	rs2071307	0.1044
ENTPD4	8	23345516	23371189	0.0347189	31	0.0096	rs4554474	0.00168	31	0.585	rs6557667	0.03641
ATP6V1D	14	66874341	66896344	0.0347636	7	0.126	rs7154607	0.01566	7	0.04464	rs8022938	0.001628
MTG1	10	135057610	135084164	0.0348375	17	0.527	rs2185746	0.02891	19	0.0107	rs2243812	0.004575
LYRM2	6	90398663	90405195	0.0348526	24	0.11183	rs9362662	0.016	24	0.05045	rs9351210	0.01034
LIF	22	28966442	28972748	0.0348764	25	0.381	rs5997597	0.004047	25	0.01482	rs6006393	0.002809
PPOX	1	159402804	159407634	0.0349389	14	0.02439	rs4233366	0.009976	14	0.232	rs3813619	0.02245
GPR85	7	112507703	112515069	0.0349764	25	0.267	rs2272260	0.009689	26	0.02122	rs4144248	0.005637
LIME1	20	61838421	61840904	0.0350782	17	0.02886	rs2315656	0.01244	17	0.197	rs6011096	0.04747
FSTL5	4	162524498	163304636	0.0351691	182	0.07152	rs17638339	0.0001477	185	0.07974	rs17538472	6.823e-05
ADIPOR1	1	201176583	201194323	0.0351897	22	0.878	rs7514221	0.2049	26	0.0065	rs2232852	0.002184
CHN2	7	29200645	29520469	0.0352906	183	0.118	rs6973226	0.001928	183	0.04853	rs3812328	0.0002618
CNKSR1	1	26376567	26388962	0.0354204	21	0.688	rs12145714	0.1656	21	0.00836	rs11247868	0.0007297
OR4C16	11	55096179	55097112	0.0354277	15	0.00762	rs12790125	8.369e-05	12	0.755	rs557590	0.1255
ZNF503	10	76827920	76831431	0.035667	13	0.121	rs6480779	0.02016	14	0.04793	rs10762666	0.01592
DKFZP586H2123	11	35409951	35503752	0.0357501	71	0.02796	rs7927488	0.004577	74	0.208	rs697317	0.0007302
IL1F7	2	113387018	113392929	0.0358172	20	0.05771	rs2723167	0.001042	24	0.101	rs3811047	0.03349
CTDP1	18	75540788	75615495	0.0359087	27	0.55	rs526260	0.01985	27	0.01063	rs4799084	0.001906
CPSF3	2	9481318	9530678	0.0359092	17	0.01271	rs10208358	0.009856	18	0.46	rs6705408	0.1154
ZNF273	7	64001054	64029390	0.0359107	10	0.295	rs1852015	0.02365	9	0.01982	rs1568910	0.007316
C9orf21	9	98443353	98457420	0.0359708	6	0.481	rs6477572	0.07313	7	0.01218	rs6477572	0.01917
PPAT	4	56954285	56996602	0.0360069	21	0.0312	rs11133439	0.000827	20	0.188	rs13117613	0.01126
ECHDC3	10	11824361	11846071	0.0360446	25	0.02105	rs4750100	0.001105	27	0.279	rs7475273	0.01069
RTEL1	20	61760090	61798045	0.0360466	17	0.06285	rs4809585	0.0286	17	0.09345	rs6010620	0.04138
CST9	20	23531046	23534513	0.0360503	18	0.141	rs13043610	0.01646	20	0.04166	rs2247337	0.003603
CAMK1D	10	12431588	12911739	0.0362697	226	0.32	rs2648708	7.498e-06	228	0.01849	rs10795966	0.004068
ARD1B	4	80457295	80466195	0.0363261	13	0.00759	rs6816922	0.01466	14	0.781	rs1484140	0.1367
UFC1	1	159390157	159395270	0.0363469	8	0.02759	rs4233366	0.009976	8	0.215	rs3813619	0.02245
OR8K1	11	55870090	55871050	0.0363982	18	0.01002	rs11227836	0.001148	18	0.593	rs12222334	0.147
VAT1	17	38420147	38427985	0.0364505	9	0.02307	rs382571	0.01917	12	0.258	rs8176225	0.01471
AP4M1	7	99537065	99542739	0.036471	13	0.885	rs7778571	0.2525	12	0.00673	rs3736591	0.004958
TAF11	6	34953532	34963797	0.036474	18	0.00651	rs1737727	0.0001332	18	0.915	rs3734263	0.3308
POU6F1	12	49869231	49897744	0.0365103	14	0.266	rs11169718	0.05089	14	0.02242	rs11608364	0.01679
FBXO38	5	147743738	147802592	0.0367722	19	0.04971	rs17776554	0.01216	20	0.121	rs6890544	0.009557
ZNF45	19	49108620	49121398	0.0367807	16	0.264	rs383133	0.01751	20	0.02279	rs10416702	0.0003949
LOC643923	11	106967680	106969159	0.0367972	23	0.395	rs655917	0.009057	24	0.01524	rs11212301	0.004263
FH	1	239727526	239749677	0.0368793	35	0.135	rs3014569	0.01323	38	0.04471	rs11802956	0.0008355
UBE2J1	6	90093062	90119338	0.0368969	36	0.123	rs9362644	0.002839	38	0.0491	rs6454748	0.005972
GLP-1	19	10276478	10281233	0.0371095	26	0.05984	rs7258015	0.01209	26	0.10162	rs7258015	0.01796
PSG4	19	48388693	48401630	0.0371582	6	0.05454	rs4803586	0.03717	5	0.11167	rs2052013	0.04132
RAB40B	17	78208237	78249802	0.037181	23	0.02685	rs2011631	0.0009701	22	0.227	rs2279395	0.02139
ITPK1	14	92475959	92651980	0.0371838	62	0.146	rs6575302	0.0211	62	0.04175	rs768356	0.003494
DHRS12	13	51240131	51276294	0.0372529	33	0.417	rs8002015	0.02896	33	0.01465	rs9563069	0.0005383
IFT172	2	27520743	27566075	0.0374116	16	0.11	rs1260326	0.00358	17	0.05582	rs7579600	0.0002747
PEG10	7	94123572	94136942	0.0374305	14	0.655	rs17166434	0.1064	15	0.00938	rs3750105	0.001242
FBF1	17	71418212	71448714	0.037463	17	0.247	rs17583163	0.01043	18	0.0249	rs1135889	0.00866
MTNR1B	11	92342436	92355596	0.0375639	19	0.04169	rs12279732	0.00566	19	0.148	rs1387153	0.005371
RHOT2	16	658133	664172	0.0376311	10	0.506	rs3752496	0.09097	10	0.01222	rs4984677	0.002735
LRP10	14	22410799	22417131	0.0376955	22	0.06676	rs7149064	0.004005	22	0.09281	rs9646148	0.009238
UBQLNL	11	5492198	5494532	0.0377013	50	0.333	rs2647593	0.02132	49	0.01861	rs979752	0.004122
MMRN2	10	88685575	88707352	0.0377447	20	0.01224	rs4934282	0.005331	21	0.507	rs1240402	0.05225
ZNF214	11	6977124	6998162	0.0377897	30	0.02051	rs17280682	0.002827	33	0.303	rs4758154	0.06614
OR6B3	2	240633166	240634162	0.0378575	23	0.05147	rs7585039	0.009633	25	0.121	rs7585039	0.008378
DOPEY2	21	36458708	36588442	0.0379733	57	0.01164	rs4816519	0.001138	55	0.537	rs13046990	0.08447
GRB14	2	165057568	165186606	0.0380329	41	0.601	rs11683488	0.1258	42	0.01042	rs7607886	0.0004374
ARMC8	3	139388837	139498909	0.0380737	15	0.05806	rs6802211	0.001464	16	0.108	rs9846722	0.007025
FAM165B	21	34669618	34683322	0.0382202	19	0.02727	rs2409520	0.005275	20	0.231	rs2834463	0.03243
OR5M3	11	55993625	55994549	0.038349	20	0.01072	rs618594	0.003755	18	0.59	rs1945242	0.05167
IDH3A	15	76228773	76249939	0.0383557	39	0.03554	rs11629576	0.0001291	39	0.178	rs17674205	0.00363
USP36	17	74304559	74348564	0.0384401	29	0.00808	rs2279310	0.001641	30	0.785	rs12944556	0.1025
LIPH	3	186708263	186753063	0.0384462	7	0.061	rs2140287	0.0261	9	0.104	rs9832000	0.008163
ITGA9	3	37468816	37836285	0.0384792	107	0.04811	rs928799	0.001653	110	0.132	rs2844397	0.0015
BHMT	5	78443359	78463869	0.0385044	17	0.01338	rs625879	0.002611	17	0.475	rs3733890	0.01973
RWDD4A	4	184797782	184817325	0.0385566	32	0.02686	rs4624699	0.00244	32	0.237	rs9884125	0.01706
DHX34	19	52544385	52577795	0.0385646	18	0.155	rs2972610	0.001305	17	0.04108	rs2252532	0.007773
CYP4F2	19	15849833	15869884	0.0385874	21	0.03463	rs2018454	0.002584	21	0.184	rs12610189	0.01167
MGMT	10	131155455	131455358	0.0386165	79	0.897	rs11016951	0.01576	83	0.00711	rs7084480	0.001801
GJC3	7	99359103	99365179	0.0386643	13	0.05733	rs2571997	0.02762	12	0.11141	rs2527900	0.004573
EPHX2	8	27404561	27458403	0.0387075	57	0.284	rs751019	0.006321	57	0.02252	rs11780592	0.0001105
SMUG1	12	52861518	52869024	0.0388115	17	0.497	rs11612597	0.0517	17	0.01291	rs10161263	0.001442
PRR5	22	43443256	43512225	0.0388156	54	0.02342	rs739276	0.003426	54	0.274	rs5766006	0.02121
LRRC19	9	26983585	26995670	0.0388634	13	0.266	rs10812520	0.05974	13	0.02416	rs17756299	0.006097
CHCHD9	9	81196013	81196770	0.0389154	29	0.02429	rs2378373	0.003292	30	0.265	rs1328406	0.00227
SNX33	15	73728402	73738023	0.0389963	10	0.373	rs4886722	0.03935	10	0.0173	rs4886722	0.00386
BTBD12	16	3571183	3601586	0.0392807	18	0.841	rs17183750	0.1817	18	0.00774	rs740862	0.006547
YIPF2	19	10894443	10900357	0.0393094	6	0.01939	rs1549926	0.008894	6	0.336	rs11879293	0.0547
KRT2	12	51324608	51332226	0.0393235	34	0.03164	rs591636	0.008298	38	0.206	rs11170198	0.02193
PADI4	1	17507278	17563082	0.0393351	40	0.02937	rs12124893	0.001146	40	0.222	rs1635586	0.02426
PALM2-AKAP2	9	111582397	111974612	0.0393597	143	0.09671	rs4978873	0.001946	140	0.06747	rs7032940	0.01682
OR4K17	14	19655405	19656437	0.0393894	16	0.05582	rs1888371	0.009764	15	0.117	rs8016597	0.01258
DEFB116	20	29354675	29360049	0.0393999	9	0.11606	rs6141273	0.005087	11	0.05629	rs6060617	0.006033
SLITRK6	13	85264922	85271484	0.0394109	21	0.168	rs9285339	0.05703	21	0.0389	rs1337269	0.004154
C5orf25	5	175598008	175705596	0.0394789	14	0.06008	rs342015	0.01866	14	0.109	rs1065212	0.02258
KIAA1211	4	56731117	56891647	0.039603	66	0.02961	rs1401907	0.001847	68	0.222	rs13127195	0.004453
SCEL	13	77007859	77116645	0.0396299	40	0.146	rs1053985	0.02324	39	0.04506	rs17720055	0.002229
HCRTR1	1	31857227	31865301	0.0396813	12	0.599	rs3738007	0.06187	12	0.011	rs4949455	0.002873
FDX1L	19	10281890	10287691	0.0397366	26	0.06666	rs7258015	0.01209	26	0.09901	rs7258015	0.01796
SPATA17	1	215871317	216107107	0.0398487	65	0.02703	rs4846441	0.002009	69	0.245	rs1510263	0.001364
KRT40	17	36387493	36396116	0.0398526	4	0.0976	rs3760341	0.06821	4	0.06786	rs3760341	0.02972
CENTD1	4	35744016	35922374	0.0399043	57	0.151	rs6851590	0.006402	58	0.04393	rs2175324	0.0008086
HINT3	6	126319553	126343082	0.0399436	14	0.01151	rs1322755	0.008998	13	0.577	rs10872303	0.1136
LHX8	1	75366706	75399806	0.0399484	13	0.767	rs12085115	0.1852	13	0.00866	rs12085115	0.003905
NIPSNAP3B	9	106566271	106576112	0.0399493	28	0.01748	rs10739905	0.009917	29	0.38	rs2297405	0.03767
SLC22A10	11	62814005	62835822	0.0400874	4	0.652	rs1193727	0.2275	4	0.01023	rs1201559	0.005134
LGALS1	22	36401558	36405755	0.0401882	15	0.03201	rs4820294	0.002683	16	0.209	rs11089853	0.04643
LOC51252	2	96905345	97016028	0.0401932	20	0.137	rs1256991	0.05058	21	0.04884	rs6748234	0.01322
CDH7	18	61568467	61699155	0.0402343	36	0.274	rs1484719	0.01764	40	0.02445	rs2009296	0.0004886
TINAGL1	1	31814746	31825874	0.0403811	13	0.688	rs3738007	0.06187	12	0.00978	rs4949213	0.01383
CD109	6	74462234	74594761	0.0403948	39	0.699	rs5023688	0.08107	36	0.00963	rs4708089	0.002432
FBXO15	18	69891584	69965929	0.0405875	31	0.984	rs1790801	0.208	33	0.00688	rs12454155	0.0006241
COBLL1	2	165249503	165406174	0.0409252	50	0.308	rs7600482	0.01594	50	0.0222	rs7607886	0.0004374
AFF1	4	88147176	88281215	0.0409957	40	0.01526	rs2904151	0.001251	42	0.449	rs10489045	0.04153
C6orf97	6	151856919	151984021	0.0410024	69	0.01794	rs9383896	0.001665	72	0.382	rs6557142	0.01767
CORO7	16	4344543	4406640	0.0410281	14	0.768	rs3747579	0.1971	15	0.00893	rs7188966	0.002322
GLE1	9	130306791	130344401	0.0410329	6	0.01429	rs10513497	0.004926	7	0.48	rs945832	0.17
GTF2A1	14	80716146	80757328	0.0411046	22	0.12	rs17111530	0.00379	22	0.05728	rs10130445	0.008972
FAM14A	14	93663870	93665710	0.0411811	32	0.00936	rs12886562	0.0004596	32	0.736	rs9323902	0.05535
OXSR1	3	38182029	38271983	0.0412221	15	0.01604	rs6853	0.014	16	0.43	rs4988453	0.07545
PRAMEF1	1	12774132	12778810	0.0412315	13	0.01586	rs10746500	0.01427	16	0.435	rs3000920	0.09345
ACOX2	3	58465902	58497956	0.0412468	22	0.03691	rs7625947	0.002564	23	0.187	rs4681688	0.02532
RAPGEF5	7	22124432	22363058	0.0412987	106	0.205	rs1568571	0.001294	107	0.03372	rs10950899	0.001594
AGK	7	140897546	141000678	0.041377	15	0.969	rs1108250	0.3291	17	0.00715	rs3757470	0.005977
SUPT7L	2	27727182	27739953	0.041379	11	0.03666	rs2068834	0.004026	12	0.189	rs2141372	0.08207
RBCK1	20	336708	359610	0.0413984	34	0.04444	rs6037639	0.009758	33	0.156	rs2145068	0.006999
FKBP15	9	114967620	115023462	0.0413992	43	0.112	rs3810915	0.004266	44	0.0619	rs4455930	0.001934
C1orf198	1	229039488	229070900	0.0414218	32	0.0851	rs12731961	0.01249	33	0.08152	rs1202543	0.003793
CIB2	15	76184045	76210933	0.041427	38	0.06195	rs12910083	0.01074	37	0.112	rs17674205	0.00363
HSPC105	16	80588751	80602594	0.0414732	22	0.06716	rs17793122	0.02479	26	0.10345	rs8046900	0.001154
FBXL16	16	682505	695809	0.0415491	15	0.497	rs3752496	0.09097	15	0.01401	rs13336445	0.002675
HSPA2	14	64076938	64079707	0.0415606	12	0.336	rs11622028	0.02648	12	0.02073	rs6573560	0.01246
RING1	6	33284263	33288477	0.0415689	22	0.616	rs4713614	0.1057	21	0.01131	rs213220	0.001547
IFI27	14	93646831	93652786	0.0416607	32	0.00891	rs12886562	0.0004596	32	0.784	rs9323902	0.05535
ELP4	11	31487872	31761905	0.0416785	25	0.571	rs662702	0.06506	27	0.01224	rs10835810	0.00903
ALPL	1	21708444	21777492	0.0416932	67	0.475	rs1256336	0.0365	68	0.01472	rs1780316	0.000202
TPST2	22	25251713	25316089	0.0416967	54	0.03586	rs134145	0.0001793	52	0.195	rs16982302	0.02435
MSX1	4	4912292	4916561	0.0417503	18	0.483	rs4348042	0.02889	18	0.0145	rs4488884	0.002165
SPACA3	17	28342994	28349005	0.0417595	45	0.202	rs2188951	0.004188	46	0.03468	rs11870189	0.004028
GIMAP6	7	149953396	149960374	0.0418018	13	0.02119	rs6944136	0.000912	15	0.331	rs1960024	0.05823
FAM120A	9	95253993	95368218	0.0418102	34	0.121	rs10156602	0.04065	35	0.05798	rs4744239	0.003372
NAPG	18	10516030	10540372	0.0418422	25	0.978	rs16974966	0.2972	29	0.00718	rs653575	0.0002889
GRSF1	4	71900362	71924491	0.0419005	9	0.617	rs12649012	0.2468	10	0.0114	rs4563469	0.004586
MRPL24	1	154973717	154977547	0.0419575	16	0.04431	rs3935541	0.00104	16	0.159	rs12145743	0.03356
CDC42EP4	17	68791357	68819738	0.0419601	30	0.06647	rs2279732	0.001084	31	0.106	rs4969090	0.00282
GNA11	19	3045407	3072454	0.0420813	30	0.133	rs308049	0.01502	28	0.05316	rs4806907	0.01204
SLC17A7	19	54624469	54636596	0.0421062	19	0.491	rs7248176	0.0924	21	0.01441	rs10405154	0.005174
AKAP8	19	15325334	15351603	0.0421123	6	0.955	rs3786853	0.5122	6	0.00741	rs2366267	0.005071
PDXP	22	36384682	36392885	0.042127	16	0.03612	rs4820294	0.002683	16	0.196	rs11089853	0.04643
CCND3	6	42010648	42017530	0.0422584	24	0.302	rs12110546	0.01229	23	0.02353	rs3218097	0.00915
INOC1	15	39058370	39195632	0.0422716	14	0.146	rs3887640	0.04185	15	0.04869	rs745299	0.009751
PPARD	6	35418312	35503933	0.0424019	27	0.222	rs9462085	0.01545	25	0.03214	rs6926662	0.002827
ELK3	12	95112337	95185737	0.0424165	43	0.364	rs759390	0.02908	42	0.01961	rs6538703	0.006512
NUP188	9	130749797	130809195	0.0424633	14	0.349	rs11542344	0.03292	15	0.02048	rs12685378	0.0009822
PTRH1	9	129516047	129517757	0.0425004	9	0.237	rs2233500	0.005092	10	0.03019	rs482095	0.001564
SPINK8	3	48323339	48344835	0.0426623	8	0.415	rs6779517	0.07996	8	0.01732	rs6779517	0.0006266
ZNF333	19	14661869	14692772	0.0426896	23	0.01903	rs3795034	0.00182	24	0.378	rs7255156	0.01422
SLC2A4RG	20	61841654	61845847	0.0427397	17	0.02989	rs2315656	0.01244	18	0.241	rs6011096	0.04747
TESK1	9	35595280	35600038	0.0427589	18	0.02966	rs10972531	0.004879	18	0.243	rs10758314	0.06234
UNC13D	17	71334901	71352393	0.0428014	12	0.176	rs8074216	0.0153	12	0.041	rs1551619	0.02603
CDC26	9	115069111	115077690	0.0428503	25	0.03744	rs12684385	0.001136	25	0.193	rs10817476	0.04828
C1orf65	1	221633390	221635435	0.0429109	16	0.997	rs866637	0.415	17	0.00726	rs825130	0.002975
SLC4A1AP	2	27739841	27771351	0.0429631	10	0.0442	rs2068834	0.004026	11	0.164	rs1881394	0.02416
NFKB1	4	103641517	103757507	0.0429825	35	0.01221	rs1609798	0.000891	34	0.594	rs10000030	0.04029
ZFAND3	6	37895610	38230375	0.0430398	61	0.02953	rs6916872	0.0008174	64	0.246	rs259686	0.02363
TTRAP	6	24758183	24775094	0.0430888	22	0.513	rs3777663	0.01916	22	0.01418	rs2092404	0.002292
PRAMEF12	1	12757570	12760635	0.0431255	16	0.01947	rs10746500	0.01427	20	0.374	rs3000920	0.09345
CYP11B2	8	143988976	143996261	0.0431836	12	0.03039	rs6471580	0.00406	13	0.24	rs7011830	0.1458
FOXF1	16	85101633	85105571	0.0431991	44	0.06345	rs1046200	0.006854	44	0.115	rs11643012	0.02612
SORD	15	43102632	43154331	0.0432262	14	0.01584	rs6493135	0.00579	15	0.461	rs16975231	0.07015
ISX	22	33792129	33813380	0.0433804	42	0.09159	rs80731	0.004834	45	0.08007	rs16995211	0.007279
TAF6	7	99542628	99554915	0.0433903	14	0.909	rs7778571	0.2525	13	0.00807	rs3736591	0.004958
TEAD3	6	35549351	35572839	0.0434016	26	0.368	rs9462085	0.01545	25	0.01994	rs6926662	0.002827
ZNF215	11	6904229	6935854	0.0434197	41	0.0114	rs1602569	0.0031	42	0.644	rs2595448	0.0514
ALDH9A1	1	163898072	163934524	0.0434241	41	0.00979	rs2297763	0.00227	42	0.75	rs7551594	0.03327
RPIA	2	88772290	88831567	0.0434253	15	0.01277	rs10166805	0.002467	15	0.575	rs335124	0.0395
DHRS2	14	23175412	23184688	0.0434845	36	0.0227	rs222714	0.001287	36	0.324	rs222607	0.03761
PRHOXNB	13	27450242	27460774	0.0437565	21	0.0079	rs3812862	0.006986	21	0.938	rs3829382	0.1768
ARF4	3	57532129	57558255	0.0437673	16	0.284	rs10866009	0.06873	15	0.0261	rs9837192	0.01536
PPAP2A	5	54756439	54866630	0.0438055	20	0.166	rs230779	0.07533	19	0.0447	rs10471944	0.01105
IL7	8	79807559	79880313	0.0438553	24	0.446	rs11778246	0.01437	25	0.01666	rs10110519	0.005857
C10orf27	10	72201000	72215163	0.0438825	72	0.265	rs2894129	0.01544	73	0.02806	rs1816002	0.0009659
BCAN	1	154878363	154895944	0.0439022	26	0.113	rs3935541	0.00104	26	0.06584	rs11264521	0.01464
MPG	16	67017	75843	0.0439261	12	0.165	rs11248850	0.009458	13	0.04512	rs216596	0.02182
C19orf35	19	2225630	2233175	0.0439264	11	0.501	rs2074860	0.1198	11	0.01486	rs4807225	0.002483
RFC4	3	187990375	188006984	0.0439315	27	0.01934	rs1656941	0.003039	27	0.385	rs1648707	0.04693
DEFB115	20	29309127	29311096	0.0439371	6	0.285	rs6060617	0.07051	7	0.02613	rs6060617	0.006033
SMAD1	4	146622400	146699775	0.0440069	18	0.209	rs11944685	0.05649	19	0.0357	rs11944685	0.005112
DDX19B	16	68890572	68925232	0.0440098	6	0.01847	rs11642006	0.01612	9	0.404	rs8059245	0.1268
ZSCAN21	7	99485352	99500600	0.0440655	17	0.895	rs6967487	0.2053	16	0.00835	rs7778571	0.008942
MIB1	18	17575542	17704910	0.0440921	16	0.03855	rs4616373	0.002339	17	0.194	rs12456237	0.0289
TYK2	19	10322203	10352248	0.0441129	25	0.05462	rs7258015	0.01209	25	0.137	rs7258015	0.01796
KCNV1	8	111048408	111056135	0.044113	6	0.01094	rs6980482	0.003469	6	0.684	rs6980482	0.2196
ARHGEF10L	1	17738916	17896957	0.0441502	52	0.152	rs11581535	0.005185	53	0.04928	rs871087	0.0001261
HOXB8	17	44044706	44047300	0.0441817	13	0.175	rs8844	0.002243	13	0.04284	rs7212669	0.005372
CRLF3	17	26133827	26175904	0.0441846	8	0.01704	rs9895785	0.00839	8	0.44	rs3764419	0.2235
MYCN	2	15998133	16004580	0.0442122	20	0.07131	rs11685620	0.0006142	21	0.10522	rs9789773	0.01181
CFHR1	1	195055483	195067942	0.0443	4	0.0443	rs6657442	0.07311	NA	NA	NA	NA
FAM70B	13	113599043	113651873	0.0443607	17	0.172	rs7333911	0.01846	15	0.0438	rs9577895	0.0168
RAB40C	16	580179	619273	0.0444021	20	0.674	rs3752496	0.09097	19	0.01119	rs710925	0.002326
ERCC3	2	127731335	127768222	0.0444997	10	0.159	rs2174270	0.0306	10	0.04756	rs2271026	0.003438
GABRB2	5	160648013	160907708	0.0445147	69	0.752	rs173564	0.05868	68	0.01006	rs4566829	0.0005769
C13orf31	13	43351419	43366068	0.0445955	29	0.07433	rs12869697	0.01815	29	0.102	rs2121038	0.01075
SMPDL3B	1	28134090	28158250	0.0448815	21	0.01117	rs4908382	0.0006643	22	0.684	rs3813804	0.1085
TGFBRAP1	2	105249971	105312561	0.0449559	39	0.951	rs10210149	0.1248	38	0.00805	rs4851758	0.008324
RHOG	11	3804783	3818789	0.0450095	28	0.528	rs4910577	0.08809	28	0.01452	rs11030106	0.002617
BYSL	6	41996942	42008762	0.0450116	24	0.318	rs12110546	0.01229	23	0.02411	rs3218097	0.00915
STOM	9	123141173	123172366	0.0450832	19	0.04043	rs16910566	0.0003435	19	0.19	rs306784	0.0223
KIAA0892	19	19292629	19330563	0.045106	8	0.01598	rs735273	0.0005431	8	0.481	rs10415849	0.3022
CDX2	13	27434277	27441317	0.0452146	19	0.00798	rs3812862	0.006986	19	0.966	rs3829382	0.1768
SHANK1	19	55856895	55912007	0.0452238	28	0.394	rs889135	0.009017	28	0.01957	rs7257025	0.0016
FBXW12	3	48388712	48411194	0.0453095	7	0.34	rs6779517	0.07996	8	0.02273	rs6779517	0.0006266
COX4I1	16	84390696	84398108	0.0453891	18	0.01306	rs301161	0.008628	21	0.593	rs12919297	0.09938
WDR5	9	135991030	136014915	0.0454588	8	0.694	rs4292757	0.05567	8	0.01118	rs12344192	0.009231
VIM	10	17311303	17319598	0.0454623	18	0.107	rs7084637	0.007271	18	0.07252	rs10752073	0.005568
OR1K1	9	124602222	124603173	0.0455399	13	0.573	rs16912258	0.1089	11	0.01357	rs10513414	0.002426
SSFA2	2	182464926	182503706	0.0455491	12	0.06375	rs1427334	0.0356	14	0.122	rs6734324	0.03677
FAM76B	11	95141753	95162602	0.0456109	20	0.01017	rs3017756	0.007262	22	0.766	rs1569057	0.2214
ZNF283	19	49023312	49044890	0.0456991	26	0.18	rs364691	0.01625	27	0.04338	rs1061768	0.009762
HLA-DRA	6	32515624	32520802	0.0457292	42	0.843	rs12529049	0.1493	43	0.00927	rs3135338	0.0001428
CABP7	22	28446343	28457820	0.0457558	34	0.409	rs12160473	0.02122	34	0.01912	rs16988025	3.655e-05
MEIS3	19	52598192	52614597	0.0457912	20	0.261	rs10421978	0.02433	20	0.02999	rs2252532	0.007773
GP6	19	60216886	60241444	0.0459304	30	0.02494	rs1654496	0.002409	30	0.315	rs10416380	0.006172
BCDIN3D	12	48517824	48523142	0.045967	18	0.116	rs905619	0.01121	20	0.06779	rs7134749	0.0009907
GTDC1	2	144420050	144806499	0.0460054	51	0.809	rs1011397	0.04403	52	0.00973	rs787175	0.0003127
WDR69	2	228444570	228497270	0.0460742	35	0.03634	rs13400894	0.01362	35	0.217	rs4973503	0.02156
KLHL1	13	69172725	69580460	0.0461702	98	0.00864	rs9564590	0.001427	97	0.915	rs9592667	0.02785
TEAD2	19	54535666	54557526	0.0462531	13	0.215	rs919364	0.08338	14	0.03685	rs10405154	0.005174
CSNK1E	22	37016642	37044035	0.0463408	23	0.06673	rs2075984	0.001518	22	0.119	rs135720	0.008929
AJAP1	1	4614964	4743711	0.0463791	78	0.0621	rs242056	0.003639	76	0.128	rs12141394	0.003805
GFI1B	9	134843918	134856903	0.0464601	42	0.02673	rs7032317	5.056e-06	42	0.298	rs649168	0.01135
FLJ45537	9	88953378	88964461	0.0464673	24	0.386	rs278669	0.006019	24	0.02064	rs7868122	0.001339
PDCL	9	124620443	124630661	0.0464904	12	0.493	rs16912258	0.1089	10	0.01617	rs10513414	0.002426
OR6C2	12	54132264	54133203	0.0465445	10	0.08112	rs7133698	0.03711	10	0.09841	rs7133698	0.02741
RC3H2	9	124651552	124707383	0.0465461	16	0.594	rs16912258	0.1089	15	0.01344	rs10513414	0.002426
LELP1	1	151442542	151444220	0.0465663	33	0.181	rs12145115	0.01215	35	0.04413	rs7523883	0.01378
MLZE	8	130829623	130868316	0.0467148	32	0.0181	rs4260864	0.007705	32	0.443	rs4606023	0.08773
ICAM5	19	10261654	10268454	0.0467271	26	0.06521	rs7258015	0.01209	26	0.123	rs7258015	0.01796
SLC25A46	5	110102652	110126385	0.0467289	14	0.258	rs2443511	0.04155	15	0.03109	rs3101036	0.00593
OAZ3	1	150005754	150010430	0.0468598	20	0.01466	rs3828057	0.003233	21	0.549	rs12066445	0.124
SDK1	7	3307605	4275157	0.0468859	286	0.02816	rs2464614	0.0002394	289	0.286	rs12673513	0.002741
ZKSCAN1	7	99451154	99473339	0.0468867	16	0.816	rs6967487	0.2053	16	0.00987	rs7778571	0.008942
KIAA0247	14	69148065	69251614	0.0469232	20	0.701	rs4899308	0.07479	20	0.0115	rs2152373	0.0009216
ABCA3	16	2265879	2330748	0.0469786	14	0.069	rs40342	0.005347	16	0.117	rs161427	0.022
MDN1	6	90409951	90586163	0.047089	47	0.19	rs1179907	0.02023	45	0.04261	rs13202058	0.003359
PIK3IP1	22	30007578	30018474	0.047108	14	0.04682	rs2040532	0.003245	14	0.173	rs7287402	0.07876
OR13D1	9	106496523	106497564	0.0471087	24	0.036	rs2049347	0.002817	25	0.225	rs10820705	0.02578
CLDN20	6	155626838	155639371	0.0471126	39	0.166	rs2352423	0.003012	39	0.0488	rs7742211	0.0106
AURKA	20	54377851	54400758	0.047198	35	0.477	rs6064389	0.02132	33	0.01702	rs11698292	0.002878
USP21	1	159395877	159402140	0.0472273	11	0.03944	rs4233366	0.009976	11	0.206	rs3813619	0.02245
SLFNL1	1	41253855	41259974	0.04723	12	0.0666	rs4660184	0.05018	12	0.122	rs10789262	0.02059
LIMA1	12	48855829	48963620	0.0473811	14	0.749	rs7302422	0.3022	13	0.01089	rs4459386	0.006076
JMJD1A	2	86521864	86573350	0.0473856	10	0.158	rs11682587	0.0239	10	0.05163	rs11682587	0.004631
WASL	7	123109232	123176352	0.0475451	20	0.576	rs4731120	0.08242	20	0.01422	rs11767121	0.002105
C22orf23	22	36669478	36679549	0.0475453	5	0.07061	rs3026659	0.05912	6	0.116	rs84770	0.04583
SIPA1L3	19	43089707	43390848	0.0476015	53	0.09722	rs332841	0.01194	56	0.08437	rs11671853	0.002165
TRIM44	11	35640928	35786335	0.047615	36	0.203	rs12226262	0.0151	36	0.04042	rs4756258	0.002251
OR8J1	11	55884298	55885249	0.0476929	18	0.0135	rs11227836	0.001148	20	0.609	rs12222334	0.147
KLHL8	4	88301237	88360698	0.047705	24	0.00963	rs2869643	0.002438	24	0.854	rs4693806	0.07947
SYT3	19	55817045	55833114	0.0478826	18	0.317	rs889135	0.009017	18	0.02606	rs7257025	0.0016
TNN	1	173303616	173383825	0.0479023	33	0.00997	rs10489326	0.0006765	33	0.829	rs7546260	0.01288
MX2	21	41655819	41702739	0.0479296	54	0.587	rs2838032	0.007956	53	0.01409	rs424513	0.001379
ME3	11	85829797	86061075	0.0479319	115	0.158	rs655934	0.008169	116	0.05235	rs11234648	0.005338
HORMAD2	22	28806452	28903062	0.0480383	19	0.475	rs6519805	0.04147	19	0.01746	rs6519805	0.0001723
DDX5	17	59926199	59932869	0.048045	4	0.0761	rs1991401	0.05935	5	0.109	rs16947863	0.04346
HOXB7	17	44039593	44043382	0.048079	14	0.14	rs8844	0.002243	14	0.0593	rs7212669	0.005372
GLCCI1	7	7974947	8095234	0.0481111	60	0.04373	rs17143021	0.0002818	60	0.19	rs10251201	0.002079
OSBPL1A	18	19996008	20231788	0.048183	77	0.253	rs894930	0.01565	79	0.0329	rs1421116	0.0003548
MED1	17	34814063	34861053	0.0483009	4	0.231	rs7208487	0.03842	5	0.03614	rs4795369	0.03181
DEK	6	18332378	18372778	0.0483271	21	0.03315	rs214522	0.02296	21	0.252	rs1013062	0.03323
NMRAL1	16	4451695	4464897	0.0483371	9	0.966	rs4786490	0.3737	9	0.00865	rs8063084	0.01518
CBX5	12	52910996	52960182	0.0483561	14	0.554	rs11612597	0.0517	14	0.01509	rs2029166	0.004533
C2orf49	2	105320444	105328416	0.0484184	19	0.977	rs4851756	0.4	19	0.00857	rs4851758	0.008324
ZC3H12C	11	109469296	109547776	0.0484304	25	0.11	rs4561177	0.01817	28	0.07614	rs1564011	0.01664
SLC39A9	14	68935703	68997021	0.0484473	21	0.146	rs7152301	0.01632	21	0.05739	rs8007612	0.003169
LOC643905	2	240629902	240631072	0.0484691	24	0.06075	rs7585039	0.009633	26	0.138	rs7585039	0.008378
CCL20	2	228386801	228390524	0.0485774	31	0.07064	rs13400894	0.01362	31	0.119	rs7340134	0.007016
GREB1	2	11591692	11700363	0.0486249	42	0.02186	rs6758730	0.0005455	44	0.385	rs7601812	0.002254
PROK1	1	110795310	110801499	0.0486446	36	0.01006	rs6674775	0.0006824	36	0.837	rs1416815	0.03617
FOXD2	1	47674275	47678950	0.0487157	22	0.02721	rs6689636	0.001368	24	0.31	rs12732067	0.03673
C2orf7	2	73308641	73313864	0.048834	16	0.132	rs13415504	0.003833	16	0.06409	rs11886257	0.00358
FGF19	11	69222186	69228287	0.0488459	16	0.02049	rs10908200	0.0007394	16	0.413	rs7105655	0.03593
TMPRSS5	11	113063477	113082278	0.0489046	26	0.03247	rs2465651	0.01024	26	0.261	rs10891589	0.05889
IMMP1L	11	31410524	31487745	0.0490076	12	0.201	rs2122681	0.04843	14	0.04227	rs1223070	0.03328
C7orf59	7	99584465	99589769	0.0491907	8	0.981	rs3736591	0.5677	7	0.0087	rs3736591	0.004958
KIFAP3	1	168157093	168310503	0.0493141	25	0.46	rs1415551	0.0257	26	0.01861	rs2750014	0.006952
SLC25A26	3	66376316	66512041	0.0493341	41	0.0404	rs13874	0.01211	43	0.212	rs1680394	0.0161
ZC3H15	2	187059129	187082332	0.0493593	9	0.0159	rs13397032	0.003922	10	0.539	rs13397032	0.1207
ABI3BP	3	101950868	102195004	0.0494321	89	0.02141	rs1449302	0.0004603	90	0.401	rs7631720	0.002194
NTS	12	84792205	84800896	0.0494702	19	0.242	rs7313153	0.005879	19	0.03551	rs10863106	0.001245
EXOC6	10	94584449	94809241	0.0495282	43	0.31	rs10882144	0.006126	46	0.02776	rs2422067	0.003514
UROS	10	127467136	127501827	0.0497689	9	0.06925	rs11244632	0.000786	9	0.125	rs10901423	0.001292
FAIM	3	139810231	139834903	0.0498353	10	0.05352	rs12636246	0.02624	12	0.162	rs503922	0.0718
LIAS	4	39137059	39155666	0.0498404	31	0.01147	rs2687975	0.002636	32	0.756	rs7667766	0.02945
DMP1	4	88790482	88804534	0.0498955	15	0.03842	rs936736	0.004254	15	0.226	rs2615487	0.01282
C8ORFK36	8	124727095	124734371	0.0498997	47	0.02118	rs4871396	0.002933	48	0.41	rs4314634	0.006753
FXYD3	19	40298638	40307067	0.0499006	31	0.917	rs11671010	0.03812	34	0.00947	rs1687983	0.005742
ZFP62	5	180207218	180220290	0.0499185	5	0.212	rs1872183	0.02258	5	0.04098	rs3733749	0.04048
TRIM4	7	99325971	99355090	0.0499223	16	0.07689	rs2571997	0.02762	16	0.113	rs2527900	0.004573
HAS3	16	67697660	67710120	0.0500164	11	0.00984	rs2288036	0.005187	11	0.885	rs16958594	0.3184
PRRX2	9	131467740	131524772	0.0500534	33	0.0398	rs3780695	0.007794	32	0.219	rs11793700	0.03989
CALCB	11	15051721	15056753	0.0502055	9	0.01702	rs756152	0.01112	9	0.514	rs4757283	0.1557
VPS18	15	38973919	38983465	0.0502216	14	0.112	rs4924508	0.05253	16	0.07814	rs4924514	0.02395
SYT14	1	208178160	208404256	0.0502556	43	0.283	rs4844913	0.03476	41	0.03095	rs4421592	0.0005843
ARID5A	2	96566190	96582098	0.0502994	13	0.07971	rs2579503	0.03255	12	0.11	rs2118836	0.009597
ZNF615	19	57186399	57203270	0.0503218	24	0.05071	rs7253957	0.01076	24	0.173	rs3450	0.01361
WBP2NL	22	40724737	40754423	0.0503226	12	0.0566	rs916440	0.007287	13	0.155	rs133333	0.01669
EP300	22	39818559	39906027	0.0503743	18	0.118	rs139460	0.0152	17	0.07444	rs5758211	0.02115
GCKR	2	27573209	27600054	0.0503864	13	0.07753	rs1260326	0.00358	13	0.11333	rs780092	0.0156
KRTAP21-2	21	31041139	31041391	0.0504522	9	0.379	rs2833035	0.1194	11	0.02322	rs2833047	0.002141
TRPV1	17	3415489	3459454	0.0504547	42	0.0167	rs8079139	0.001944	45	0.527	rs161365	0.03497
SLC15A2	3	123095976	123143148	0.050461	16	0.02544	rs4285028	0.001643	17	0.346	rs4602434	0.02484
IFI35	17	38412350	38419999	0.0504778	8	0.02127	rs382571	0.01917	10	0.414	rs6503721	0.06017
TBC1D20	20	364123	391187	0.0504969	27	0.06338	rs6037639	0.009758	26	0.139	rs2145068	0.006999
DPH5	1	101227768	101263950	0.0505351	13	0.442	rs11581062	0.1461	14	0.01995	rs11166538	0.006466
FAM150A	8	53609250	53640565	0.0505876	22	0.162	rs4873666	0.009563	22	0.0545	rs7836283	0.00972
KIAA0748	12	53630195	53661889	0.0506196	30	0.01785	rs7978952	0.001376	31	0.495	rs17116608	0.02917
EMR3	19	14591050	14646730	0.0507045	30	0.178	rs4808849	0.006231	32	0.04974	rs9305046	0.001758
CLSTN3	12	7174233	7202797	0.0507168	31	0.02368	rs3813729	0.004381	31	0.374	rs10963	0.03104
CHAF1B	21	36679558	36710995	0.0507642	28	0.969	rs8596	0.2221	27	0.00915	rs2835346	0.0005954
ARFRP1	20	61801252	61809809	0.050857	14	0.106	rs6010620	0.06467	14	0.08383	rs6010620	0.04138
ZCCHC10	5	132360575	132390139	0.0508786	9	0.756	rs10061901	0.08471	8	0.01176	rs10061901	0.0001971
MTHFSD	16	85121282	85146342	0.0509704	53	0.04125	rs1046200	0.006854	51	0.216	rs11643012	0.02612
MEX3B	15	80121182	80125416	0.0510447	20	0.134	rs872332	0.01458	20	0.06661	rs4778963	0.004515
DEDD	1	159357391	159369102	0.0510674	10	0.06977	rs11265558	0.0218	10	0.128	rs3813619	0.02245
ASCC1	10	73526283	73645700	0.0510794	41	0.08121	rs7918833	0.02169	47	0.11	rs1668161	0.0002262
FAM128A	2	131958002	131966534	0.0510825	3	0.288	rs12472079	0.1161	3	0.03102	rs6731616	0.007824
CHGA	14	92459197	92471393	0.0511037	31	0.102	rs6575302	0.0211	31	0.08763	rs3783925	0.006893
SEC14L1	17	72648646	72724776	0.0511572	42	0.528	rs485018	0.02933	41	0.01695	rs8078846	0.01156
BRCA1	17	38449839	38530994	0.0511615	15	0.0255	rs799923	0.01764	18	0.351	rs8176225	0.01471
PRR15	7	29569951	29573436	0.0512059	35	0.148	rs2058640	0.001733	35	0.06054	rs10260667	0.001321
STAG3	7	99613473	99649946	0.0513248	9	0.859	rs17250196	0.2582	8	0.01046	rs3736591	0.004958
ZNF432	19	57228488	57243885	0.05139	24	0.06293	rs1560690	0.01795	24	0.143	rs3450	0.01361
KIAA0196	8	126105684	126173243	0.0514762	18	0.496	rs12542833	0.07598	20	0.01818	rs10429356	0.007185
ASCC2	22	28514600	28564254	0.0514811	20	0.556	rs11549795	0.05343	19	0.01622	rs16988025	3.655e-05
TIAM1	21	31412606	31853161	0.0514852	128	0.16	rs2833376	0.002362	129	0.05637	rs845972	0.0005789
DNHD1	11	6543910	6549825	0.0515019	24	0.275	rs10734609	0.004162	24	0.03281	rs11040923	0.0008312
LAPTM4B	8	98856984	98934006	0.0516602	37	0.469	rs11996075	0.04652	37	0.01931	rs2449508	0.00507
PDIA6	2	10840967	10870411	0.0518335	37	0.05226	rs1198873	0.007975	38	0.174	rs1686468	0.008182
KCNC3	19	55510576	55524446	0.0518948	23	0.01004	rs7251148	0.0005736	23	0.907	rs3745511	0.1029
GPC2	7	99605164	99612926	0.0519521	8	0.857	rs17250196	0.2582	7	0.01064	rs3736591	0.004958
GLTSCR1	19	52803264	52898346	0.051983	32	0.517	rs11879049	0.1239	32	0.01765	rs1465586	0.0008076
NUDT16	3	132583396	132587619	0.052061	15	0.04617	rs1352108	0.007111	14	0.198	rs4429602	0.06936
FBXL13	7	102240543	102502524	0.0520744	31	0.02969	rs10487280	0.004436	36	0.308	rs6953980	0.02718
VWA2	10	115989007	116039741	0.0521457	23	0.111	rs1468500	0.00796	23	0.08252	rs539946	0.01098
METTL8	2	171882158	171999558	0.0523345	25	0.308	rs10930467	0.04259	26	0.02987	rs17221346	0.003087
HSD17B8	6	33280396	33282585	0.0523689	24	0.653	rs4713614	0.1057	23	0.0141	rs213220	0.001547
WDR27	6	169599231	169844084	0.052404	46	0.949	rs7750758	0.2633	45	0.00971	rs12111411	0.0004447
LSM6	4	147316284	147330663	0.0524191	17	0.0419	rs16998674	0.01179	17	0.22	rs1991979	0.06881
C6orf62	6	24813143	24827382	0.0524489	21	0.692	rs3777663	0.01916	20	0.01333	rs2092404	0.002292
FLJ33790	11	74811085	74818881	0.0526907	19	0.2	rs1790157	0.05993	19	0.04638	rs532751	0.001141
KIAA1797	9	20648308	20985954	0.052722	107	0.01246	rs4978125	0.001256	108	0.745	rs2275887	0.009148
SRI	7	87672367	87694244	0.0527743	15	0.07318	rs6465135	0.02698	13	0.127	rs2299204	0.08204
MRPL53	2	74552616	74553435	0.0527963	5	0.167	rs7556852	0.08107	5	0.05568	rs7556852	0.01393
PES1	22	29302611	29317894	0.052813	28	0.06505	rs4820891	0.009593	28	0.143	rs16988828	0.009863
SNN	16	11669801	11680509	0.0530677	22	0.08827	rs9927281	0.01416	23	0.106	rs933574	0.00358
CPNE4	3	132736266	133236534	0.0530891	165	0.01076	rs9856151	0.0002732	171	0.87	rs6806453	0.04003
IL19	1	205038837	205082948	0.0530982	35	0.06284	rs4072226	0.01059	34	0.149	rs12044804	0.001012
FAM75B	9	83865479	83866824	0.0531179	4	0.01577	rs12344716	0.01777	4	0.594	rs12344716	0.3438
SLC22A13	3	38282306	38294810	0.0531522	17	0.01831	rs151635	0.0009062	18	0.512	rs4955397	0.08513
RPL9	4	39132139	39136963	0.053204	26	0.01069	rs2687975	0.002636	26	0.878	rs7667766	0.02945
PIGQ	16	560004	574110	0.0532135	18	0.762	rs3760049	0.1822	17	0.01232	rs710925	0.002326
SCT	11	616312	617173	0.0533094	13	0.04376	rs4963126	0.01126	13	0.215	rs3758653	0.07955
FASTKD5	20	3075164	3088532	0.0533193	27	0.714	rs6037486	0.04358	28	0.01318	rs3827132	0.01936
HMG20A	15	75500297	75565000	0.0535158	10	0.05028	rs12591335	0.001875	11	0.188	rs12917103	0.04292
TTLL2	6	167658563	167676167	0.0535524	38	0.357	rs3010550	0.02962	38	0.0265	rs9347206	0.00243
SULT1B1	4	70627274	70661019	0.0535566	20	0.03639	rs1604741	0.004009	22	0.26	rs2877484	0.04324
PAQR9	3	144162763	144164868	0.0537789	19	0.608	rs16852846	0.04447	18	0.01564	rs2354165	0.0153
CHEK2	22	27413730	27467822	0.0537848	14	0.03789	rs5762736	0.001625	14	0.251	rs5762736	0.06776
GPR77	19	52532210	52537112	0.0538381	15	0.247	rs2972610	0.001305	14	0.03855	rs2252532	0.007773
OAT	10	126075861	126097509	0.0538549	31	0.753	rs11244523	0.05266	32	0.01265	rs2674326	0.001331
C17orf61	17	7247018	7248142	0.0538556	19	0.81	rs4613118	0.1445	19	0.01176	rs3809830	0.0005237
C10orf30	10	13520489	13584982	0.0538667	37	0.0794	rs11258392	0.001769	36	0.12	rs12767810	0.0218
GDPD5	11	74823332	74914247	0.0538726	43	0.247	rs1540210	0.04761	42	0.03858	rs532751	0.001141
VNN1	6	133044421	133076881	0.0538847	42	0.122	rs3756974	0.0183	43	0.07813	rs2267952	0.001946
SYTL3	6	158991033	159105889	0.0538882	50	0.381	rs3123116	0.008214	52	0.02502	rs3123108	0.003413
TEGT	12	48421559	48444984	0.0539956	10	0.595	rs2720305	0.1865	10	0.01606	rs11169154	0.001053
ZNF295	21	42280008	42303565	0.0540153	62	0.886	rs2839458	0.01343	60	0.01079	rs17114247	5.939e-05
ULK1	12	130945231	130973649	0.0540431	7	0.09198	rs9634312	0.03819	9	0.104	rs3923716	0.006544
LRG1	19	4488226	4491036	0.0540465	23	0.365	rs2288930	0.06949	23	0.02621	rs966384	0.003656
CARM1	19	10843252	10894448	0.0540607	11	0.0343	rs11673064	0.006064	11	0.279	rs11879293	0.0547
DOCK6	19	11170970	11234157	0.0540724	41	0.02982	rs4804152	0.006138	40	0.321	rs8111456	0.005077
HHLA3	1	70593080	70606293	0.0541328	16	0.01546	rs7523188	0.0004355	17	0.62	rs7539544	0.1961
ATP6V0E2	7	149200989	149208720	0.0541695	15	0.918	rs3823698	0.2765	15	0.01045	rs6974897	0.01337
OR6C70	12	54149250	54150189	0.054174	9	0.07864	rs7133698	0.03711	9	0.122	rs7133698	0.02741
TTC5	14	19827143	19843976	0.0542011	25	0.17	rs6574791	0.02781	25	0.05647	rs2318861	0.001053
DNMT3B	20	30813851	30860823	0.0542324	26	0.529	rs6087983	0.03267	24	0.01816	rs6058869	0.01179
VPS24	2	86584063	86644111	0.0542709	12	0.191	rs1437614	0.03625	12	0.05034	rs13023294	0.002542
EIF4A2	3	187984054	187990379	0.0542747	24	0.01561	rs1656941	0.003039	24	0.616	rs1648707	0.04693
TRDMT1	10	17224987	17283687	0.0542842	40	0.05691	rs7084637	0.007271	44	0.169	rs10752073	0.005568
PMP22	17	15073820	15109369	0.0544333	29	0.01344	rs1870429	0.0008228	34	0.718	rs230950	0.06985
ZNF3	7	99499588	99517307	0.0544356	15	0.913	rs7778571	0.2525	14	0.01057	rs7778571	0.008942
PF4	4	75065659	75066579	0.0544871	12	0.05085	rs2457996	0.01046	16	0.19	rs352011	0.05684
GCS1	2	74541691	74546045	0.0545135	5	0.181	rs7556852	0.08107	5	0.05341	rs7556852	0.01393
RCAN1	21	34810653	34909252	0.0545535	53	0.206	rs2251280	0.01504	52	0.04697	rs9305551	0.007127
HIPK3	11	33235743	33332515	0.0545613	14	0.125	rs11032242	0.003127	14	0.07742	rs2753410	0.01466
LPIN2	18	2906991	3001945	0.0545844	40	0.01906	rs3934427	0.002503	43	0.508	rs661767	0.04981
CNOT7	8	17131110	17148758	0.0546574	27	0.03222	rs2188015	0.0002259	28	0.301	rs11994010	0.02611
NUPL2	7	23188010	23207149	0.0546679	13	0.01723	rs7807879	0.006859	13	0.563	rs955187	0.242
NFKBID	19	41070982	41083392	0.0547045	8	0.03734	rs230260	0.01554	9	0.26	rs3817624	0.03408
NES	1	154905179	154913813	0.0547298	28	0.09164	rs3935541	0.00104	27	0.106	rs11264521	0.01464
MYB	6	135544145	135582004	0.0547383	23	0.312	rs17064262	0.02068	25	0.03114	rs1883354	0.0001975
ZMAT5	22	28456944	28492969	0.054745	34	0.504	rs12160473	0.02122	33	0.01928	rs16988025	3.655e-05
LOC402057	22	30765434	30765974	0.0548469	8	0.03082	rs130407	0.01994	8	0.316	rs9606893	0.1118
EPHA6	3	98016114	98950476	0.0549024	88	0.129	rs13070471	0.02404	102	0.07559	rs2305893	0.0193
MURC	9	102380156	102389994	0.0549223	28	0.0229	rs7036906	0.003822	27	0.426	rs10465148	0.01598
UST	6	149110156	149439818	0.0549572	149	0.199	rs3798592	0.0008602	149	0.04906	rs17729786	0.0009694
SPRN	10	135084159	135088111	0.0550253	14	0.642	rs2185746	0.02891	15	0.01523	rs2243812	0.004575
C1R	12	7057769	7136184	0.0550306	27	0.01686	rs3813729	0.004381	27	0.58	rs10963	0.03104
ARPP-19	15	50626723	50648505	0.0550685	17	0.139	rs11070904	0.01737	16	0.07041	rs8036680	0.014
OR10H4	19	15920817	15921768	0.0550783	20	0.02376	rs2018454	0.002584	20	0.412	rs4808012	0.01551
APLP1	19	41051240	41062539	0.0551034	8	0.03254	rs230260	0.01554	9	0.301	rs3817624	0.03408
KLK1	19	56014215	56018855	0.0551116	40	0.144	rs2659063	0.001565	43	0.06803	rs266870	0.01155
RPS13	11	17052514	17055796	0.0551346	5	0.04496	rs7949405	0.04284	6	0.218	rs7949405	0.02979
CILP	15	63275389	63290893	0.0551821	16	0.679	rs756625	0.1325	16	0.01445	rs2019185	0.00765
PXK	3	58293656	58385918	0.0551884	22	0.01469	rs9811074	0.003382	24	0.668	rs3773010	0.05936
PDIA5	3	124268654	124363565	0.0553293	47	0.395	rs2717233	0.02194	48	0.02492	rs10934637	0.001561
USP40	2	234048903	234134606	0.055347	31	0.05381	rs2034761	0.004349	31	0.183	rs768811	0.005829
GIMAP1	7	150044630	150049186	0.0553807	23	0.06317	rs6944136	0.000912	24	0.156	rs4725937	0.0151
NLRP14	11	6998275	7049333	0.0553912	32	0.0444	rs17280682	0.002827	35	0.222	rs4758162	0.01968
TRIM3	11	6426418	6451781	0.0556414	31	0.53	rs2555148	0.09864	31	0.0187	rs4758104	0.000337
MAPKAPK2	1	204924911	204974249	0.0556512	30	0.02338	rs11119265	0.005327	27	0.424	rs4844553	0.0312
EIF3H	8	117726235	117837243	0.0557487	33	0.01519	rs1074584	0.001594	35	0.654	rs10808484	0.02996
LRRC8A	9	130684211	130720138	0.0557522	11	0.25	rs11542344	0.03292	12	0.03974	rs2273866	0.02052
PGM2	4	37504736	37540953	0.05577	49	0.02088	rs2995925	0.001098	48	0.476	rs2911901	0.002772
VNN3	6	133085618	133097596	0.05577	35	0.08568	rs3756974	0.0183	36	0.116	rs2267952	0.001946
TTC23L	5	34875025	34935321	0.0558229	44	0.295	rs3852183	0.06443	43	0.03373	rs447933	0.0006615
RPL27	17	38403971	38408497	0.0558373	6	0.02178	rs382571	0.01917	7	0.457	rs6503721	0.06017
NUDT3	6	34363974	34468419	0.0558664	8	0.05627	rs16883137	0.01548	8	0.177	rs206937	0.02634
COL20A1	20	61394982	61432729	0.0558738	18	0.258	rs6062894	0.01615	20	0.03861	rs6090392	0.0009704
KIF5B	10	32337943	32385377	0.0559459	20	0.02682	rs17487587	0.003108	21	0.372	rs172431	0.03222
PPIC	5	122386976	122400324	0.0562345	15	0.379	rs451195	0.06342	16	0.02649	rs11747907	0.004812
CAPN1	11	64705918	64736052	0.0562402	15	0.08656	rs10895987	0.001844	14	0.116	rs1783486	0.007402
MUPCDH	11	606574	615007	0.0563107	13	0.04316	rs4963126	0.01126	13	0.233	rs3758653	0.07955
PXT1	6	36466306	36476289	0.056337	24	0.0195	rs12190911	0.002115	24	0.516	rs12190911	0.05655
ZNF782	9	98619093	98656210	0.0563538	2	0.169	rs3758299	0.06424	6	0.05956	rs10978897	0.02743
ZNF592	15	83092821	83150667	0.0563644	21	0.06139	rs8037423	0.02869	20	0.164	rs306202	0.03938
BATF	14	75058536	75083086	0.0564123	31	0.02847	rs957370	0.001597	31	0.354	rs175718	0.02935
ACTRT2	1	2927905	2929327	0.0564803	17	0.319	rs2142569	0.04233	20	0.03164	rs10489588	0.01115
RAVER1	19	10287888	10305314	0.0566117	30	0.06248	rs7258015	0.01209	30	0.162	rs7258015	0.01796
BLMH	17	25599348	25643200	0.0566279	20	0.523	rs140700	0.09407	18	0.01936	rs11651241	0.01686
CNNM4	2	96790365	96841355	0.0566313	9	0.149	rs968470	0.02875	10	0.06796	rs6748234	0.01322
SLC12A2	5	127447381	127553279	0.056737	24	0.04856	rs251215	0.01389	26	0.209	rs1985268	0.09249
ZNF225	19	49309387	49329095	0.0568352	15	0.873	rs1236711	0.3548	16	0.01165	rs4802207	0.0009918
GABRA1	5	161206774	161259543	0.056857	15	0.46	rs6892782	0.06463	15	0.02212	rs4554269	0.01137
FAM120AOS	9	95248602	95255695	0.0568945	18	0.178	rs4743923	0.0491	19	0.05721	rs4744239	0.003372
TAAR1	6	133007815	133008835	0.0569289	42	0.06491	rs9321355	0.001575	44	0.157	rs9385619	0.01849
RPL21	13	26723691	26728702	0.0569501	17	0.971	rs17085378	0.2656	16	0.0105	rs11149470	0.001412
ADAMTS14	10	72102564	72192201	0.0570387	89	0.402	rs2894129	0.01544	90	0.02541	rs1816002	0.0009659
NDN	15	21481646	21483543	0.0570448	11	0.07624	rs8025564	0.01907	11	0.134	rs4480754	0.003106
KIF20A	5	137543247	137551261	0.0570513	4	0.03254	rs2269954	0.01932	4	0.314	rs2057831	0.06308
TATDN1	8	125569929	125620492	0.0571612	30	0.06482	rs4871506	0.002179	34	0.158	rs4871506	0.00641
SORCS1	10	108323410	108914282	0.0572161	117	0.242	rs11193198	0.01123	134	0.04237	rs7905723	0.001544
LOC87769	13	99981810	99983998	0.0572581	15	0.362	rs3825505	0.06252	16	0.02835	rs12864917	0.002684
CCL15	17	31334804	31353125	0.0572705	24	0.03218	rs854672	0.005554	24	0.319	rs9754	0.05811
SURF6	9	135187372	135192868	0.0572745	16	0.09469	rs13298002	0.01812	16	0.10842	rs505922	0.01794
KIAA1683	19	18228907	18246235	0.0574848	29	0.167	rs17797780	0.007785	29	0.06175	rs10425001	0.007423
DAZAP2	12	49918892	49923834	0.0575935	14	0.186	rs17125588	0.008707	14	0.05557	rs11608364	0.01679
ZYG11B	1	52964768	53063913	0.0576178	16	0.209	rs10788945	0.01108	17	0.04948	rs515857	0.001513
KCNN2	5	113725914	113860096	0.0576344	45	0.288	rs7710366	0.01146	46	0.03592	rs2201617	0.000106
HNF4A	20	42417854	42493444	0.0577149	43	0.277	rs11574730	0.02693	42	0.03741	rs6073418	0.009545
NADK	1	1672530	1699769	0.0577431	4	0.311	rs7531583	0.1171	4	0.03334	rs16825336	0.00625
UPF1	19	18803743	18840039	0.0577607	14	0.217	rs757114	0.007762	14	0.0478	rs2239371	0.00269
PRSS2	7	142178777	142182363	0.0577721	10	0.124	rs3114479	0.03018	11	0.08367	rs12539089	0.03071
WFIKKN1	16	621012	624117	0.0578424	16	0.649	rs3752496	0.09097	16	0.01601	rs710925	0.002326
AEN	15	86965530	86976516	0.0579247	22	0.02313	rs11073791	0.002735	22	0.45	rs11637983	0.009246
METTL4	18	2527523	2561489	0.0579657	46	0.548	rs2347279	0.05488	46	0.01901	rs2644171	0.001899
FOXC2	16	85158442	85159948	0.057969	49	0.04007	rs1046200	0.006854	46	0.26	rs11643012	0.02612
ICAM3	19	10305451	10311345	0.0583499	29	0.06689	rs7258015	0.01209	29	0.157	rs7258015	0.01796
WDR31	9	115117751	115142388	0.0583693	46	0.0618	rs12684385	0.001136	47	0.17	rs10121150	0.006023
DEAF1	11	634224	685740	0.0583887	24	0.118	rs4963126	0.01126	21	0.08907	rs7395822	0.01831
NIPSNAP3A	9	106549789	106562224	0.0584106	28	0.02311	rs10739905	0.009917	29	0.455	rs2297405	0.03767
FLJ20184	4	106693225	106772286	0.0584755	44	0.01483	rs2189228	0.0002459	42	0.71	rs1447098	0.07418
TRIM65	17	71396635	71404649	0.0584799	10	0.387	rs12430	0.0402	10	0.02721	rs1135889	0.00866
TXNDC1	14	50776635	50794122	0.0585462	24	0.135	rs4526942	0.007222	23	0.07811	rs12431939	0.0009599
GIMAP2	7	150013726	150021661	0.0586242	19	0.03693	rs6944136	0.000912	20	0.286	rs3757411	0.03324
TRAPPC6B	14	38686765	38709385	0.0586332	10	0.132	rs13021	0.0182	11	0.08003	rs7147194	0.01709
TSGA10	2	98980155	99137619	0.0586477	10	0.318	rs6542847	0.02544	10	0.03323	rs2309582	0.0155
ATG4C	1	63022390	63102638	0.0586971	28	0.0205	rs7540030	0.005983	29	0.516	rs3737891	0.0753
NAT8L	4	2031384	2037433	0.058905	7	0.223	rs3135056	0.09992	8	0.04764	rs3117813	0.01671
CUL3	2	225043112	225158358	0.0590862	32	0.03322	rs4674908	0.007556	33	0.321	rs16866004	0.04822
GGA3	17	70744289	70769272	0.0591293	10	0.354	rs9892996	0.04508	14	0.03015	rs9908904	0.02343
OR8J3	11	55660822	55661770	0.0591341	8	0.03112	rs4578407	0.006697	8	0.343	rs2460192	0.0538
VGF	7	100592516	100595572	0.0591606	14	0.8	rs2227672	0.1825	14	0.01335	rs2898568	0.001046
SLC14A1	18	41558113	41586483	0.0591789	43	0.188	rs8093452	0.0009992	43	0.05683	rs3760582	0.0008431
MYST1	16	31036487	31050206	0.0591833	7	0.287	rs7294	0.07044	7	0.03723	rs929867	0.01409
ST6GAL1	3	188131209	188279035	0.0593023	82	0.06338	rs6444200	0.0009496	84	0.169	rs3821819	0.00384
ST3GAL4	11	125731305	125789743	0.0593459	48	0.05057	rs11220473	0.003485	48	0.212	rs12801239	0.001525
FAM115A	7	143180981	143230105	0.0593577	14	0.01964	rs6947163	0.004374	14	0.546	rs6980105	0.04881
GPR137C	14	52089615	52174181	0.0594302	22	0.117	rs17125646	0.04367	24	0.09179	rs1977232	0.03288
AARSD1	17	38356068	38385546	0.05946	11	0.121	rs382571	0.01917	12	0.08881	rs2667933	0.01382
ADCY8	8	131861728	132122017	0.0595076	102	0.202	rs2376823	0.01304	101	0.05325	rs263241	0.0005837
C14orf50	14	64086372	64125849	0.0595121	14	0.331	rs11622028	0.02648	14	0.0325	rs6573560	0.01246
ZBTB25	14	64023307	64040307	0.0596653	14	0.13	rs3742609	0.01329	14	0.08301	rs1542313	0.01577
PVRL4	1	159308119	159325966	0.059709	15	0.08245	rs11265558	0.0218	15	0.131	rs11265544	0.001967
C13orf26	13	30404833	30447153	0.0597726	33	0.105	rs7321023	0.02131	33	0.103	rs12430775	0.009896
LOR	1	151498802	151501224	0.0597901	34	0.471	rs4845342	0.02184	35	0.02297	rs821405	0.007362
RBPJL	20	43368904	43379878	0.0597916	26	0.552	rs2227275	0.04996	27	0.0196	rs2743275	0.002633
GPR21	9	124836666	124837716	0.0599025	3	0.838	rs2791437	0.3695	4	0.01294	rs10818781	0.003397
KCNN4	19	48962524	48977249	0.0599849	25	0.07543	rs364691	0.01625	26	0.144	rs379758	0.01664
NAPB	20	23303164	23350081	0.0599865	33	0.396	rs6076053	0.03222	32	0.02743	rs999072	0.003774
RAD50	5	131920528	132007494	0.0599913	22	0.06103	rs2243248	0.003868	26	0.178	rs2243288	0.02166
LUM	12	90021362	90029673	0.0600245	18	0.577	rs11105995	0.03474	20	0.01884	rs7954702	0.008314
OLA1	2	174645420	174821611	0.0600443	39	0.02877	rs10221797	0.002097	40	0.378	rs1545361	0.03366
EPN1	19	60878372	60898945	0.0600777	21	0.06327	rs755804	0.003167	20	0.172	rs10417878	0.03407
SLC45A1	1	8306976	8326814	0.0600894	14	0.08063	rs4908748	0.03309	14	0.135	rs6678140	0.01538
TTC1	5	159368757	159425128	0.0601156	16	0.188	rs11953285	0.02172	16	0.05793	rs4540217	0.02977
SIPA1L2	1	230600334	230717866	0.0601323	79	0.05986	rs10910541	0.0003171	76	0.182	rs789360	0.01997
CCL14	17	31334804	31353125	0.0601704	24	0.03188	rs854672	0.005554	24	0.342	rs9754	0.05811
ARL4D	17	38831878	38834030	0.0602062	15	0.01579	rs11656940	0.00382	16	0.691	rs2086247	0.185
C20orf177	20	57948950	57955956	0.0602485	12	0.261	rs6123960	0.02239	13	0.04184	rs964732	0.01393
C2orf48	2	10198959	10269307	0.0603037	45	0.07488	rs7583344	0.0007851	45	0.146	rs6741014	0.005796
ERH	14	68916592	68934774	0.0603345	17	0.278	rs7152301	0.01632	17	0.03935	rs8007612	0.003169
KIF1A	2	241301856	241408297	0.060337	34	0.544	rs11900363	0.0372	33	0.02011	rs6718518	0.006614
CST9L	20	23493369	23497386	0.0605231	17	0.188	rs13043610	0.01646	23	0.05841	rs2247337	0.003603
WBP1	2	74539084	74541518	0.0605812	5	0.191	rs7556852	0.08107	6	0.05756	rs7556852	0.01393
HPGD	4	175647954	175680186	0.0605835	42	0.514	rs2555646	0.0107	43	0.02139	rs7673685	0.003387
CCT7	2	73314912	73333654	0.0606323	16	0.169	rs13415504	0.003833	16	0.06512	rs11886257	0.00358
PLA2R1	2	160506257	160627367	0.0606619	58	0.01229	rs10497213	0.0009942	61	0.896	rs16844623	0.06457
EMCN	4	101538006	101658202	0.0606644	39	0.252	rs2116992	0.02918	39	0.0437	rs1846877	0.003176
UBXD1	19	4396260	4408790	0.0606883	16	0.06481	rs2288932	0.005715	16	0.17	rs243372	0.05565
OR2M4	1	246468853	246469789	0.0607217	6	0.03568	rs6587440	0.00513	6	0.309	rs6587440	0.1777
DCN	12	90063165	90100937	0.0607447	17	0.526	rs11105995	0.03474	20	0.02097	rs7954702	0.008314
ZEB1	10	31648106	31858130	0.0608402	21	0.10942	rs220072	0.02668	22	0.101	rs17295696	0.006395
GLTP	12	108773130	108802676	0.060855	15	0.426	rs6606743	0.08774	15	0.02595	rs12823540	0.01162
STT3B	3	31549494	31652560	0.0608551	29	0.01502	rs9310975	0.007343	29	0.736	rs7639313	0.04276
TK1	17	73681754	73694880	0.0608921	31	0.08318	rs11656744	0.006751	31	0.133	rs4789541	0.008397
CLIP1	12	121321933	121473069	0.0610604	13	0.154	rs10744218	0.04867	13	0.07208	rs10846921	0.01895
IFIT3	10	91077732	91090296	0.0610941	15	0.22	rs4934471	0.04298	16	0.05049	rs304500	0.007113
SGEF	3	155321883	155457031	0.0611752	23	0.07467	rs355748	0.02046	22	0.149	rs1713814	0.01035
UBQLN3	11	5485105	5487729	0.0611853	47	0.233	rs2647593	0.02132	46	0.04776	rs979752	0.004122
SYNGR2	17	73676265	73680604	0.0612176	27	0.101	rs11656744	0.006751	27	0.11025	rs4789541	0.008397
CTSH	15	77001146	77024475	0.0612711	20	0.09137	rs1369324	0.02863	24	0.122	rs1369324	0.003572
CDA	1	20788030	20817987	0.0612778	35	0.01181	rs3121680	0.0002273	35	0.944	rs6690069	0.03904
KLK15	19	56020356	56026591	0.061329	43	0.137	rs2659063	0.001565	46	0.08146	rs266870	0.01155
N4BP2L2	13	31904929	32010936	0.0615058	27	0.118	rs3752447	0.0111	28	0.09491	rs208418	0.002064
DNAJC24	11	31347952	31410958	0.0615068	11	0.135	rs2122681	0.04843	13	0.08296	rs1223070	0.03328
LMAN2L	2	96735393	96769528	0.0615327	6	0.04429	rs7599598	0.02557	5	0.253	rs6746896	0.04386
SYCN	19	44385401	44386746	0.0616523	15	0.108	rs7257109	0.0003705	16	0.104	rs12972991	0.003895
HTR3B	11	113280798	113322493	0.0616658	29	0.02996	rs3782025	0.0001923	32	0.375	rs10891611	0.02882
LRRC37A3	NA	NA	NA	0.06169	NA	NA	NA	NA	2	0.06169	rs7211081	0.04148
LEKR1	3	158026789	158246612	0.0617075	55	0.37	rs17380954	0.02811	58	0.03039	rs7638625	0.004177
NLRP9	19	60911609	60941580	0.0617791	26	0.07986	rs755804	0.003167	25	0.141	rs10417878	0.03407
NUP93	16	55321607	55436178	0.0617816	35	0.0138	rs13329802	0.0009141	34	0.816	rs7186602	0.07105
KCNS1	20	43154363	43163167	0.0617877	17	0.06664	rs13042168	0.006978	20	0.169	rs6124684	0.01269
MPP5	14	66777773	66872289	0.0618423	6	0.154	rs7141756	0.04048	5	0.07321	rs7141756	0.04592
C16orf14	16	631849	638475	0.0619036	15	0.641	rs3752496	0.09097	15	0.01761	rs4984677	0.002735
KRT23	17	36332477	36347362	0.0619549	25	0.534	rs1014774	0.05034	26	0.02116	rs2315504	0.0005301
COX10	17	13913443	14052721	0.0620221	49	0.03558	rs1017077	0.008936	51	0.318	rs8071450	0.005095
RNASE11	14	20120891	20128257	0.0620324	46	0.573	rs12896466	0.03958	45	0.01975	rs17242741	0.0003904
GAL3ST4	7	99594800	99604309	0.0620496	7	0.961	rs1061230	0.5124	6	0.01178	rs3736591	0.004958
TRIM24	7	137795618	137920872	0.0621631	30	0.256	rs13231090	0.008752	28	0.04432	rs7799136	0.00844
SFXN1	5	174838188	174888218	0.0621836	44	0.02677	rs10044281	0.003544	43	0.424	rs1496133	0.04674
2014-09-03	22	40702876	40724171	0.0621943	17	0.04268	rs916440	0.007287	17	0.266	rs133333	0.01669
SLPI	20	43314292	43316620	0.0622045	17	0.365	rs6073692	0.03354	17	0.03111	rs2743275	0.002633
NARFL	16	719769	730998	0.0622288	21	0.462	rs3765265	0.05077	20	0.02459	rs13336445	0.002675
HOXB6	17	44028097	44037333	0.0623287	15	0.19	rs8844	0.002243	15	0.05991	rs7212669	0.005372
SLC34A1	5	176744040	176758455	0.0623743	9	0.06947	rs6420094	0.01838	9	0.164	rs10866705	0.02921
ZNF350	19	57159404	57181891	0.0624213	25	0.0442	rs7253957	0.01076	24	0.258	rs6509616	0.01492
CARTPT	5	71050749	71052628	0.0624965	30	0.01228	rs3763153	0.003092	28	0.93	rs281124	0.05765
CDC2L6	6	111037873	111243105	0.0625498	28	0.221	rs6941942	0.01626	30	0.05173	rs12526071	0.00218
FNBP1L	1	93686426	93792806	0.062592	17	0.08668	rs7339890	0.005885	21	0.132	rs2624437	0.003767
FOXA3	19	51059357	51068895	0.0626131	21	0.796	rs12460033	0.06645	22	0.01438	rs4514788	0.003409
BCHE	3	166973385	167037947	0.0626159	28	0.23	rs4113819	0.0237	27	0.04977	rs1803274	0.01275
TXNDC16	14	51967058	52088963	0.0626806	32	0.113	rs7145065	0.01711	33	0.10143	rs11625685	0.01704
NOL6	9	33451350	33463941	0.0626828	26	0.04214	rs476059	0.009547	27	0.272	rs3860990	0.02685
HMHB1	5	143171918	143180477	0.0628604	24	0.07567	rs11954540	0.009797	26	0.152	rs1024961	0.00459
C4orf28	4	20311386	20339072	0.0629628	29	0.01877	rs4697177	0.003972	28	0.614	rs7686877	0.138
POLR2F	22	36679663	36693752	0.0630214	6	0.06787	rs3026659	0.05912	7	0.17	rs84770	0.04583
MFN1	3	180548173	180593702	0.063076	17	0.02954	rs16848314	0.004289	22	0.391	rs10460887	0.01911
ORC4L	2	148408201	148495606	0.0630988	6	0.175	rs13013887	0.1598	7	0.06603	rs1994189	0.041
METTL9	16	21518356	21576293	0.0631654	9	0.681	rs215897	0.1325	9	0.01699	rs215897	0.01738
IGSF6	16	21560106	21571473	0.0631963	9	0.712	rs215897	0.1325	9	0.01626	rs215897	0.01738
MGC50273	2	132269003	132275704	0.0632515	3	0.01783	rs13033319	0.008539	3	0.65	rs13033319	0.2554
POMZP3	7	76077238	76094556	0.0633188	1	0.08289	rs1754183	0.08272	1	0.14	rs1754183	0.1391
COPS6	7	99524518	99527758	0.0633282	12	0.874	rs7778571	0.2525	11	0.01328	rs7778571	0.008942
PWWP2B	10	134060691	134081348	0.0634359	17	0.527	rs7922380	0.01915	17	0.02207	rs10870303	0.004499
ZUFSP	6	117063473	117096650	0.0637697	12	0.301	rs9488991	0.03403	12	0.03889	rs6568952	0.01295
ZBTB46	20	61846321	61907300	0.0638524	20	0.03186	rs2315656	0.01244	21	0.368	rs6011096	0.04747
COX7A2L	2	42431147	42441860	0.0639162	12	0.358	rs6716767	0.04931	12	0.03279	rs2286702	0.01155
ZP2	16	21116273	21130369	0.0639512	32	0.865	rs4783387	0.09082	32	0.01358	rs7189430	0.001123
C18orf55	18	69966725	69977184	0.0639706	23	0.834	rs8096133	0.07237	24	0.01409	rs17088876	0.001898
KRT74	12	51245869	51253876	0.0640019	56	0.273	rs591636	0.008298	58	0.04307	rs670741	0.01661
TIGD7	16	3288832	3291401	0.0640029	12	0.209	rs2106863	0.01302	13	0.05626	rs17136319	0.02098
OR8H3	11	55646424	55647363	0.0640172	10	0.02649	rs4578407	0.006697	10	0.444	rs2460192	0.0538
RPL12	9	129249775	129253505	0.0641148	17	0.504	rs3802358	0.1803	17	0.02338	rs4504745	0.008872
FNDC4	2	27568253	27571590	0.0643038	13	0.0827	rs1260326	0.00358	13	0.143	rs780092	0.0156
SKIV2L2	5	54639332	54757166	0.0643537	33	0.162	rs230779	0.07533	32	0.07307	rs10471944	0.01105
SFMBT2	10	7244254	7493456	0.0643647	84	0.718	rs7101021	0.0327	81	0.01649	rs2247608	0.002497
RPP14	3	58267011	58280960	0.0643816	17	0.02004	rs3773008	0.005397	17	0.591	rs3773010	0.05936
USP2	11	118731134	118757646	0.0643951	24	0.353	rs10892353	0.02386	24	0.03356	rs2249466	0.0109
ZNHIT4	2	74535706	74538595	0.0644024	5	0.204	rs7556852	0.08107	6	0.05808	rs7556852	0.01393
SPINK9	5	147695314	147699605	0.064404	17	0.04293	rs17776554	0.01216	20	0.276	rs6890544	0.009557
TRIM6	11	5573922	5590764	0.0645428	59	0.11	rs6578665	0.002639	59	0.108	rs12278387	0.005249
LOC553158	22	43489132	43637328	0.064562	89	0.131	rs739276	0.003426	91	0.09072	rs5766006	0.02121
PTPN22	1	114157960	114215857	0.0645694	23	0.1132	rs878129	0.03226	23	0.105	rs3827733	0.04473
PECI	6	4060925	4080830	0.0645965	32	0.0209	rs3177253	0.0004739	32	0.569	rs608195	0.07454
NFYC	1	40929828	41009862	0.064659	27	0.02018	rs823682	0.004989	27	0.59	rs664350	0.08526
LCA5	6	80251426	80303866	0.0646916	31	0.06967	rs3846742	0.004471	30	0.171	rs9352745	0.001044
NME5	5	137478759	137503031	0.0647069	12	0.01333	rs217259	0.001215	12	0.894	rs217259	0.1908
SYMPK	19	51010539	51058388	0.0647187	22	0.772	rs12460033	0.06645	23	0.01544	rs4514788	0.003409
NUAK2	1	203537813	203557506	0.06472	32	0.01583	rs9660992	0.0006086	32	0.753	rs10751435	0.1155
NHLRC2	10	115604409	115658442	0.0648145	27	0.02292	rs180950	0.001503	27	0.521	rs6585248	0.07713
BTNL2	6	32470490	32482878	0.064849	60	0.864	rs12529049	0.1493	60	0.01383	rs3135338	0.0001428
ABHD3	18	17484855	17538724	0.0648562	9	0.02459	rs4616373	0.002339	9	0.486	rs4616373	0.1641
ME1	6	83976828	84197498	0.0648851	43	0.247	rs1180241	0.01496	46	0.04841	rs1170484	0.01517
LYN	8	56954939	57086494	0.0648868	48	0.779	rs333613	0.04565	48	0.01535	rs1511723	0.004514
DCDC1	11	31240746	31347897	0.0648972	14	0.104	rs2122681	0.04843	16	0.115	rs2616811	0.03893
C1orf49	1	176748834	176758407	0.0650132	20	0.142	rs4233175	0.004362	22	0.08441	rs10798619	0.004635
RNF26	11	118710446	118713232	0.0650975	24	0.397	rs10892353	0.02386	24	0.03024	rs2249466	0.0109
OR5M8	11	56014486	56015422	0.0651131	25	0.01689	rs618594	0.003755	23	0.711	rs608985	0.1511
KIAA1324	1	109458055	109547377	0.0651206	31	0.153	rs12239854	0.01559	30	0.0785	rs683182	0.008032
UBAP2	9	33911690	34038947	0.0651701	30	0.239	rs12553933	0.003941	34	0.0503	rs13296914	0.01168
B3GNT4	12	121254180	121258037	0.0651817	11	0.03416	rs12870	0.01131	11	0.352	rs11059733	0.0117
RAI14	5	34692274	34868474	0.0653148	83	0.06119	rs164309	0.009699	82	0.197	rs447933	0.0006615
ZNF510	9	98557967	98580149	0.0654454	2	0.114	rs3758299	0.06424	7	0.106	rs10978897	0.02743
LSM14A	19	39355191	39412260	0.0654811	17	0.02114	rs10520211	0.003392	17	0.572	rs649495	0.1875
RNPC3	1	103841165	103899382	0.0656798	7	0.345	rs6661612	0.03848	7	0.03518	rs2050592	0.03681
MFI2	3	198214552	198241083	0.0657232	20	0.05191	rs522207	0.009647	21	0.234	rs6779362	0.03184
RASL11A	13	26742463	26745827	0.0657338	22	0.965	rs17085378	0.2656	21	0.01259	rs11149470	0.001412
REM2	14	22422271	22426729	0.0657533	21	0.04106	rs7149064	0.004005	21	0.296	rs12891954	0.0418
C1QTNF5	11	118714861	118716791	0.0658161	24	0.4	rs10892353	0.02386	24	0.03042	rs2249466	0.0109
OBFC1	10	105632289	105667956	0.0658319	25	0.0588	rs11191865	0.005886	25	0.207	rs11191839	0.005629
BHMT2	5	78401338	78421031	0.0658654	27	0.01408	rs625879	0.002611	27	0.865	rs3733890	0.01973
ARF6	14	49429485	49433522	0.0659411	7	0.497	rs941605	0.12	7	0.02454	rs941606	0.008848
ALAD	9	115188412	115203439	0.0659541	39	0.08652	rs4978539	0.004782	40	0.141	rs818691	0.001353
FUBP1	1	78186178	78217365	0.0660108	7	0.385	rs11162405	0.06678	5	0.03172	rs2296452	0.01806
TEKT3	17	15147853	15185624	0.0660198	33	0.01574	rs1870429	0.0008228	35	0.776	rs6502446	0.1733
MFSD5	12	51932146	51934455	0.0660901	14	0.189	rs2229774	0.03389	14	0.06471	rs10082776	0.01199
HDHD3	9	115175518	115178162	0.0661053	40	0.08437	rs4978539	0.004782	41	0.145	rs818691	0.001353
SIX6	14	60045690	60048278	0.0661621	6	0.03054	rs2224410	0.002803	8	0.401	rs17097554	0.08323
ZNF234	19	49337617	49354116	0.0661836	13	0.794	rs1236711	0.3548	14	0.01543	rs4802207	0.0009918
TBRG4	7	45106223	45117842	0.0662119	30	0.437	rs3801408	0.01741	32	0.02805	rs10278144	0.002159
FMNL1	17	40655074	40680466	0.0662258	13	0.538	rs1906342	0.03419	13	0.02279	rs4248914	0.002143
GPR75	2	53933553	53940630	0.0662921	20	0.173	rs698856	0.003028	20	0.07096	rs805316	0.02739
GNA13	17	60437294	60483216	0.0663396	18	0.151	rs9892738	0.00413	22	0.08137	rs11653503	0.008513
TRHR	8	110168901	110200988	0.0663566	19	0.07981	rs4332103	0.02254	21	0.154	rs4506180	0.02811
ACACB	12	108061584	108190413	0.0663743	55	0.811	rs10849968	0.07409	58	0.01516	rs4300440	0.002327
ALG10B	12	36996823	37009795	0.0664636	7	0.05809	rs6582576	0.03283	9	0.212	rs4882282	0.1086
OLIG3	6	137855028	137857224	0.0665088	28	0.01941	rs10484593	0.0004405	30	0.635	rs9389508	0.009078
NPM2	8	21938299	21950354	0.0665152	18	0.418	rs9314296	0.05414	19	0.02949	rs2306643	0.01049
TNRC6B	22	38770766	39061758	0.0665851	35	0.688	rs12484776	0.1006	40	0.01794	rs8137636	0.003032
KCNJ6	21	37918656	38210566	0.0665971	121	0.507	rs2836056	0.001961	124	0.02435	rs2835910	0.001973
KPNA5	6	117109059	117169723	0.0666198	18	0.307	rs587771	0.0229	17	0.04023	rs6568960	0.01681
PPBP	4	75071619	75072764	0.0666479	12	0.06865	rs2457996	0.01046	16	0.18	rs352011	0.05684
CDC42	1	22251706	22292023	0.0667032	19	0.144	rs2501276	0.01226	19	0.0859	rs2501275	0.02638
GAN	16	79906075	79971441	0.0667219	42	0.04566	rs12447403	0.01461	43	0.271	rs2927313	0.02831
CTAGE4-1	7	143511480	143514106	0.0667428	4	0.01794	rs6464580	0.003554	4	0.69	rs1208343	0.4408
NUAK1	12	104981254	105057941	0.0667939	41	0.01709	rs958422	0.001027	42	0.725	rs3782690	0.05461
STK17B	2	196710102	196744520	0.0668009	26	0.01783	rs13001220	0.001126	24	0.695	rs6712905	0.06149
GATS	7	99644496	99707549	0.0668171	6	0.768	rs17250196	0.2582	5	0.01614	rs1061230	0.02032
USP1	1	62674562	62690063	0.0668686	13	0.05825	rs1413821	0.01131	16	0.213	rs10493324	0.01838
EDNRA	4	148621356	148685556	0.0668934	28	0.02834	rs5334	0.0006358	31	0.438	rs9999944	0.04455
PEF1	1	31868057	31883064	0.0669021	15	0.87	rs3818788	0.2915	15	0.01427	rs4949455	0.002873
TIPARP	3	157875072	157907228	0.0669182	22	0.176	rs2292336	0.0165	22	0.07056	rs16826679	0.009703
H1F0	22	36531059	36533389	0.0669244	8	0.04099	rs2413485	0.02	8	0.303	rs3788530	0.02239
SMAD6	15	64781687	64861380	0.0669645	51	0.05136	rs8025869	0.001249	51	0.242	rs8031639	0.01171
HS3ST3B1	17	14145230	14190217	0.0670052	45	0.254	rs3826365	0.01727	45	0.04897	rs764428	0.01768
XPO7	8	21833125	21920042	0.0671338	33	0.63	rs12541126	0.102	34	0.01979	rs11784816	0.006096
PCCA	13	99539337	99980689	0.0671365	70	0.567	rs3825505	0.06252	75	0.02199	rs12431159	0.002363
DMC1	22	37244899	37296135	0.0671608	10	0.05471	rs16999046	0.02228	9	0.228	rs6001168	0.1157
AADACL3	1	12698704	12711313	0.0671953	20	0.04079	rs10746500	0.01427	22	0.306	rs2489256	0.02177
DYNC2LI1	2	43854685	43890653	0.0672361	44	0.02946	rs7561861	0.00302	43	0.424	rs4148188	0.02005
POLE3	9	115209341	115212773	0.0672534	36	0.105	rs4978539	0.004782	36	0.119	rs818691	0.001353
RNF135	17	26322081	26351053	0.0673257	7	0.439	rs7208859	0.1108	7	0.0285	rs17826255	0.05116
CYTL1	4	5067214	5072098	0.0673311	22	0.241	rs10011142	0.001478	20	0.05192	rs4309778	0.001237
FAM71D	14	66725898	66765020	0.0673586	6	0.117	rs1952337	0.01681	5	0.107	rs9743912	0.05424
TRMT5	14	60507919	60517535	0.0673822	6	0.0213	rs12891495	0.009968	6	0.588	rs11624664	0.2704
C10orf90	10	128103563	128200000	0.0674166	58	0.278	rs11244973	0.02693	58	0.04508	rs4362070	0.004047
ANP32B	9	99785309	99818045	0.0674726	14	0.167	rs874610	0.05326	13	0.07512	rs10984545	0.0565
PRPF4	9	115077794	115094877	0.0674947	24	0.06152	rs12684385	0.001136	25	0.204	rs10817476	0.04828
DRD4	11	627304	630703	0.0675257	17	0.04983	rs4963126	0.01126	17	0.252	rs3758653	0.07955
TRIM69	15	42815851	42847317	0.0675628	23	0.09172	rs17518970	0.00366	23	0.137	rs2255235	0.01111
DCT	13	93889841	93929937	0.067609	41	0.0691	rs6492710	0.003711	41	0.182	rs12430699	0.006285
GPX3	5	150380191	150388747	0.0677207	47	0.622	rs3792785	0.03038	47	0.02026	rs888989	0.0008678
CHN1	2	175372337	175578361	0.0677342	21	0.283	rs9287980	0.01411	23	0.04454	rs9789395	0.0007599
WDR22	14	68587394	68689502	0.0677357	25	0.668	rs12434390	0.0919	26	0.01887	rs761898	0.00421
WIZ	19	15393317	15421762	0.0677576	12	0.839	rs11085954	0.07782	12	0.01503	rs2366267	0.005071
CDKN1A	6	36754436	36763087	0.0677744	31	0.06307	rs4713989	0.005548	31	0.2	rs9462209	0.01946
SFI1	22	30222260	30344534	0.0677807	29	0.08139	rs5753723	0.01246	29	0.155	rs738702	0.008476
KCNG3	2	42522660	42574741	0.0678673	19	0.869	rs1390610	0.07677	19	0.01454	rs13022188	0.001365
TMEM117	12	42516228	43069808	0.0678834	74	0.04038	rs10506247	0.0005633	80	0.313	rs17094348	0.03479
RSHL3	6	117044342	117060834	0.0679379	14	0.305	rs9488991	0.03403	13	0.04148	rs6568952	0.01295
EDIL3	5	83273881	83716367	0.0679641	101	0.14	rs2269275	0.001882	102	0.09041	rs1030485	0.0006528
CBLN1	16	47870199	47873184	0.0680272	18	0.03673	rs1469906	0.002641	20	0.345	rs11861772	0.0597
RNF219	13	78086421	78131315	0.0680307	24	0.01477	rs7318729	0.001299	24	0.858	rs1555813	0.213
ZNF239	10	43371798	43390072	0.0680439	27	0.454	rs4948749	0.05919	25	0.02792	rs10899838	0.007824
FLJ43692	7	143514609	143523669	0.0680509	4	0.01848	rs6464580	0.003554	4	0.686	rs1208343	0.4408
SLN	11	107083310	107087997	0.0680787	26	0.245	rs509613	0.02352	27	0.05177	rs17607969	0.002417
MFRP	11	118716835	118722580	0.0681084	24	0.427	rs10892353	0.02386	24	0.02972	rs2249466	0.0109
G6PC	17	38306340	38318912	0.0681535	8	0.596	rs8067341	0.06336	8	0.02131	rs2667933	0.01382
CEP57	11	95163289	95205502	0.0683375	20	0.01748	rs3017756	0.007262	24	0.729	rs540430	0.216
GRM4	6	34097605	34209421	0.0684038	47	0.441	rs2029461	0.05464	47	0.02893	rs9469718	0.01474
UNC93A	6	167624890	167649491	0.0684249	42	0.428	rs3010550	0.02962	43	0.02982	rs9347206	0.00243
PTPRE	10	129595314	129774154	0.0684469	81	0.112	rs1127299	0.004015	83	0.114	rs10830191	0.0003908
NOM1	7	156435177	156458637	0.0684524	24	0.07424	rs11760288	0.02061	24	0.172	rs2969123	0.03221
GSC	14	94304312	94306252	0.0684891	46	0.773	rs7145086	0.07964	47	0.01653	rs10134903	0.0031
MMAA	4	146759989	146800637	0.0684899	21	0.857	rs17020528	0.1003	21	0.01491	rs1497125	0.003236
C6orf167	6	97696757	97837773	0.068541	27	0.876	rs17057619	0.1237	27	0.0146	rs1206156	0.007465
FOXL1	16	85169615	85172805	0.0685777	43	0.05688	rs1046200	0.006854	41	0.225	rs1109813	0.02103
TMEFF1	9	102275537	102379735	0.0686193	37	0.05249	rs7036906	0.003822	36	0.244	rs10465148	0.01598
C6orf201	6	4024438	4075998	0.0686818	43	0.02433	rs3177253	0.0004739	43	0.527	rs608195	0.07454
C2orf15	2	99124616	99134360	0.0687355	4	0.943	rs2309582	0.6934	4	0.01361	rs2309582	0.0155
FCAMR	1	205198026	205210593	0.0688064	19	0.0195	rs11119981	0.009123	26	0.659	rs2842721	0.08767
LOC646892	15	76171981	76183448	0.0688129	31	0.126	rs12910083	0.01074	30	0.102	rs8039850	0.004243
KIAA0409	11	6577727	6581387	0.0688136	22	0.323	rs2048092	0.05622	22	0.03979	rs11040923	0.0008312
DPY19L3	19	37588870	37667076	0.0688801	26	0.164	rs741441	0.01502	28	0.07846	rs737093	0.02999
CBWD2	2	113911852	113970216	0.068913	3	0.125	rs12711768	0.1091	3	0.103	rs761647	0.1311
COL21A1	6	56029346	56220337	0.0689646	57	0.01509	rs12207650	0.003438	57	0.854	rs1925154	0.04106
PDE4C	19	18179770	18220010	0.0690316	32	0.208	rs17797780	0.007785	32	0.06203	rs10425001	0.007423
BSCL2	11	62214322	62231446	0.0690999	6	0.05338	rs7112576	0.0271	6	0.242	rs584845	0.2104
STAU1	20	47163282	47238311	0.0691484	15	0.0213	rs3092791	0.005177	14	0.607	rs11908296	0.1192
SREBF1	17	17656110	17681050	0.0692262	10	0.121	rs4925114	0.09485	10	0.107	rs12951376	0.002065
LINCR	2	96527106	96534821	0.0692745	13	0.04363	rs2579503	0.03255	13	0.297	rs2118836	0.009597
C9orf117	9	129509091	129516124	0.069275	9	0.219	rs2233500	0.005092	10	0.05917	rs482095	0.001564
IFNG	12	66834816	66839788	0.0695523	26	0.163	rs3181032	0.0189	24	0.07989	rs4913277	0.007311
MYOZ2	4	120276386	120328385	0.0695874	30	0.737	rs4834755	0.07917	31	0.01768	rs10031010	0.0029
AOF1	6	18263597	18332063	0.0695963	27	0.07666	rs214522	0.02296	27	0.17	rs942470	0.01239
SLC25A3	12	97511533	97519909	0.0696214	21	0.0265	rs2278361	0.00274	20	0.492	rs1048906	0.09803
PDE12	3	57517020	57522808	0.0696446	17	0.311	rs10866009	0.06873	16	0.04194	rs9837192	0.01536
PIK3CB	3	139856920	139960875	0.0699646	16	0.07328	rs12636246	0.02624	19	0.179	rs6776585	0.1081
OR51B4	11	5278819	5279752	0.0700457	43	0.02204	rs6578610	0.001062	43	0.596	rs2855122	0.0381
OSM	22	28988818	28992840	0.0701171	23	0.368	rs5997597	0.004047	22	0.03574	rs2108093	0.004024
C7orf43	7	99589978	99594238	0.0701612	6	0.975	rs3736591	0.5677	5	0.0135	rs3736591	0.004958
IKIP	12	97531312	97562720	0.0701671	23	0.04038	rs2278361	0.00274	22	0.326	rs919699	0.03901
MKX	10	28001808	28074784	0.0702326	29	0.08786	rs2368251	0.01783	34	0.15	rs2253055	0.003913
MGST3	1	163867073	163891479	0.0702408	35	0.01481	rs2297763	0.00227	36	0.89	rs7551594	0.03327
FOXE3	1	47654330	47656311	0.0703134	14	0.04489	rs6689636	0.001368	18	0.294	rs527430	0.04715
ADH7	4	100552440	100575548	0.0703136	31	0.436	rs3805331	0.03644	32	0.03027	rs7661978	0.009484
ATP6V1C2	2	10779225	10842687	0.070471	34	0.02915	rs1198873	0.007975	36	0.454	rs10192975	0.01207
RPL27A	11	8660570	8667995	0.0704985	19	0.185	rs905289	0.01765	19	0.07157	rs4929908	0.0101
OR1F1	16	3194247	3195186	0.0705269	21	0.489	rs186493	0.0254	20	0.02709	rs2741916	0.02458
EIF4G3	1	21005560	21375927	0.0705769	28	0.01702	rs9426736	0.002802	30	0.779	rs7521711	0.1829
BACH2	6	90692968	91063182	0.0705965	129	0.156	rs10806425	8.042e-05	129	0.08502	rs17708487	0.006432
CSPG4	15	73753717	73792244	0.0706173	13	0.472	rs4886722	0.03935	13	0.02811	rs4886722	0.00386
RPGRIP1	14	20825975	20889300	0.0706249	23	0.04483	rs10135556	0.006649	23	0.296	rs4982437	0.07907
PHF3	6	64414389	64482364	0.070628	6	0.05104	rs1872288	0.02548	5	0.26	rs3757350	0.202
THEM5	1	150086200	150092797	0.0706318	22	0.05027	rs3828057	0.003233	23	0.264	rs16833610	0.0318
TMEM132D	12	128122223	128954165	0.0706532	375	0.02524	rs7955684	0.0006833	377	0.526	rs12312628	0.0005022
ZNF79	9	129226473	129247472	0.0706622	20	0.632	rs10819296	0.1854	20	0.02101	rs4504745	0.008872
ZCCHC8	12	121523387	121551471	0.0706997	12	0.103	rs10744218	0.04867	13	0.129	rs10846921	0.01895
ENC1	5	73958989	73973005	0.0707742	35	0.02025	rs10474420	1.729e-05	37	0.657	rs2454847	0.0638
TRAK1	3	42107749	42242272	0.0707991	44	0.121	rs7633017	0.001207	46	0.11	rs1562690	0.003664
CREBBP	16	3715056	3870122	0.0708421	29	0.244	rs2072379	0.03254	34	0.05459	rs129963	0.02253
SYT2	1	200831510	200946168	0.0708526	38	0.183	rs12404945	0.01756	37	0.0728	rs4400672	0.04725
HPSE2	10	100208866	100985609	0.0709491	129	0.08039	rs2801405	0.00849	138	0.166	rs10786450	0.004923
ACTR3B	7	152087783	152183396	0.0709912	11	0.87	rs2535967	0.2828	11	0.01535	rs12539937	7.324e-05
DIP2C	10	311431	725606	0.0710499	75	0.541	rs11253337	0.01062	76	0.02471	rs3740304	0.0008229
ZNF8	19	63482129	63499066	0.0710914	27	0.393	rs8105935	0.06016	27	0.03404	rs2449632	0.003815
OBFC2B	12	54904773	54909787	0.0710993	2	0.157	rs1274500	0.06765	4	0.08522	rs1274500	0.03273
GFPT1	2	69405910	69467829	0.0711965	9	0.01362	rs4581940	0.009807	9	0.984	rs7559850	0.4264
CDC42SE2	5	130627600	130758281	0.0712229	16	0.02292	rs10478973	0.0007662	19	0.585	rs1291602	0.1628
ORAOV1	11	69189512	69199346	0.0712285	14	0.04126	rs10908200	0.0007394	14	0.325	rs3017614	0.03741
TBX1	22	18124225	18151112	0.0712534	27	0.02309	rs2073762	0.001723	30	0.581	rs4819843	0.02656
COPS7B	2	232359405	232381678	0.0712664	8	0.406	rs4973479	0.06411	9	0.03305	rs3098610	0.005794
HMGA1	6	34312627	34321986	0.0713094	5	0.03452	rs16883137	0.01548	5	0.389	rs10947494	0.1571
COMMD8	4	47147567	47160433	0.0713168	21	0.5	rs13106855	0.09245	21	0.02686	rs7693987	0.004174
MRPL38	17	71406318	71413069	0.0713189	10	0.406	rs12430	0.0402	11	0.03308	rs1135889	0.00866
LYZL1	10	29617995	29640164	0.0713306	42	0.172	rs16930152	0.02171	44	0.0781	rs7094201	0.0161
TMEM80	11	685615	694129	0.0713541	18	0.173	rs4963126	0.01126	16	0.07768	rs7395822	0.01831
ASB5	4	177371821	177427269	0.0714298	37	0.246	rs10520340	0.02761	37	0.0547	rs9992247	0.002403
MATN4	20	43355500	43367645	0.0715509	26	0.568	rs2227275	0.04996	28	0.02374	rs2743275	0.002633
ARNT2	15	78483746	78677332	0.0715653	62	0.373	rs4609805	0.03709	67	0.03616	rs2278703	0.0006681
JUND	19	18251562	18253432	0.0715998	27	0.264	rs17797780	0.007785	27	0.05112	rs10425001	0.007423
KIRREL2	19	41039649	41049888	0.0716412	9	0.03783	rs230260	0.01554	10	0.357	rs3817624	0.03408
SORBS2	4	186743591	187114516	0.0716873	168	0.109	rs4862612	0.001261	169	0.124	rs6854675	0.001042
PACS2	14	104852125	104935529	0.0716976	2	0.01988	rs7146643	0.02683	4	0.68	rs8021311	0.3207
EXOSC10	1	11049262	11082525	0.0717068	13	0.115	rs12121344	0.01328	13	0.11757	rs2273337	0.03906
TLR2	4	154824890	154846692	0.0718113	21	0.729	rs13150331	0.1359	24	0.01858	rs1595627	0.008146
CSTF1	20	54400833	54412989	0.0718294	37	0.514	rs6064389	0.02132	35	0.02636	rs11698292	0.002878
EXT1	8	118880782	119193239	0.0718778	94	0.915	rs4876796	0.07225	102	0.01482	rs11781153	0.00287
SLC39A7	6	33276580	33280192	0.0718779	26	0.677	rs4713614	0.1057	25	0.02003	rs213220	0.001547
CBLB	3	106859798	107070577	0.0719024	58	0.114	rs1550711	0.01058	58	0.119	rs9880861	0.004185
PTH	11	13470176	13474143	0.0719626	6	0.56	rs11022839	0.2453	8	0.02425	rs307245	0.0348
RHCG	15	87815643	87840803	0.0719641	16	0.01454	rs8031036	0.00448	16	0.934	rs2119006	0.2649
PVR	19	49839065	49858690	0.0721071	24	0.08301	rs846856	0.008399	26	0.164	rs13344893	0.05696
CLEC4M	19	7734080	7740491	0.0721565	27	0.536	rs588030	0.04886	26	0.02542	rs10409294	0.001681
RTP4	3	188568861	188572063	0.0722025	26	0.268	rs9817629	0.006664	27	0.05088	rs9817629	0.01076
PAK6	15	38296920	38356980	0.0722159	27	0.08973	rs7173181	0.0005861	28	0.152	rs2068001	0.001814
PHF19	9	122657751	122679427	0.0722569	9	0.674	rs10985073	0.281	10	0.02025	rs914842	0.005246
MYO7B	2	128009847	128111773	0.0723395	34	0.05381	rs873099	0.0006486	34	0.254	rs13417920	0.03099
PRICKLE4	6	41856477	41865611	0.0723418	9	0.231	rs3804281	0.07259	9	0.05917	rs6899876	0.01333
IAH1	2	9532120	9546042	0.0723852	10	0.0206	rs2001660	0.01286	11	0.664	rs6705408	0.1154
TTC9C	11	62252527	62262684	0.0724296	8	0.04609	rs7112576	0.0271	8	0.297	rs633742	0.1583
RNASE12	14	20128278	20128722	0.072528	43	0.621	rs12896466	0.03958	42	0.02208	rs17242741	0.0003904
PPP1R1A	12	53259290	53268710	0.0725397	28	0.0434	rs11170980	0.002393	28	0.316	rs17113289	0.02027
RCN2	15	75011170	75029300	0.0725558	15	0.02628	rs12148386	0.00374	15	0.522	rs4886841	0.01495
CCNDBP1	15	41264831	41274687	0.0726166	4	0.134	rs12442190	0.08063	5	0.10248	rs525403	0.01128
ANXA13	8	124762214	124818828	0.0726482	57	0.0813	rs1122389	0.004416	58	0.169	rs4314634	0.006753
SIT1	9	35639296	35640947	0.0726791	20	0.03454	rs10972531	0.004879	20	0.398	rs3750433	0.05721
ZNF740	12	51860801	51870921	0.0726892	11	0.218	rs2229774	0.03389	12	0.06307	rs10082776	0.01199
AFAP1	4	7811339	7992553	0.0727716	107	0.07823	rs766008	0.00105	106	0.176	rs4235269	0.01002
KIAA0368	9	113162793	113286846	0.0727781	26	0.225	rs866624	0.01707	26	0.0612	rs4978992	0.01979
LIPT1	2	99137849	99146045	0.072807	5	0.975	rs2309582	0.6934	4	0.01413	rs2309582	0.0155
DDX58	9	32445299	32516322	0.0728449	38	0.08616	rs12555727	0.001068	41	0.16	rs10813835	0.01872
C15orf54	15	37330210	37334340	0.0728752	32	0.162	rs12593964	0.01461	32	0.08514	rs17691608	0.002325
SMURF2	17	59971196	60088848	0.0728907	7	0.08068	rs1991401	0.05935	8	0.171	rs16947863	0.04346
NRG4	15	74022898	74091840	0.0729492	11	0.03587	rs335675	0.01193	11	0.385	rs4886755	0.09553
SEMA6B	19	4493599	4509503	0.073179	25	0.469	rs2288930	0.06949	25	0.02956	rs966384	0.003656
RNASE9	14	20094091	20098930	0.0731843	34	0.568	rs1959005	0.03484	35	0.02441	rs17242741	0.0003904
VAPA	18	9903954	9950018	0.0731966	42	0.07578	rs29027	0.01268	42	0.183	rs29072	0.05266
PBX4	19	19533521	19590439	0.0732439	14	0.0884	rs4808206	0.007913	15	0.157	rs892023	0.04941
PPA2	4	106509682	106614676	0.0732449	31	0.01549	rs9307305	0.0004527	31	0.896	rs12649707	0.1319
ZFP3	17	4922477	4940393	0.0732617	19	0.01907	rs2304445	0.0006233	19	0.728	rs4790246	0.02766
OR5M9	11	55986520	55987453	0.0733132	25	0.01985	rs618594	0.003755	24	0.7	rs1945242	0.05167
CLPX	15	63229836	63264616	0.0733717	14	0.657	rs756625	0.1325	14	0.02117	rs2019185	0.00765
STX11	6	144513346	144554769	0.0734141	29	0.06078	rs11970193	0.001706	35	0.229	rs7758116	0.06409
TRIM8	10	104394241	104408066	0.07342	16	0.04231	rs11596235	0.007135	16	0.329	rs11596235	0.0392
TLR9	3	52230137	52235219	0.0734329	7	0.63	rs352165	0.3466	7	0.0221	rs352165	0.01763
C6orf1	6	34322134	34324882	0.0734998	5	0.03511	rs16883137	0.01548	5	0.397	rs10947494	0.1571
ZNF616	19	57309464	57335003	0.0736112	27	0.206	rs1560690	0.01795	27	0.06779	rs919271	0.01142
ZMYM6	1	35224353	35270156	0.073646	7	0.03592	rs11263859	0.0005652	8	0.389	rs4072108	0.1404
MDS1	3	170349579	170864168	0.0737025	146	0.174	rs9290362	0.002848	152	0.08038	rs9820408	0.0001483
ZSWIM2	2	187400451	187422142	0.0737276	16	0.106	rs3114942	0.04354	19	0.132	rs3114949	0.009264
ARHGAP8	22	43527101	43637328	0.073766	83	0.156	rs739276	0.003426	85	0.08975	rs5766006	0.02121
NPY1R	4	164464566	164473198	0.0738267	23	0.04286	rs4518200	0.01409	23	0.327	rs4691075	0.02035
FBXO22	15	73983254	74013999	0.073869	8	0.02928	rs335675	0.01193	9	0.479	rs335675	0.2054
PITPNB	22	26577656	26645255	0.0739613	28	0.182	rs3788407	0.01599	29	0.07718	rs882455	0.01229
TWF2	3	52237665	52248223	0.0740156	7	0.65	rs352165	0.3466	7	0.02163	rs352165	0.01763
CASKIN1	16	2167184	2186466	0.0741874	11	0.377	rs26849	0.1289	11	0.0374	rs26866	0.02025
SGCE	7	94052471	94123457	0.074234	20	0.848	rs17166434	0.1064	21	0.01664	rs3750105	0.001242
RAP1GAP	1	21795301	21868386	0.0743214	69	0.595	rs1256336	0.0365	69	0.02375	rs1780316	0.000202
PVRIG	7	99654806	99657047	0.0743569	5	0.733	rs17250196	0.2582	4	0.01929	rs1061230	0.02032
HAGHL	16	716958	719716	0.0744499	16	0.502	rs3752556	0.1055	15	0.02821	rs13336445	0.002675
KLB	4	39084867	39126748	0.0744903	29	0.01756	rs2687975	0.002636	29	0.807	rs10033019	0.03629
CD46	1	205992024	206035481	0.0744988	14	0.06749	rs2745980	0.03121	15	0.21	rs2796269	0.01429
TMEM64	8	91704777	91727112	0.0745246	6	0.564	rs16905150	0.2492	9	0.02514	rs7008765	0.004102
DUSP22	6	237100	296355	0.0745705	12	0.208	rs2797307	0.005761	12	0.06822	rs1033180	0.02927
EFHA1	13	20964838	21076307	0.074594	39	0.456	rs6490657	0.0259	39	0.03113	rs10492455	0.001907
MCM7	7	99528339	99537363	0.074659	11	0.896	rs7778571	0.2525	10	0.01586	rs7778571	0.008942
CNPY4	7	99555200	99561064	0.0747035	12	0.957	rs11550034	0.4762	11	0.01486	rs3736591	0.004958
DNAJB7	22	39585499	39588076	0.074706	10	0.464	rs1005402	0.1032	11	0.03065	rs138354	0.02547
ST13	22	39550546	39582633	0.0747734	12	0.437	rs1005402	0.1032	13	0.03258	rs138354	0.02547
PISD	22	30344478	30356810	0.0747757	15	0.113	rs5753723	0.01246	15	0.126	rs738702	0.008476
OBP2B	9	135070486	135074449	0.0747929	25	0.148	rs9919007	0.01679	25	0.09623	rs4962104	0.01276
NNAT	20	35583020	35585504	0.0748713	12	0.832	rs13043021	0.1406	12	0.01714	rs6019196	0.02724
SPTAN1	9	130354686	130435761	0.0748752	9	0.02565	rs10513497	0.004926	11	0.556	rs945832	0.17
MAGI3	1	113734997	114030068	0.0749991	43	0.216	rs1230647	0.02936	43	0.06616	rs11102647	0.02512
DDHD1	14	52582490	52689750	0.0751524	22	0.195	rs4901357	0.03393	21	0.07347	rs10139750	0.02361
RNF175	4	154850761	154900837	0.0752681	22	0.712	rs13150331	0.1359	25	0.02016	rs1595627	0.008146
CHAF1A	19	4353659	4394394	0.0753109	17	0.108	rs2288932	0.005715	17	0.133	rs243404	0.03706
METRN	16	705173	707481	0.07533	18	0.515	rs3752556	0.1055	17	0.0279	rs13336445	0.002675
SURF4	9	135218160	135232791	0.0753883	10	0.06308	rs3118663	0.03529	11	0.228	rs4962145	0.07988
SPRYD3	12	51744664	51759405	0.0753995	21	0.67	rs14369	0.0741	21	0.02147	rs7313065	0.000466
C2orf47	2	200528284	200537085	0.0754078	12	0.949	rs17445724	0.3852	13	0.01516	rs16832051	0.0007026
CPNE5	6	36816532	36915198	0.0754415	86	0.05141	rs236349	0.00181	83	0.28	rs110033	0.01877
CYR61	1	85819047	85821978	0.075467	30	0.235	rs11161635	0.01345	31	0.06128	rs1378228	0.006756
DDX11	12	31118045	31148992	0.0756459	9	0.101	rs4931444	0.002638	9	0.143	rs35034	0.04604
HCLS1	3	122832935	122862481	0.0756671	30	0.129	rs3732410	0.001442	28	0.112	rs7153	0.01211
AKAP8L	19	15351858	15390833	0.0756876	6	0.905	rs3786853	0.5122	6	0.01597	rs2366267	0.005071
CDC23	5	137551235	137576931	0.0757364	6	0.03356	rs2269954	0.01932	6	0.431	rs2057831	0.06308
EEFSEC	3	129355002	129610179	0.0757426	40	0.09098	rs2001309	0.009427	41	0.159	rs1735562	0.0162
MYD88	3	38155008	38159516	0.0758165	8	0.03108	rs6853	0.014	8	0.466	rs4988453	0.07545
CCL23	17	31364209	31369118	0.0758771	22	0.03485	rs854672	0.005554	22	0.416	rs854672	0.09185
TTF2	1	117404471	117447014	0.0759169	37	0.356	rs10494195	0.005525	35	0.04075	rs2764867	0.008515
ARPC1B	7	98810264	98830340	0.0759813	9	0.46	rs11762273	0.1869	9	0.03157	rs2003499	0.03044
BHLHB8	7	97679501	97680207	0.0760556	8	0.343	rs10279396	0.02265	9	0.04239	rs954050	0.009709
LIN28B	6	105511615	105637899	0.0761027	25	0.507	rs6911494	0.01019	27	0.0287	rs221659	0.001829
C5orf34	5	43522566	43550944	0.0761185	6	0.172	rs6451694	0.02802	6	0.08462	rs6895327	0.01867
FAM19A5	22	47263951	47533750	0.0761405	163	0.10111	rs5771710	0.001416	167	0.144	rs5771851	0.003358
COG3	13	44937071	45008761	0.0762927	40	0.288	rs7335671	0.03538	39	0.05068	rs1536207	0.01174
KLRC1	12	10489903	10498251	0.0763536	10	0.03204	rs2734565	0.003192	9	0.456	rs2734565	0.1668
CRISP3	6	49803053	49813070	0.0763898	17	0.28	rs699983	0.06644	17	0.05221	rs13210122	0.01411
GNG3	11	62231708	62233246	0.0764562	6	0.05153	rs7112576	0.0271	6	0.284	rs584845	0.2104
FLVCR2	14	75114692	75184265	0.0765347	32	0.03806	rs957370	0.001597	31	0.385	rs2075140	0.06886
TNFRSF13C	22	40650981	40652767	0.0766017	14	0.03649	rs916440	0.007287	14	0.402	rs916440	0.09128
ALAS1	3	52207155	52223383	0.0766119	7	0.673	rs352165	0.3466	7	0.0218	rs352165	0.01763
MYOM2	8	1980564	2080787	0.0766838	120	0.07897	rs12543116	0.001099	119	0.186	rs1550454	0.0009693
SAPS2	22	49128625	49230380	0.0767	19	0.03729	rs12163408	0.0003731	19	0.394	rs8142229	0.08555
SGPP2	2	222997565	223131861	0.0767009	42	0.03939	rs1966690	0.008741	43	0.373	rs11892072	0.01269
PSME4	2	53944707	54051481	0.0767225	25	0.192	rs698856	0.003028	25	0.07655	rs805316	0.02739
ST3GAL2	16	68970838	69030492	0.076725	8	0.0561	rs11642006	0.01612	10	0.262	rs12445830	0.11
TAAR2	6	132979981	132987107	0.0767607	50	0.04654	rs9321355	0.001575	52	0.316	rs9385619	0.01849
TMEM93	17	3518838	3519711	0.076798	20	0.03098	rs222787	0.004494	22	0.475	rs9897822	0.1082
ITIH3	3	52803823	52818065	0.0768198	17	0.137	rs3755799	0.02977	20	0.10745	rs17477867	0.01032
ZNF221	19	49147236	49163592	0.0768555	20	0.293	rs383133	0.01751	22	0.05027	rs10416702	0.0003949
SOLH	16	517856	544637	0.0769656	15	0.777	rs3760049	0.1822	14	0.01899	rs710925	0.002326
CREB5	7	28305464	28832036	0.0769777	202	0.03635	rs16874562	0.0001561	200	0.406	rs9655281	0.008248
STOML3	13	38438061	38462983	0.0772554	25	0.109	rs4439630	0.0206	24	0.136	rs4448804	0.005846
FAM86A	16	5075235	5087782	0.0772658	13	0.758	rs4786001	0.2133	13	0.01956	rs9924614	0.001241
ETFA	15	74295683	74390865	0.0772891	24	0.103	rs10519134	0.003061	25	0.144	rs10519134	0.02867
GLULD1	6	64047518	64087841	0.0772998	17	0.01897	rs16894193	0.008866	16	0.782	rs2459569	0.08795
UBOX5	20	3036218	3088540	0.0773288	36	0.851	rs6037486	0.04358	37	0.01744	rs3827132	0.01936
C20orf43	20	54477053	54527349	0.0773885	28	0.221	rs2870738	0.02518	31	0.06722	rs11698292	0.002878
TPRX1	19	52996311	52998673	0.0774217	29	0.09175	rs3786777	0.006215	29	0.162	rs7259671	0.03312
CAPN3	15	40427592	40491807	0.0774575	15	0.143	rs4924675	0.008874	17	0.104	rs12440118	0.02547
STIP1	11	63710162	63728596	0.0774659	15	0.111	rs1123251	0.01961	16	0.134	rs594942	0.01177
ISL2	15	74416201	74421871	0.0774701	13	0.125	rs744336	0.006041	14	0.119	rs1568083	0.03275
FAM71A	1	210864438	210866740	0.0775224	40	0.08004	rs3122713	0.001789	41	0.186	rs17019438	0.01205
KRT81	12	50965963	50971566	0.0775979	41	0.09258	rs978378	0.004153	41	0.161	rs2857671	0.004144
TCP10	6	167706566	167717988	0.0777186	37	0.327	rs4364453	0.01139	36	0.04567	rs9347206	0.00243
BDH2	4	104218230	104240473	0.0777425	14	0.264	rs12505908	0.07634	14	0.05659	rs3775972	0.02449
CHST3	10	73394125	73443318	0.0777727	29	0.651	rs11000101	0.08342	30	0.02296	rs1668161	0.0002262
GLRX	5	95175308	95184333	0.0777798	44	0.504	rs9314160	0.04128	42	0.02966	rs9314158	0.002402
DULLARD	17	7087881	7095983	0.0777993	17	0.664	rs12150519	0.1763	18	0.02252	rs3826408	0.004248
GALNT6	12	50032099	50071467	0.0778538	30	0.02102	rs3741701	0.00504	32	0.712	rs4761874	0.02387
FLJ36208	16	557032	559496	0.0778665	16	0.744	rs3760049	0.1822	15	0.02012	rs710925	0.002326
RPA2	1	28090635	28113823	0.0779156	22	0.02055	rs4908382	0.0006643	23	0.729	rs3813804	0.1085
NOG	17	52026058	52027950	0.0779439	13	0.585	rs17820725	0.09398	15	0.02562	rs2159226	0.002236
TMOD1	9	99326257	99403351	0.078001	41	0.181	rs1475545	0.01502	41	0.08288	rs7855669	0.02299
STX18	4	4471596	4594676	0.0780035	43	0.06638	rs10937873	0.0092	44	0.226	rs12512085	0.0154
TOP2A	17	35798321	35827695	0.0780953	11	0.425	rs11650680	0.1	10	0.03535	rs11650680	0.01928
CHTF18	16	778622	788075	0.0781543	27	0.213	rs3765265	0.05077	25	0.0706	rs13336445	0.002675
SPSB1	1	9275570	9352177	0.0781567	39	0.153	rs2071931	0.003418	38	0.09829	rs4908851	0.006287
TOR2A	9	129533623	129537425	0.0781642	11	0.368	rs2233500	0.005092	12	0.04087	rs482095	0.001564
EIF4B	12	51686328	51722260	0.0782818	23	0.658	rs14369	0.0741	23	0.0229	rs7313065	0.000466
DRD5	4	9392355	9394731	0.0783139	12	0.768	rs939132	0.2535	12	0.01963	rs10011621	0.003625
MAP3K14	17	40696270	40750197	0.0784476	17	0.233	rs1906342	0.03419	17	0.06484	rs4248914	0.002143
RPLP2	11	799935	802876	0.0784991	10	0.144	rs1138714	0.04466	10	0.105	rs7126805	0.01586
CASC1	12	25152489	25239361	0.0785366	61	0.307	rs11047889	0.01011	61	0.04928	rs10842470	0.003693
POU6F2	7	39012932	39470915	0.0785491	133	0.05981	rs4723866	0.0005423	132	0.253	rs4288259	0.0005909
INTS6	13	50833701	50925276	0.0785913	20	0.134	rs4628860	0.02076	20	0.113	rs9563046	0.02297
IL13	5	132021763	132024700	0.0786445	17	0.0599	rs2243248	0.003868	18	0.253	rs2243288	0.02166
LRRC27	10	133995693	134043412	0.0786518	27	0.927	rs7893611	0.1219	27	0.01635	rs10870303	0.004499
CDH15	16	87765663	87789401	0.0787404	16	0.0279	rs4785626	0.003601	16	0.544	rs11076775	0.1298
PQLC2	1	19511326	19528381	0.0787944	23	0.975	rs2227295	0.2346	22	0.01558	rs4912072	0.001635
ProSAPiP1	20	3091272	3097207	0.0787946	21	0.745	rs6115792	0.1482	22	0.02039	rs3827132	0.01936
LOC285501	4	178886900	179148663	0.078817	71	0.04107	rs2219692	1.564e-05	77	0.37	rs6830655	0.03268
ILK	11	6581539	6588675	0.07884	23	0.326	rs2048092	0.05622	23	0.04663	rs11040923	0.0008312
CDKN1C	11	2861023	2863571	0.0788537	28	0.211	rs2237896	0.009235	28	0.07206	rs10766424	0.02276
ANKRD9	14	102042950	102045881	0.0788727	11	0.0188	rs942024	0.01469	11	0.809	rs4906220	0.1805
LOC146325	16	550422	555530	0.0788876	16	0.766	rs3760049	0.1822	15	0.01986	rs710925	0.002326
FLJ45803	11	110669379	110675749	0.0789326	25	0.51	rs4617622	0.06318	26	0.02985	rs12574149	0.001626
PCBP4	3	51966513	51976509	0.0789782	3	0.278	rs12632423	0.06452	4	0.0548	rs12632423	0.04878
EVX1	7	27248688	27252717	0.0790645	35	0.05959	rs10254047	0.001395	38	0.256	rs13438221	0.01781
DLD	7	107318821	107348879	0.0790806	23	0.224	rs1548638	0.01283	23	0.06812	rs3735602	0.03171
ABHD14B	3	51977570	51983070	0.0791484	2	0.177	rs12632423	0.06452	3	0.0863	rs12632423	0.04878
2014-09-02	2	241903395	241942114	0.079258	14	0.08139	rs1476698	0.008654	14	0.188	rs1984598	0.02539
TYROBP	19	41087142	41091026	0.0793012	9	0.04654	rs230260	0.01554	9	0.329	rs3817624	0.03408
RPS27A	2	55313327	55316249	0.0793277	15	0.138	rs17039586	0.01552	17	0.111	rs2966465	0.00836
CCDC107	9	35648310	35651184	0.0793334	21	0.03908	rs10972531	0.004879	21	0.392	rs3750433	0.05721
TMEM213	7	138133278	138141309	0.07937	33	0.329	rs10258719	0.03786	31	0.04659	rs3807147	0.01849
SLC5A4	22	30944462	30981319	0.0794638	37	0.434	rs9606916	0.0478	37	0.03537	rs136455	0.00108
WT1	11	32365900	32413663	0.0795692	26	0.0638	rs5030244	0.02455	25	0.241	rs1884232	0.01337
LRMP	12	25096507	25152536	0.07957	57	0.124	rs699052	0.002659	58	0.124	rs10842470	0.003693
KRT83	12	50994351	51001449	0.0796015	41	0.06279	rs978378	0.004153	42	0.245	rs2857671	0.004144
PYGM	11	64270436	64284763	0.0796856	9	0.05443	rs523200	0.03758	11	0.283	rs606458	0.06874
SPTLC2	14	77043022	77152863	0.0797987	61	0.668	rs2299911	0.02397	63	0.0231	rs8005999	0.0003665
WSB1	17	22645232	22664772	0.0798204	16	0.068	rs9905895	0.02699	16	0.227	rs12306	0.02376
PTGS1	9	124173049	124197802	0.0799295	20	0.09486	rs4836885	0.008103	21	0.163	rs10306163	0.01392
NNT	5	43638547	43741425	0.0799405	10	0.26	rs12187908	0.04426	9	0.05948	rs10069201	0.003005
F2	11	46697318	46717632	0.0800038	10	0.0516	rs13448	0.01591	10	0.3	rs11038993	0.1807
ZNF200	16	3212342	3225410	0.0800207	21	0.572	rs186493	0.0254	20	0.02707	rs2741916	0.02458
SST	3	188869387	188870895	0.0800458	23	0.03123	rs6800152	0.007048	24	0.496	rs1839952	0.07663
ZBTB44	11	129601783	129689817	0.0800724	29	0.994	rs620263	0.3566	29	0.01559	rs530351	0.0004339
BRDT	1	92187515	92252573	0.0800766	21	0.157	rs12118474	0.01871	20	0.09871	rs11165947	0.007573
OCEL1	19	17198054	17201028	0.0801436	20	0.01885	rs962917	0.003018	20	0.823	rs2305767	0.1299
MKRN3	15	21361546	21364259	0.0801464	18	0.468	rs10873623	0.0368	19	0.03315	rs6576525	0.004772
LACRT	12	53310889	53314930	0.080158	23	0.06575	rs11170980	0.002393	23	0.236	rs6580988	0.02951
AIM1L	1	26520936	26543030	0.0802384	29	0.323	rs4659431	0.05005	29	0.0481	rs6598957	0.005604
ASPM	1	195319879	195382447	0.0802499	16	0.04611	rs857021	0.02375	16	0.337	rs3762271	0.01892
ZNF224	19	49290336	49304317	0.0803249	16	0.809	rs1236711	0.3548	17	0.01923	rs4802207	0.0009918
ZNF205	16	3102563	3110519	0.0803587	14	0.07412	rs4786377	0.003705	14	0.21	rs4786370	0.03241
CCT8	21	29350518	29367881	0.0804591	13	0.02391	rs2832177	0.009872	14	0.652	rs9983586	0.1773
SERPINF2	17	1592879	1605309	0.0804601	23	0.05628	rs8077638	0.0006314	24	0.277	rs3815612	0.006543
OR10Z1	1	156842852	156843794	0.0804852	21	0.614	rs16840439	0.03404	22	0.0254	rs952094	0.005593
RDH13	19	60247520	60272709	0.0806114	28	0.06352	rs1671215	0.00377	28	0.246	rs10416380	0.006172
LSM4	19	18278716	18294958	0.0806809	35	0.193	rs17797780	0.007785	35	0.08105	rs10425001	0.007423
USE1	19	17187154	17191638	0.0807014	23	0.02229	rs962917	0.003018	23	0.702	rs4570995	0.05515
JAGN1	3	9907270	9911031	0.0807464	12	0.368	rs7349465	0.04583	13	0.04255	rs2479	0.03172
LYPD5	19	48991918	49016648	0.0807531	30	0.116	rs364691	0.01625	30	0.135	rs1061768	0.009762
KLRC2	12	10474470	10479859	0.080842	12	0.0322	rs2734565	0.003192	11	0.487	rs2734565	0.1668
TIAM2	6	155453114	155620549	0.0808513	79	0.211	rs2352423	0.003012	79	0.07433	rs7742211	0.0106
FRAP1	1	11089178	11245151	0.0808715	15	0.10459	rs2536	0.03834	16	0.15	rs2273337	0.03906
EBF2	8	25757489	25958309	0.0809173	94	0.691	rs7830333	0.03063	95	0.02272	rs6990437	0.001465
ZBTB3	11	62275010	62278190	0.0809558	7	0.04909	rs7112576	0.0271	8	0.32	rs633742	0.1583
FXN	9	70840163	70878772	0.0810127	28	0.662	rs11145102	0.1382	28	0.02375	rs10120686	0.0002665
HCST	19	41085221	41087013	0.0810141	9	0.04638	rs230260	0.01554	9	0.339	rs3817624	0.03408
MRPS11	15	86811687	86822499	0.0810497	10	0.02505	rs7402984	0.00336	15	0.628	rs1465883	0.05785
EXDL2	14	68746230	68778825	0.0810671	24	0.705	rs4902707	0.1467	24	0.02232	rs2331957	0.01979
RNF139	8	125556188	125570040	0.0810995	16	0.04537	rs4128468	0.009443	18	0.347	rs13263130	0.08476
KIAA1751	1	1874611	1925136	0.081178	5	0.193	rs2803329	0.05069	5	0.08167	rs2803291	0.06587
AMY2B	1	103898844	103923672	0.0813948	5	0.202	rs6661612	0.03848	5	0.07829	rs2050592	0.03681
RSPH10B2-2	7	6760264	6804921	0.081487	5	0.0392	rs6954172	0.0401	5	0.404	rs10242703	0.1175
EML1	14	99329497	99478148	0.0815337	45	0.04607	rs1191121	0.009551	46	0.344	rs1191090	0.004365
PLA2G2D	1	20311020	20318595	0.0815458	25	0.121	rs6657574	0.02761	23	0.131	rs11582551	0.007539
DDX19A	16	68938324	68964782	0.0816425	5	0.03436	rs11642006	0.01612	7	0.462	rs8059245	0.1268
BMS1	10	42598264	42646856	0.0816952	20	0.988	rs3128720	0.3835	20	0.01608	rs17158193	0.0008624
AP4B1	1	114239199	114249264	0.0817016	19	0.06305	rs1503832	0.01805	19	0.252	rs10745340	0.05583
STH	17	41432452	41432897	0.0817225	10	0.833	rs1078997	0.2079	10	0.01908	rs8079215	0.009027
CARD11	7	2912294	3050105	0.0817362	80	0.03368	rs17132772	0.001267	79	0.472	rs1182136	0.01257
KCNQ4	1	41022270	41076947	0.0818172	32	0.01965	rs823682	0.004989	32	0.81	rs3767943	0.1288
SH3RF1	4	170251981	170428824	0.0818205	59	0.03483	rs10017932	0.0004697	62	0.457	rs7698807	0.004444
HECW2	2	196772221	197165580	0.0818234	94	0.175	rs13001220	0.001126	97	0.09096	rs9808039	0.004001
KRT86	12	50981915	50989214	0.0818625	41	0.06501	rs978378	0.004153	42	0.245	rs2857671	0.004144
RSPH10B-2	7	6760264	6804921	0.081879	5	0.03924	rs6954172	0.0401	5	0.406	rs10242703	0.1175
B2M	15	42790976	42797649	0.0818855	12	0.141	rs2255235	0.00844	13	0.113	rs2255235	0.01111
PODXL	7	130835560	130891916	0.0818999	38	0.204	rs10224884	0.001752	37	0.07812	rs10229349	0.007504
ANKRD6	6	90199615	90400124	0.0820302	53	0.07866	rs12664754	0.01155	54	0.203	rs9351210	0.01034
CLMN	14	94727617	94855955	0.082052	61	0.01765	rs4905296	0.00136	61	0.905	rs941567	0.05801
ZBTB1	14	64041044	64070161	0.082106	15	0.347	rs3742609	0.01329	15	0.04607	rs6573560	0.01246
SDC4	20	43387342	43410478	0.0821403	28	0.569	rs2227275	0.04996	29	0.02811	rs2743275	0.002633
SPTBN2	11	66209298	66245446	0.0821632	5	0.219	rs624561	0.07582	5	0.07306	rs519380	0.01458
RWDD2A	6	83959750	83962975	0.0822578	17	0.109	rs1180241	0.01496	18	0.147	rs9449593	0.07096
AANAT	17	71975245	71977794	0.082289	10	0.07707	rs12948783	0.01844	11	0.208	rs4789302	0.0762
SNRPD1	18	17446257	17464206	0.0825105	6	0.01834	rs11662661	0.0076	5	0.877	rs7232558	0.2679
PWWP2A	5	159435469	159479030	0.0825463	11	0.354	rs11952950	0.05196	11	0.04546	rs2546968	0.01353
KLRC3	12	10456180	10464461	0.0825755	17	0.03032	rs2734565	0.003192	16	0.531	rs10772271	0.1386
PRSS8	16	31050254	31054652	0.0826562	8	0.339	rs7294	0.07044	8	0.04755	rs929867	0.01409
PTAFR	1	28348448	28375778	0.0826584	12	0.155	rs11247756	0.02157	12	0.104	rs1769711	0.004252
FAM59A	18	28101474	28304445	0.0827206	65	0.06135	rs11874036	0.005809	67	0.263	rs12606552	0.0008784
MTMR3	22	28609157	28756857	0.082838	19	0.678	rs9620935	0.08758	22	0.02384	rs12537	0.0003166
SUPT3H	6	44904447	45453648	0.0828875	72	0.08604	rs1321081	0.01178	67	0.188	rs6458435	0.008136
NIPBL	5	36912617	37101678	0.0828944	18	0.915	rs301904	0.3241	21	0.01768	rs293748	0.001822
CD34	1	206126505	206151306	0.082935	21	0.216	rs1160530	0.00781	20	0.07494	rs1074327	0.03411
TMPRSS6	22	35791424	35829639	0.0829491	41	0.11322	rs228935	0.0159	41	0.143	rs2072861	0.004062
RGL2	6	33367413	33374716	0.0829725	13	0.628	rs213199	0.1638	13	0.02579	rs213207	0.004637
PTPN12	7	77004770	77107322	0.0829878	21	0.01648	rs2097892	0.0003344	20	0.983	rs17381884	0.2728
SIP1	14	38653238	38675928	0.0830231	12	0.26	rs13021	0.0182	13	0.06234	rs7147194	0.01709
MORN5	9	123962010	124002182	0.083034	46	0.04645	rs7875039	0.01443	48	0.349	rs1571585	0.01379
SLC1A3	5	36642213	36724193	0.0830356	64	0.639	rs1428971	0.01468	68	0.02537	rs736917	8.065e-05
LUC7L	16	178970	219450	0.0830789	16	0.10743	rs1203981	0.005644	15	0.151	rs8051485	0.00984
POLR2G	11	62285590	62290757	0.0831296	9	0.09224	rs7112576	0.0271	10	0.176	rs3763851	0.04603
ART5	11	3616311	3620122	0.0831579	32	0.853	rs11028536	0.1367	32	0.01904	rs4432051	0.003291
SNX10	7	26298039	26380474	0.0831682	33	0.05582	rs12669192	0.004188	34	0.291	rs4563785	0.007719
KCNMB3	3	180443247	180467532	0.0831999	21	0.06945	rs16848314	0.004289	21	0.234	rs1170672	0.01721
CCDC45	17	59933619	59964524	0.0832266	5	0.08602	rs1991401	0.05935	6	0.189	rs16947863	0.04346
C1orf213	1	23568050	23570866	0.0833214	15	0.94	rs2298632	0.2979	16	0.01732	rs601786	0.008214
IL17RD	3	57099049	57174443	0.083368	32	0.07372	rs1028040	0.002177	33	0.221	rs6445860	0.002957
HMOX2	16	4464719	4500349	0.0833867	10	0.879	rs1684583	0.2918	10	0.01854	rs8063084	0.01518
HOPX	4	57208920	57242322	0.0834827	21	0.102	rs4864599	0.02368	21	0.16	rs12640135	0.01184
TEX2	17	59578526	59694385	0.0835417	26	0.764	rs11079526	0.1795	27	0.02138	rs12940427	0.01702
REG1B	2	79165656	79168658	0.0835459	34	0.384	rs1375050	0.01198	33	0.04254	rs2070708	0.0007609
GSN	9	123070200	123134941	0.0835621	25	0.08129	rs16910566	0.0003435	23	0.201	rs306784	0.0223
DLX5	7	96487637	96492079	0.0836255	16	0.157	rs1207721	0.03522	14	0.10417	rs2240293	0.01483
FAIM2	12	48546946	48583987	0.0836285	36	0.326	rs905619	0.01121	37	0.05017	rs7134749	0.0009907
CEACAM5	19	46904369	46926277	0.0836853	18	0.05332	rs3928916	0.03871	20	0.307	rs12985771	0.02402
PGM3	6	83935346	83959654	0.0837296	17	0.14	rs1180241	0.01496	18	0.117	rs9449593	0.07096
KRT73	12	51287620	51298610	0.0837855	40	0.199	rs591636	0.008298	44	0.08238	rs670741	0.01661
ZNF597	16	3426110	3433491	0.0837888	19	0.0253	rs37825	0.002565	23	0.648	rs4786425	0.1084
CENPM	22	40664686	40673094	0.0838854	16	0.04024	rs916440	0.007287	16	0.408	rs916440	0.09128
PTGR1	9	113365072	113401532	0.0839433	26	0.158	rs10491726	0.001644	25	0.104	rs1570304	0.01387
KRT72	12	51265639	51281559	0.0840276	52	0.268	rs591636	0.008298	56	0.06139	rs670741	0.01661
CBX6	22	37590193	37598204	0.0840747	15	0.112	rs737776	0.02997	15	0.147	rs8141420	0.09798
GLP1R	6	39124534	39163498	0.0841235	48	0.618	rs2268650	0.04703	49	0.02666	rs6923761	0.001276
SPINK7	5	147672182	147675674	0.0841336	16	0.04269	rs17776554	0.01216	19	0.386	rs17776554	0.05088
C4orf41	4	184817439	184871739	0.0841821	30	0.05571	rs4624699	0.00244	30	0.296	rs7689752	0.004432
LEF1	4	109188149	109309027	0.0842225	22	0.15	rs2343115	0.008484	26	0.11	rs2343115	0.002844
CCDC81	11	85763425	85811798	0.0842718	56	0.203	rs11824612	0.03297	57	0.08134	rs11234648	0.005338
NXNL2	9	90339839	90380521	0.0843057	9	0.07756	rs4877464	0.04275	9	0.213	rs4877464	0.03566
RNF182	6	14033181	14088214	0.0843402	24	0.588	rs742211	0.1634	23	0.02811	rs10484348	0.01051
KIAA0574	15	27199746	27650219	0.0844381	127	0.914	rs8041925	0.08197	128	0.01811	rs8036951	0.0002134
FAM82A1	2	38031109	38147784	0.0845133	51	0.01827	rs1446297	0.001574	50	0.907	rs2373327	0.08758
LIMK2	22	29938249	30006066	0.0845631	21	0.08637	rs2040532	0.003245	20	0.192	rs5997919	0.06361
ATF3	1	210805319	210860739	0.0845789	53	0.10176	rs3122713	0.001789	54	0.163	rs17019438	0.01205
LETMD1	12	49728350	49740474	0.0847475	17	0.04199	rs3759406	0.001497	18	0.396	rs7979705	0.07472
LRIG1	3	66511910	66633535	0.0847947	43	0.04402	rs11706832	0.004346	47	0.378	rs2306272	0.02877
C6orf115	6	139391511	139406132	0.0847991	17	0.289	rs10872503	0.03475	14	0.05758	rs3813331	0.004612
C16orf79	16	2199254	2201012	0.0848717	10	0.317	rs26849	0.1289	10	0.05255	rs26866	0.02025
HEXA	15	70422831	70455574	0.084921	12	0.03473	rs2288258	0.008138	13	0.48	rs16956917	0.1013
PRMT6	1	107400931	107403437	0.0849399	12	0.115	rs952035	0.03878	14	0.145	rs1819548	0.01113
PLA2G5	1	20269287	20290981	0.084948	23	0.153	rs11589805	0.03006	21	0.109	rs617363	0.01148
CCDC78	16	712582	716460	0.0849787	18	0.49	rs3752556	0.1055	17	0.03405	rs13336445	0.002675
SLA	8	134118154	134184492	0.0849856	50	0.779	rs2739180	0.06927	51	0.02142	rs2703010	0.000101
MYH14	19	55398696	55505613	0.0851043	41	0.01893	rs7251148	0.0005736	41	0.883	rs648691	0.07527
SFRS2IP	12	44599180	44670668	0.085124	9	0.11	rs10880873	0.02078	11	0.152	rs17096380	0.06647
CIDEC	3	9883397	9895740	0.0851344	17	0.549	rs7349465	0.04583	18	0.03046	rs2479	0.03172
ZNF593	1	26368974	26369951	0.0851518	21	0.636	rs12145714	0.1656	21	0.0263	rs11247868	0.0007297
SLC6A4	17	25549031	25586841	0.0852713	17	0.4	rs140700	0.09407	17	0.04189	rs11651241	0.01686
NF2	22	28329544	28424589	0.0852863	37	0.464	rs12160473	0.02122	37	0.03612	rs2530685	0.002824
ELOVL4	6	80681247	80714034	0.0853169	25	0.09692	rs346343	0.008048	26	0.173	rs163981	0.009289
PSG5	19	48363734	48382528	0.0854396	9	0.07886	rs4803586	0.03717	10	0.213	rs2052013	0.04132
OR13C3	9	106337871	106338915	0.0854752	28	0.09234	rs1403821	0.002362	28	0.182	rs7026705	0.00846
KIAA1627	4	119826021	119851525	0.0854987	17	0.415	rs366656	0.07834	18	0.04051	rs4834699	0.01051
TAF10	11	6588648	6590021	0.0856457	22	0.318	rs2048092	0.05622	22	0.05298	rs11040923	0.0008312
ZNF783	7	148590194	148613015	0.0856472	29	0.144	rs10241873	0.005715	29	0.117	rs1202389	0.004283
OAZ1	19	2220519	2224487	0.0856518	13	0.632	rs2074860	0.1198	13	0.02666	rs4807225	0.002483
GPR179	17	33735018	33753219	0.0857033	5	0.399	rs8074124	0.2007	6	0.04226	rs7222985	0.01638
PTRF	17	37808000	37828800	0.0857083	13	0.02087	rs7208107	0.0006502	14	0.808	rs2301647	0.1012
THUMPD2	2	39816948	39859881	0.0858133	14	0.774	rs6749057	0.1045	16	0.02182	rs12624217	0.005936
YPEL5	2	30223253	30236903	0.0858298	23	0.03111	rs4952105	0.0007759	23	0.543	rs935486	0.1001
PCDP1	2	120018516	120130707	0.0858555	25	0.837	rs11687793	0.1857	27	0.02019	rs12472563	0.0007478
RASGRP2	11	64250958	64269504	0.0858568	8	0.06014	rs523200	0.03758	11	0.281	rs606458	0.06874
ELN	7	73080362	73122172	0.0858963	18	0.04887	rs2285026	0.003635	16	0.346	rs2071307	0.1044
KIF18A	11	27998738	28086322	0.0859637	13	0.02278	rs1464898	0.001321	13	0.743	rs11030196	0.1562
RPRML	17	42410520	42411613	0.0859823	12	0.05479	rs17608766	0.006618	11	0.309	rs2316758	0.07711
NDUFA8	9	123946158	123961919	0.0860134	36	0.03074	rs7875039	0.01443	38	0.551	rs13287142	0.01311
NANOG	12	7833261	7839922	0.0862144	14	0.406	rs7312589	0.06399	14	0.04184	rs7959924	0.008969
RTP2	3	188898740	188903039	0.0862682	22	0.02911	rs6800152	0.007048	23	0.584	rs6774111	0.0954
GNA15	19	3087190	3114766	0.0862776	30	0.241	rs308049	0.01502	29	0.07055	rs4806907	0.01204
DHX30	3	47819654	47866687	0.0863018	11	0.05865	rs1875103	0.0036	11	0.29	rs11706549	0.1155
OR6C74	12	53927338	53928277	0.0863115	9	0.214	rs6581024	0.08708	9	0.07949	rs10876738	0.009974
SPC24	19	11118830	11127484	0.0863316	32	0.0571	rs7249565	0.00765	33	0.298	rs8111456	0.005077
CSTL1	20	23368321	23373567	0.0863625	18	0.235	rs2224220	0.04405	17	0.07244	rs761845	0.03825
LPAR3	1	85051673	85131484	0.0863992	74	0.02765	rs10782527	0.00127	74	0.616	rs1325278	0.02977
EIF1AD	11	65520592	65526154	0.0864015	14	0.07604	rs7931167	0.008754	16	0.224	rs1211380	0.03046
CRISP2	6	49768030	49789215	0.0864128	19	0.279	rs699983	0.06644	19	0.06106	rs13210122	0.01411
FRAG1	11	3786359	3804160	0.0864569	28	0.554	rs4910577	0.08809	28	0.03077	rs11030106	0.002617
CHRNA2	8	27373194	27392730	0.0864709	34	0.11	rs751019	0.006321	34	0.155	rs7819756	0.02037
ITGB6	2	160666478	160764836	0.0865228	29	0.02605	rs10497213	0.0009942	29	0.655	rs1471120	0.0495
IRF7	11	602554	605999	0.0865588	13	0.06968	rs4963126	0.01126	13	0.245	rs3758653	0.07955
C8orf32	8	124498145	124523441	0.0866338	26	0.04721	rs7821700	0.001957	28	0.362	rs7821700	0.03
ZZZ3	1	77802777	77920931	0.0868042	22	0.03468	rs2803136	0.01591	23	0.494	rs17100817	0.02487
POMC	2	25237225	25245063	0.0869509	14	0.148	rs3731631	0.01763	14	0.116	rs1561288	0.04895
IFT74	9	26937036	27052931	0.0869916	27	0.2	rs615375	0.01304	28	0.08589	rs17756299	0.006097
INTS10	8	19719197	19753866	0.0870286	43	0.584	rs4922113	0.02407	43	0.02943	rs13261437	0.0002422
NTSR2	2	11715754	11727780	0.0870417	26	0.08861	rs12692445	0.01872	26	0.194	rs10182021	0.02893
EPN2	17	19081282	19180621	0.0871018	11	0.05974	rs16960499	0.04002	10	0.288	rs11656071	0.09913
CCNL2	1	1310953	1324553	0.0871925	2	0.04406	rs2649588	0.04459	1	0.391	rs2649588	0.4488
F13B	1	195274943	195303020	0.087256	12	0.05865	rs857021	0.02375	12	0.294	rs3762271	0.01892
ADAM17	2	9546861	9613368	0.0873333	13	0.02693	rs2001660	0.01286	15	0.641	rs6705408	0.1154
DPF1	19	43394194	43406628	0.0873409	7	0.104	rs332841	0.01194	7	0.166	rs7253473	0.03148
FAM100A	16	4598884	4604928	0.0873611	8	0.08549	rs3848375	0.01504	10	0.202	rs6500619	0.01624
C5orf28	5	43480110	43515847	0.0873954	11	0.272	rs6451694	0.02802	11	0.06352	rs6895327	0.01867
PPP3CB	10	74866617	74925760	0.0874052	6	0.533	rs4746136	0.244	6	0.03242	rs4746136	0.05984
ADAM22	7	87401637	87664385	0.0875884	42	0.3	rs10952902	0.002703	44	0.05775	rs1637490	0.006789
WNT9B	17	42283966	42309436	0.087619	25	0.02394	rs1662576	0.004414	26	0.724	rs1638446	0.04352
HTR2B	2	231681198	231698068	0.0876263	10	0.716	rs13424110	0.2126	9	0.02421	rs6437002	0.0178
H2AFV	7	44833012	44854250	0.0877204	7	0.383	rs757694	0.05088	7	0.04532	rs6945133	0.005327
TTC31	2	74563723	74575191	0.0877288	6	0.165	rs7556852	0.08107	6	0.10521	rs7556852	0.01393
PEMT	17	17349601	17435719	0.0877345	29	0.316	rs4925048	0.02924	30	0.05494	rs4925048	0.005838
HECTD2	10	93160075	93264500	0.0878437	14	0.161	rs12355866	0.0003548	14	0.108	rs6583769	0.06609
ITIH1	3	52786647	52801117	0.0878437	17	0.138	rs3755799	0.02977	20	0.126	rs17477867	0.01032
ARFGAP1	20	61374609	61391587	0.0878924	17	0.12	rs6062894	0.01615	19	0.145	rs872808	0.01298
METT5D1	11	28086373	28311630	0.0879413	15	0.02006	rs7949057	0.001803	15	0.868	rs11030292	0.3357
ITSN1	21	33936653	34183479	0.0880199	61	0.11621	rs1888449	0.002285	62	0.15	rs1007429	0.003046
SERP1	3	151742469	151747118	0.0880328	17	0.03883	rs9840992	0.02614	16	0.449	rs9840992	0.1105
NSFL1C	20	1370810	1396417	0.088072	42	0.08002	rs6135061	0.01049	41	0.218	rs1474879	0.007716
LPA	6	160872504	161007397	0.0882155	25	0.05395	rs1367211	0.008657	26	0.324	rs6919346	0.05227
CORO2A	9	99926296	99994743	0.0883425	54	0.742	rs814027	0.0443	55	0.0236	rs3780453	0.006686
ALKBH1	14	77208501	77244109	0.0883482	26	0.49	rs11159286	0.03012	26	0.03574	rs7144314	0.003392
SQLE	8	126079900	126103707	0.088391	19	0.64	rs12542833	0.07598	20	0.02738	rs10429356	0.007185
LASP1	17	34279893	34331541	0.088416	35	0.187	rs226213	0.01712	34	0.09374	rs3744075	0.008337
EXOSC6	16	68841634	68843334	0.0884667	2	0.03942	rs12149660	0.02234	3	0.445	rs16970307	0.2291
GRB2	17	70825751	70913385	0.0884752	17	0.136	rs4789182	0.03966	19	0.129	rs4789182	0.04286
SF3B5	6	144457710	144458447	0.0884984	25	0.181	rs12197737	0.03849	27	0.09696	rs6926546	0.006244
PRSS36	16	31057748	31068916	0.0885214	8	0.322	rs7294	0.07044	9	0.05452	rs929867	0.01409
MSLN	16	751133	758866	0.0885261	21	0.435	rs3765265	0.05077	19	0.04036	rs13336445	0.002675
ZNF184	6	27526505	27548858	0.0885576	19	0.08568	rs10946921	0.0356	19	0.205	rs7761966	0.05448
KLF13	15	29406374	29457394	0.0885992	23	0.06145	rs4779521	0.006555	23	0.286	rs753636	0.01536
NFE2L2	2	177803278	177838105	0.088604	13	0.04589	rs2364722	0.02355	13	0.383	rs2588888	0.08112
LGALS3	14	54665624	54681901	0.088604	13	0.03062	rs8003961	0.001815	14	0.574	rs3759666	0.1839
ZBTB8	1	32777358	32844129	0.0886081	11	0.04205	rs10914571	0.01571	11	0.418	rs1149058	0.1749
CTPS	1	41217593	41250822	0.0886153	24	0.08617	rs11579213	0.03348	23	0.204	rs11580126	0.009113
ACCN1	17	28364218	29507938	0.0886221	414	0.07481	rs7223306	0.0001554	420	0.235	rs12943567	0.001655
TOM1L2	17	17687546	17816509	0.088657	13	0.143	rs4925114	0.09485	14	0.123	rs12951376	0.002065
LOC342897	19	44379443	44384362	0.0888945	12	0.0878	rs7257109	0.0003705	14	0.201	rs12972991	0.003895
MGC45438	16	5034123	5056112	0.0889918	27	0.71	rs2972280	0.1374	27	0.02489	rs9924614	0.001241
C4orf34	4	39228940	39316876	0.0891135	28	0.08807	rs13129975	0.007403	31	0.201	rs7667766	0.02945
SERPINF1	17	1612008	1627618	0.0891173	26	0.05901	rs8077638	0.0006314	27	0.3	rs3815612	0.006543
FPGT	1	74436513	74445708	0.0891455	11	0.154	rs17592080	0.0128	12	0.115	rs12753370	0.0305
UTP3	4	71773097	71775132	0.0891754	13	0.579	rs11735210	0.1032	15	0.0306	rs11735210	0.0002422
CD247	1	165666500	165754471	0.0891846	81	0.02243	rs2949655	0.003382	86	0.79	rs885458	0.02435
ART1	11	3622936	3642222	0.089293	36	0.886	rs11028536	0.1367	36	0.02003	rs4432051	0.003291
OR2D3	11	6898808	6899801	0.0893008	30	0.02308	rs1602569	0.0031	31	0.769	rs2595448	0.0514
BRD8	5	137503357	137542257	0.0893832	8	0.02816	rs2269954	0.01932	8	0.631	rs2057831	0.06308
IRF5	7	128365229	128377324	0.0895173	14	0.391	rs4728142	0.01556	15	0.04553	rs1727172	0.004658
OR5V1	6	29430985	29432033	0.0895235	42	0.409	rs9257696	0.005494	42	0.04353	rs4713208	0.0009547
LOC729920	7	16097682	16427472	0.0895349	81	0.49	rs17619106	0.01858	89	0.03634	rs11766565	0.001559
EPS8L2	11	696122	717727	0.0895618	20	0.222	rs4963126	0.01126	18	0.08024	rs7395822	0.01831
LPCAT1	5	1514541	1577076	0.0895889	56	0.108	rs2963279	0.01365	58	0.165	rs36979	0.001251
ATP8B2	1	152564659	152590404	0.0895978	23	0.09331	rs12121085	0.007349	24	0.191	rs11265608	0.01452
ZNRF4	19	5406425	5407867	0.0896073	24	0.03166	rs586044	0.01056	24	0.563	rs464526	0.06031
UHRF1BP1	6	34867771	34953269	0.0896367	21	0.01881	rs2273006	0.00167	21	0.948	rs3734263	0.3308
OR6C68	12	54172413	54173367	0.0896772	11	0.08147	rs7133698	0.03711	11	0.219	rs7133698	0.02741
RBM9	22	34464728	34754531	0.0897258	32	0.158	rs9610373	0.008162	36	0.113	rs7291883	0.02328
ZBED2	3	112794436	112796856	0.0898273	12	0.426	rs10511298	0.1614	13	0.04197	rs1282090	0.004482
RSBN1	1	114105976	114156593	0.0899149	11	0.117	rs2797409	0.0361	11	0.153	rs3827733	0.04473
TULP1	6	35573628	35588625	0.0899452	23	0.673	rs2395626	0.05475	22	0.02661	rs6926662	0.002827
PDCD6IP	3	33814560	33886198	0.0899756	17	0.184	rs7629699	0.05673	18	0.09737	rs6778341	0.005295
GAL3ST1	22	29280623	29290876	0.0900082	20	0.09145	rs16988828	0.0163	20	0.196	rs16988828	0.009863
KCTD17	22	35777724	35789376	0.0900476	28	0.122	rs16997638	0.003383	27	0.147	rs7285282	0.01999
CEACAM6	19	46951340	46967953	0.0900533	14	0.10133	rs12985771	0.03934	17	0.177	rs12985771	0.02402
BANK1	4	102930786	103214992	0.0901276	52	0.06191	rs1469019	0.0007868	51	0.29	rs10516486	0.02461
GRIK2	6	101953625	102624651	0.0901335	162	0.05392	rs1222955	0.005083	167	0.333	rs7739084	0.01416
DYRK3	1	204875503	204889165	0.0902301	22	0.02914	rs11119265	0.005327	23	0.617	rs12096152	0.06807
MAML2	11	95351087	95715992	0.0903794	172	0.228	rs1893057	0.003592	174	0.07902	rs11021529	0.0007088
TMEM154	4	153766720	153820641	0.0905225	30	0.27	rs10032212	0.01405	31	0.06686	rs4696332	0.001442
NLRP2	19	60169582	60204317	0.090603	40	0.04025	rs1654496	0.002409	40	0.449	rs10416380	0.006172
C13orf23	13	38482001	38510252	0.0906289	18	0.09177	rs4439630	0.0206	17	0.197	rs10492690	0.02061
C19orf61	19	48927140	48950982	0.0906968	26	0.08339	rs364691	0.01625	28	0.217	rs379758	0.01664
ERBB2IP	5	65258139	65412606	0.0907436	24	0.01818	rs44267	0.006006	25	0.996	rs251288	0.4064
PFN3	5	176759713	176760243	0.0908209	10	0.09392	rs6420094	0.01838	10	0.193	rs10866705	0.02921
SH3BP1	22	36365629	36381996	0.0908481	19	0.04297	rs4820294	0.002683	19	0.422	rs732857	0.1126
C16orf13	16	624429	626348	0.0911029	15	0.609	rs3752496	0.09097	15	0.02988	rs4984677	0.002735
APOD	3	196776864	196792278	0.0911215	3	0.884	rs860317	0.5298	3	0.02059	rs823504	0.004704
DKFZP434B0335	7	97683982	97719404	0.0912336	9	0.407	rs10279396	0.02265	10	0.04479	rs954050	0.009709
MGC12966	7	6335564	6355115	0.0912662	15	0.407	rs7784465	0.0284	15	0.04481	rs836474	0.01627
RPAP2	1	92537194	92626317	0.0912745	10	0.658	rs12125484	0.1903	12	0.02772	rs12125484	0.006127
C17orf46	17	40687542	40695262	0.0913292	12	0.357	rs1906342	0.03419	12	0.05113	rs4248914	0.002143
ATP2B4	1	201862550	201979832	0.0913965	33	0.02479	rs7529482	0.005289	38	0.737	rs3900967	0.01113
GRRP1	1	26358097	26361706	0.0914428	21	0.639	rs12145714	0.1656	21	0.02861	rs11247868	0.0007297
PTMA	2	232281478	232286494	0.0916328	16	0.244	rs3856531	0.04756	16	0.07512	rs838440	0.02171
C1orf158	1	12728749	12743689	0.0916883	21	0.03548	rs10746500	0.01427	24	0.517	rs3000920	0.09345
PFDN6	6	33365355	33366689	0.0917573	12	0.644	rs213199	0.1638	12	0.02851	rs213207	0.004637
CCDC142	2	74554736	74563631	0.0917736	7	0.231	rs7556852	0.08107	7	0.0795	rs7556852	0.01393
ZNF589	3	48257599	48287483	0.091834	4	0.609	rs2889854	0.1399	5	0.03018	rs6801801	0.03257
CLDN8	21	30508200	30510189	0.0919218	22	0.62	rs8129810	0.03373	24	0.02968	rs8129810	0.004513
UCRC	22	28493357	28496402	0.0919479	24	0.524	rs2232903	0.03579	23	0.03513	rs16988025	3.655e-05
C6orf223	6	44076316	44080865	0.0919862	30	0.83	rs1776704	0.2181	29	0.02219	rs9472201	0.0009905
IL1F9	2	113452076	113459698	0.0919913	19	0.163	rs10496447	0.02023	23	0.113	rs17659543	0.04337
FLT3	13	27475410	27572729	0.0920019	33	0.02115	rs3812862	0.006986	32	0.871	rs3829382	0.1768
MAB21L2	4	151722752	151725295	0.0920382	9	0.544	rs6839548	0.2151	10	0.03388	rs6847725	0.008007
POLG	15	87660539	87679030	0.0921864	16	0.05353	rs176644	0.007939	19	0.345	rs176644	0.01423
WDR81	17	1566579	1588629	0.0922556	24	0.05887	rs8077638	0.0006314	26	0.314	rs3815612	0.006543
SLC26A9	1	204148799	204179211	0.0922838	32	0.06749	rs1874361	0.02914	32	0.274	rs12757540	0.03025
PI3	20	43236911	43238599	0.0922937	13	0.177	rs7268938	0.007499	14	0.10449	rs2664581	0.03423
KRT77	12	51369676	51383514	0.0923371	39	0.06957	rs1402588	0.01776	41	0.266	rs864344	0.04899
RUNDC1	17	38386107	38399233	0.0924326	8	0.03483	rs382571	0.01917	9	0.532	rs6503721	0.06017
BIRC3	11	101693403	101713675	0.0924372	12	0.06502	rs2124216	0.003705	11	0.285	rs2604532	0.09663
SUFU	10	104253753	104383199	0.0926465	25	0.1044	rs11596235	0.007135	26	0.178	rs2296580	0.03224
FGF18	5	170779271	170816769	0.0926537	25	0.177	rs6555958	0.03369	24	0.105	rs891971	0.01632
FAM14B	14	93617391	93638808	0.0926825	36	0.02216	rs12886562	0.0004596	37	0.839	rs9323902	0.05535
GDF1	19	18840360	18867953	0.0927555	17	0.216	rs757114	0.007762	17	0.08616	rs2239371	0.00269
TNFAIP8	5	118632316	118758193	0.092772	66	0.333	rs888769	0.01058	64	0.0559	rs17145265	0.00564
ACSL6	5	131317050	131375248	0.092813	22	0.149	rs10078535	0.001764	22	0.125	rs601441	0.01421
LPGAT1	1	209984951	210070737	0.0928868	25	0.656	rs1157168	0.03476	21	0.02842	rs10494942	0.002838
EPHA2	1	16323418	16355151	0.0929504	21	0.02785	rs4661718	0.01373	20	0.67	rs11260822	0.1491
SFRS11	1	70443952	70490272	0.0930135	5	0.02941	rs269273	0.002719	5	0.635	rs269276	0.2018
FAM130A1	12	49741256	49763600	0.093125	19	0.04496	rs3759406	0.001497	21	0.416	rs7979705	0.07472
KIF3B	20	30329127	30386472	0.0932712	10	0.889	rs4911222	0.2778	11	0.02108	rs2377473	0.02064
FABP5	8	82355339	82359563	0.0933503	18	0.14	rs12216812	0.005565	18	0.134	rs2102113	0.01333
WDR24	16	674702	680401	0.0934159	11	0.47	rs3752496	0.09097	11	0.03995	rs4984913	0.008176
C7orf24	7	30502761	30510977	0.0934824	21	0.356	rs38410	0.02317	20	0.05279	rs2075820	0.01237
KRT34	17	36787446	36792162	0.0935271	21	0.05209	rs12185264	0.005254	21	0.361	rs4890111	0.0307
SAMD9	7	92566766	92585258	0.093604	16	0.784	rs10248180	0.1512	16	0.02401	rs42502	0.001187
METAP2	12	94391952	94433744	0.0936992	25	0.227	rs12049985	0.03503	24	0.08303	rs159853	0.004501
SH3PXD2A	10	105343773	105605154	0.0937039	79	0.08231	rs11191727	0.001203	77	0.229	rs11191839	0.005629
C14orf152	14	93455010	93465697	0.0937802	46	0.492	rs4905126	0.01709	45	0.03835	rs17129264	0.006225
BTG2	1	201541286	201545352	0.0939105	19	0.199	rs7513835	0.008286	22	0.09498	rs6697630	0.001748
APAF1	12	97563208	97653342	0.0939264	31	0.03388	rs1439124	0.001547	30	0.558	rs919699	0.03901
TCL1A	14	95246056	95250286	0.0939267	39	0.246	rs911678	0.0389	38	0.07685	rs10146784	0.002562
DCDC2	6	24279961	24466259	0.0939897	71	0.159	rs11966126	0.01191	71	0.119	rs793674	0.0003049
SIM1	6	100943470	101018272	0.0940025	43	0.06687	rs3778040	0.008093	42	0.283	rs397662	0.05609
NDC80	18	2561604	2606628	0.0940143	41	0.639	rs2347279	0.05488	42	0.02962	rs2644171	0.001899
LOC255374	7	99562255	99564057	0.0940385	11	0.965	rs941290	0.488	10	0.01962	rs3736591	0.004958
BXDC2	5	34951576	34961545	0.0940393	15	0.282	rs7707427	0.0867	15	0.06714	rs37440	0.004868
C2orf21	2	210344961	210369516	0.0940607	10	0.06912	rs2191915	0.01539	9	0.274	rs2191915	0.1106
GJB3	1	35019376	35024554	0.0941764	1	0.229	rs6689092	0.2288	1	0.08283	rs6689092	0.08275
KRT33B	17	36773271	36779573	0.0942127	23	0.05598	rs12185264	0.005254	23	0.339	rs4890111	0.0307
RRAGD	6	90134312	90178484	0.0942459	33	0.0544	rs9362644	0.002839	36	0.349	rs2064831	0.01785
MGAM	7	141342147	141453016	0.0942911	50	0.121	rs10248368	0.003558	54	0.157	rs10246939	0.006065
SOX10	22	36698264	36710485	0.0943502	5	0.07485	rs3026659	0.05912	7	0.254	rs84770	0.04583
FAM49B	8	130922897	131021182	0.0944298	33	0.122	rs4260864	0.007705	32	0.156	rs837226	0.08235
ZNF12	7	6694588	6713091	0.0944948	16	0.05619	rs2250243	0.02985	15	0.339	rs2253869	0.03458
BLCAP	20	35579232	35589717	0.0945059	16	0.864	rs13043021	0.1406	16	0.02205	rs6019196	0.02724
ALG1	16	5061820	5075589	0.0945835	17	0.695	rs12927924	0.1757	17	0.02744	rs9924614	0.001241
HNRNPA3	2	177785667	177796931	0.0946549	11	0.05533	rs2364722	0.02355	11	0.345	rs2588888	0.08112
C14orf39	14	59972426	60022517	0.0946726	7	0.0431	rs2224410	0.002803	8	0.443	rs17097554	0.08323
TXNDC10	18	64491904	64533333	0.0947115	21	0.501	rs2048329	0.01286	23	0.03813	rs17079595	0.004274
PTGDR	14	51804180	51813192	0.0947507	22	0.692	rs1254600	0.02626	21	0.02762	rs803000	0.01178
DDX17	22	37209388	37232291	0.0948567	22	0.06296	rs4821788	0.01855	20	0.304	rs2267384	0.01194
CCDC60	12	118256899	118463235	0.0951152	86	0.361	rs11609862	0.01498	86	0.0532	rs11064838	0.001084
ZNF461	19	41820122	41849579	0.0953118	11	0.423	rs1035777	0.1082	11	0.04552	rs3108549	0.02067
AKR7A2	1	19503048	19511227	0.0953652	22	0.952	rs947534	0.1166	21	0.02024	rs4912072	0.001635
RSRC2	12	121555225	121577500	0.0953952	14	0.09223	rs10847189	0.04455	14	0.209	rs10846921	0.01895
EFHC1	6	52392952	52468542	0.0955504	48	0.299	rs1883929	0.01375	48	0.0646	rs614570	0.001577
CEP70	3	139695876	139795819	0.0955715	17	0.09379	rs10935282	0.0137	18	0.206	rs1672927	0.05285
ANKS4B	16	21152516	21171251	0.0956473	31	0.815	rs4783387	0.09082	31	0.02373	rs7189430	0.001123
PPP1R2	3	196722512	196751362	0.0957412	3	0.875	rs860317	0.5298	3	0.02213	rs823504	0.004704
NPY5R	4	164484540	164492536	0.0957795	19	0.04495	rs4518200	0.01409	19	0.431	rs4691075	0.02035
PAX6	11	31762915	31796085	0.0958502	13	0.42	rs662702	0.06506	15	0.04617	rs662702	0.02805
WFS1	4	6322477	6355893	0.0958573	31	0.718	rs10804976	0.07556	31	0.02701	rs4689393	0.002467
TRAF1	9	122704492	122728994	0.0958791	17	0.352	rs10985097	0.07012	18	0.05511	rs914842	0.005246
CALCR	7	92891734	93041686	0.0959062	48	0.08861	rs2677093	0.009295	51	0.219	rs3815058	0.001365
PRAMEF20-2	1	13609493	13620390	0.0959503	9	0.246	rs2933080	0.01136	7	0.07893	rs2999877	0.0301
[truncated: 15,647 more rows]

## Sheet: Ca_sig
Genes with the gene-based p values < 0.05 in both European-American and African-American children
The reviously reported genome-wide locus of DGKD is colored in red
Gene	Chr	Start	Stop	Meta.pval	nSNPs.CEU	Pvalue.CEU	Best.SNP.CEU	SNP.pvalue.CEU	nSNPs.YRI	Pvalue.YRI	Best.SNP.YRI	SNP.pvalue.YRI
C3orf45	3	50291521	50300549	6.71525e-05	7	0.0038	rs12629572	0.0003997	7	0.00134	rs2236947	0.0007564
RASSF1	3	50342220	50353371	6.86297e-05	6	0.00301	rs12629572	0.0003997	7	0.001732	rs2236947	0.0007564
IFRD2	3	50300123	50304923	9.88329e-05	6	0.006	rs12629572	0.0003997	7	0.00129	rs2236947	0.0007564
NAT6	3	50308836	50311716	0.000105269	6	0.00605	rs12629572	0.0003997	7	0.00137	rs2236947	0.0007564
HYAL1	3	50312323	50324816	0.000105691	6	0.00585	rs12629572	0.0003997	7	0.001423	rs2236947	0.0007564
RPL39L	3	188321434	188339957	0.000106002	23	0.000556	rs6444200	0.0009496	24	0.01502	rs270150	0.009289
HYAL3	3	50305265	50311903	0.000118738	6	0.00647	rs12629572	0.0003997	7	0.00146	rs2236947	0.0007564
EIF2AK3	2	88637373	88708109	0.000134949	16	0.00295	rs10166805	0.002467	17	0.00368	rs7592744	0.008784
DSC2	18	26899939	26936386	0.000143527	44	0.000257	rs1612474	0.0001558	46	0.04517	rs12606879	0.00299
TUSC2	3	50337344	50340672	0.000172331	4	0.00746	rs12629572	0.0003997	5	0.001899	rs2236947	0.0007564
CYB561D2	3	50363300	50366500	0.000175636	5	0.01099	rs2236950	0.009737	6	0.001316	rs2236947	0.0007564
HYAL2	3	50330243	50335146	0.000183061	4	0.00786	rs12629572	0.0003997	5	0.001925	rs2236947	0.0007564
ZMYND10	3	50353540	50358160	0.000207579	5	0.0187	rs2236950	0.009737	6	0.000928	rs2236947	0.0007564
ZMYND10	3	50353540	50358160	0.000211879	5	0.0187	rs2236950	0.009737	6	0.000949	rs2236947	0.0007564
SLC46A2	9	114681020	114692866	0.000247685	38	0.001978	rs4571802	0.0002861	38	0.01064	rs10817398	0.001288
TUSC4	3	50359922	50363490	0.000288875	5	0.02058	rs2236950	0.009737	6	0.00121	rs2236947	0.0007564
TMEM115	3	50367183	50371943	0.000371347	7	0.02484	rs2236950	0.009737	7	0.00132	rs2236947	0.0007564
GNAT1	3	50204046	50208953	0.000411099	6	0.0282	rs739431	0.0239	5	0.0013	rs2624839	8.512e-05
GKN1	2	69055208	69061616	0.000424533	17	0.00688	rs13424275	0.000807	18	0.00552	rs7579647	0.00547
PAPSS2	10	89409455	89497442	0.00045781	38	0.00519	rs791887	0.001674	41	0.00795	rs7906138	0.007134
OR13C9	9	106419349	106420306	0.000503928	20	0.002964	rs7873356	0.001991	17	0.01547	rs1464670	0.002053
WDR5B	3	123613389	123617572	0.000535953	15	0.00117	rs17201246	5.822e-05	16	0.04194	rs3749213	0.008013
SLC38A3	3	50217695	50233410	0.000553324	8	0.02066	rs2282751	0.01181	7	0.00246	rs2624839	8.512e-05
SEMA3B	3	50280043	50289576	0.00061845	7	0.00343	rs12629572	0.0003997	7	0.01675	rs2282751	0.01408
GNAI2	3	50248650	50271790	0.000622358	9	0.00404	rs12629572	0.0003997	8	0.01432	rs2282751	0.01408
OR13C2	9	106406772	106407729	0.000642882	19	0.00269	rs7873356	0.001991	16	0.02229	rs1464670	0.002053
WDR35	2	19973509	20053365	0.000674681	41	0.0034	rs1370587	0.0008766	42	0.0186	rs10204428	0.002942
ZNF267	16	31792579	31836128	0.000755637	6	0.02844	rs11641727	0.005205	7	0.00252	rs1395526	0.002297
KIAA1370	15	50660809	50758112	0.00077841	42	0.00278	rs8029021	0.0001559	41	0.02664	rs2899497	0.002853
SNX30	9	114552954	114677088	0.000848495	48	0.00506	rs10733595	0.0004177	48	0.0161	rs715666	0.001
OR13C5	9	106400558	106401515	0.000897293	18	0.00307	rs7873356	0.001991	15	0.02823	rs1464670	0.002053
FAM162A	3	123585712	123611651	0.00108439	22	0.002382	rs17201246	5.822e-05	22	0.04488	rs3749213	0.008013
TNRC6C	17	73556588	73612616	0.00110145	26	0.002913	rs2613514	0.002863	25	0.03734	rs4789541	0.008397
IL1B	2	113303807	113310827	0.00129406	21	0.0222	rs2723167	0.001042	21	0.00586	rs1143634	0.001823
POPDC3	6	105712469	105734563	0.00130107	18	0.02397	rs1190023	0.001131	19	0.00546	rs1890228	0.0007799
NDUFA10	2	240548828	240613471	0.0013459	47	0.03259	rs4996007	0.009094	47	0.00417	rs11893710	2.041e-05
ADH1A	4	100416546	100431165	0.0013665	18	0.00312	rs6532814	0.001411	19	0.0443	rs9307239	0.007639
TTC32	2	19959994	19965225	0.00147495	36	0.00518	rs1370587	0.0008766	36	0.02905	rs10204428	0.002942
SIN3A	15	73450327	73530979	0.00149391	6	0.04159	rs8028182	0.02201	6	0.00367	rs4886707	0.003153
TMEM135	11	86426712	86712218	0.00155282	80	0.00481	rs549932	0.0009544	79	0.03313	rs7117070	0.001229
MYO1B	2	191818351	191998360	0.00157089	30	0.00342	rs6731901	0.0006224	41	0.0472	rs7571217	0.006523
SPCS3	4	177478125	177486496	0.00177307	23	0.03121	rs3733371	0.001026	22	0.00592	rs13144122	0.0006507
FAM134B	5	16526146	16670118	0.0018354	77	0.00925	rs33684	0.0001457	77	0.02076	rs163281	0.003503
GKN2	2	69025867	69033606	0.00186933	24	0.03187	rs13424275	0.000807	25	0.00615	rs7579647	0.00547
OTUD7A	15	29562620	29734834	0.00227541	45	0.03958	rs4779528	0.006649	45	0.00617	rs10519729	0.002315
MAN2C1	15	73435185	73447994	0.00229143	4	0.01499	rs8031650	0.0182	4	0.01642	rs4886699	0.009456
NEIL1	15	73426462	73434641	0.00229858	4	0.01537	rs8031650	0.0182	4	0.01607	rs4886699	0.009456
C6orf211	6	151815114	151832925	0.0023839	20	0.04929	rs9383896	0.001665	20	0.00522	rs7752091	0.001103
CLRN3	10	129566103	129581201	0.0025291	40	0.00793	rs11816315	0.0002594	39	0.03467	rs10830191	0.0003908
FAM108C1	15	78774706	78835017	0.00273966	41	0.04183	rs748696	6.742e-05	42	0.00719	rs16972347	0.0001994
C2orf51	2	88605283	88610217	0.00276308	12	0.01847	rs4449134	0.003162	14	0.01644	rs7592744	0.008784
PTGER3	1	71090623	71286079	0.00304153	44	0.03897	rs12097924	0.000318	48	0.00868	rs11209709	2.282e-05
SLMAP	3	57718213	57889934	0.00359754	26	0.00952	rs1675382	0.001726	24	0.04293	rs1612471	0.007487
HS3ST4	16	25610847	26056510	0.00373374	174	0.01224	rs11645226	0.0001434	173	0.03482	rs4076875	0.00152
DGKD	2	233927891	234045482	0.00408472	37	0.01423	rs7584554	0.001822	37	0.03315	rs768811	0.005829
C4orf6	4	5577783	5580428	0.00411953	16	0.03765	rs4689258	0.00653	17	0.01265	rs7683145	0.001876
PPP1R1C	2	182558795	182690664	0.0042583	46	0.04237	rs1196290	0.0076	54	0.01167	rs16822482	0.0001611
RYK	3	135358667	135452276	0.0043835	24	0.01252	rs13067800	0.000319	24	0.04081	rs6780295	0.001463
IGFL2	19	51342878	51356386	0.00441484	14	0.01691	rs968483	0.002446	14	0.03046	rs8106108	0.005229
ZNF622	5	16504627	16518894	0.00446194	29	0.01833	rs33684	0.0001457	29	0.02844	rs40032	0.004633
MATN3	2	20055293	20075936	0.0046309	18	0.01725	rs3731663	0.001625	19	0.03152	rs12990087	0.01625
BRUNOL5	19	3175700	3248073	0.00487732	37	0.03725	rs368475	0.0008142	37	0.01548	rs312933	0.0001059
TTLL6	17	44194600	44226685	0.00495042	30	0.01843	rs3110601	0.001532	31	0.03182	rs3107293	0.002582
C2orf53	2	27213218	27215836	0.00496727	11	0.03555	rs11883596	0.003485	12	0.01656	rs7588910	0.005416
PREB	2	27207128	27211046	0.00499866	11	0.03542	rs11883596	0.003485	12	0.01674	rs7588910	0.005416
C17orf92	17	44154080	44154881	0.00538336	24	0.02396	rs3110601	0.001532	24	0.02692	rs3107293	0.002582
ADH1B	4	100446549	100461595	0.00538941	21	0.03907	rs1229976	0.02171	22	0.01653	rs9307239	0.007639
KPNA1	3	123623437	123716474	0.00564135	26	0.01842	rs11929034	4.157e-05	25	0.03693	rs7641530	0.007436
HOXB13	17	44157124	44161110	0.00624887	25	0.02754	rs3110601	0.001532	25	0.02775	rs3107293	0.002582
NUDT7	16	76313911	76333655	0.00668501	60	0.01652	rs9924012	0.0003145	59	0.04996	rs9931184	0.003677
TCF23	2	27225505	27229239	0.00670533	12	0.02384	rs11883596	0.003485	13	0.03474	rs7588910	0.005416
RUNX2	6	45404031	45626797	0.00679245	57	0.03439	rs13201287	0.008491	60	0.02444	rs6901714	0.0008749
CYP7B1	8	65671082	65873902	0.0070041	28	0.02073	rs13259721	0.008238	29	0.04199	rs7822429	0.01801
BRPF3	6	36272527	36308545	0.00737396	23	0.02297	rs7775107	0.000566	23	0.04019	rs9462165	0.009527
ABO	9	135120383	135140451	0.00737463	33	0.03983	rs9919007	0.01679	33	0.02318	rs4962104	0.01276
MORF4L1	15	76952226	76977129	0.00744705	13	0.0224	rs1369324	0.02863	16	0.04168	rs1369324	0.003572
COMMD4	15	73415426	73419667	0.00753142	3	0.02334	rs8031650	0.0182	3	0.04052	rs11853141	0.02197
SLC5A1	22	30769258	30836645	0.00776261	14	0.0252	rs7291239	0.009944	14	0.03885	rs9609429	0.002401
LMO4	1	87566738	87583851	0.00831466	35	0.02254	rs12745274	0.001085	34	0.04699	rs12026581	0.004666
ABHD1	2	27200160	27207184	0.00890752	11	0.03592	rs11883596	0.003485	12	0.03191	rs7588910	0.005416
HLA-DOA	6	33079937	33085367	0.00938989	57	0.03378	rs7774158	0.007603	56	0.03605	rs2284191	0.0005268
TNRC4	1	149941453	149955914	0.0110714	14	0.03739	rs1211981	0.01742	13	0.03937	rs2495392	0.006711
SLC35E4	22	29361792	29373862	0.0112686	32	0.04332	rs4820891	0.009593	32	0.03468	rs16988828	0.009863
C6orf125	6	33773323	33787482	0.0112755	47	0.04553	rs942637	0.003694	47	0.03302	rs9380376	0.002968
KCNE1	21	34740857	34805483	0.0123981	43	0.03495	rs2070357	0.003166	44	0.048	rs2211698	0.01118
GLTSCR2	19	52940619	52952127	0.0145088	21	0.04203	rs3786777	0.006215	21	0.04789	rs1465586	0.0008076
TCN2	22	29333160	29353047	0.0150423	36	0.04925	rs4820891	0.009593	36	0.04262	rs16988828	0.009863

## Sheet: Ca_loci
Gene-based p value of previouly reported genome-wide significant loci
The reviously reported genome-wide locus of DGKD (p<0.05 in both European-American and African-American children) is colored in red
Gene	Chr	Start	Stop	Meta.pval	nSNPs.CEU	Pvalue.CEU	Best.SNP.CEU	SNP.pvalue.CEU	nSNPs.YRI	Pvalue.YRI	Best.SNP.YRI	SNP.pvalue.YRI
CASR	3	123385219	123488034	0.0188541	42	0.02483	rs1801725	0.0001375	42	0.11	rs1801725	0.001958
CYP24A1	20	52203394	52223923	0.374177	47	0.648	rs6023044	0.05288	47	0.185	rs4809958	0.01163
DGKD	2	233927891	234045482	0.00408472	37	0.01423	rs7584554	0.001822	37	0.03315	rs768811	0.005829
GCKR	2	27573209	27600054	0.0503864	13	0.07753	rs1260326	0.00358	13	0.11333	rs780092	0.0156
CARS	11	2978734	3035247	0.342851	29	0.117	rs2084239	0.02423	29	0.902	rs10833220	0.1793
GATA3	10	8136672	8157170	0.406259	29	0.642	rs578268	0.06426	27	0.211	rs379568	0.026
DGKH	13	41520888	41701888	0.67542	94	0.671	rs8001859	0.0134	92	0.465	rs12584909	0.02079
KIAA0564	13	41038960	41433221	0.34796	97	0.433	rs8001859	0.0134	96	0.249	rs2025969	0.003144

## Sheet: Mg_all
The gene-based pvalue calculated by VEGAS
Meta.pval: meta-analysis of gene-based p values
nSNPs: number of SNPs used to calculated gene-based p value
Pvalue: gene based p values
Best.SNP: the most significant SNP used to calculated the gene-based p value
SNP.pvalue: the p value of the most significant SNP
Gene	Chr	Start	Stop	Meta.pval	nSNPs.CEU	Pvalue.CEU	Best.SNP.CEU	SNP.pvalue.CEU	nSNPs.YRI	Pvalue.YRI	Best.SNP.YRI	SNP.pvalue.YRI
MUC1	1	153424923	153429324	0	9	0	rs4971100	4.015e-07	9	0.198	rs4971100	0.06334
THBS3	1	153432002	153444314	0	8	0	rs4971100	4.015e-07	8	0.15	rs4971100	0.06334
KRTCAP2	1	153408507	153412428	3.14596e-06	9	1e-06	rs4971100	4.015e-07	9	0.191	rs4971100	0.06334
GBA	1	153470866	153481112	4.11123e-06	7	1e-06	rs4971100	4.015e-07	7	0.254	rs4971100	0.06334
TRIM46	1	153412983	153424069	7.08475e-06	10	2e-06	rs4971100	4.015e-07	10	0.227	rs4971100	0.06334
MTX1	1	153445113	153450248	7.17234e-06	8	2e-06	rs4971100	4.015e-07	8	0.23	rs4971100	0.06334
ZNF536	19	35555167	35740805	1.39908e-05	66	0.000204	rs1004046	2.466e-05	68	0.00461	rs4805554	0.0006256
DPM3	1	153378990	153379620	5.56033e-05	11	1.2e-05	rs4971100	4.015e-07	11	0.346	rs4971100	0.06334
FAM158A	14	23678013	23680637	6.99632e-05	18	0.05168	rs2025258	0.01114	18	0.000103	rs4761	0.0001658
PSME2	14	23682413	23685695	7.54594e-05	19	0.0572	rs2025258	0.01114	19	0.000101	rs4761	0.0001658
RNF31	14	23686498	23699710	8.16148e-05	21	0.08168	rs2025258	0.01114	22	7.7e-05	rs4761	0.0001658
PSME1	14	23675217	23678016	8.57749e-05	19	0.0531	rs2025258	0.01114	19	0.000125	rs4761	0.0001658
REC8	14	23711073	23719303	8.97322e-05	20	0.07415	rs2025258	0.01114	21	9.4e-05	rs4761	0.0001658
IPO4	14	23719264	23727964	9.68052e-05	19	0.06943	rs2025258	0.01114	20	0.000109	rs4761	0.0001658
TGM3	20	2224612	2269725	0.000102546	57	0.00019	rs1967678	1.462e-05	59	0.0424	rs6137456	0.001157
TM9SF1	14	23728192	23734722	0.000104632	19	0.06978	rs2025258	0.01114	20	0.000118	rs4761	0.0001658
NEDD8	14	23755896	23771416	0.000119163	22	0.109	rs2025258	0.01114	23	8.7e-05	rs4761	0.0001658
G3BP2	4	76786989	76817629	0.000131389	17	3.7e-05	rs6838240	6.525e-06	17	0.285	rs6852678	0.05566
IRF9	14	23700261	23705614	0.000140493	22	0.106	rs2025258	0.01114	23	0.000107	rs4761	0.0001658
PAPSS2	10	89409455	89497442	0.000159887	38	3.4e-05	rs791888	2.033e-06	41	0.384	rs7068856	0.0112
C1orf2	1	153483619	153491898	0.000163056	6	2.6e-05	rs2049805	8.568e-06	6	0.513	rs2049805	0.2041
MDP-1	14	23752997	23755081	0.00017731	21	0.08496	rs2025258	0.01114	22	0.000172	rs4761	0.0001658
SCAMP3	1	153492393	153498819	0.000195379	6	3.1e-05	rs2049805	8.568e-06	6	0.524	rs2049805	0.2041
RAG1AP1	1	153374911	153377958	0.000216684	11	4.2e-05	rs4971100	4.015e-07	11	0.433	rs4971100	0.06334
TSSK4	14	23744801	23747294	0.000239452	20	0.08705	rs2025258	0.01114	21	0.000233	rs4761	0.0001658
CLK2	1	153499282	153509905	0.000261796	7	4.3e-05	rs2049805	8.568e-06	7	0.52	rs2049805	0.2041
CHMP4A	14	23748626	23753025	0.000272058	22	0.09074	rs2025258	0.01114	23	0.000257	rs4761	0.0001658
GMPR2	14	23771487	23778287	0.000353315	18	0.131	rs2025258	0.01114	19	0.000237	rs2295977	0.0002974
EFNA1	1	153366972	153374010	0.000370389	12	6.7e-05	rs4971100	4.015e-07	12	0.488	rs4971100	0.06334
FBXO34	14	54807831	54890082	0.000493536	13	0.01358	rs2297816	0.004398	15	0.0033	rs11621265	0.001078
TRAM1L1	4	118224157	118226184	0.000586601	14	0.02144	rs298944	0.003947	14	0.002528	rs2196716	0.003093
CDKL2	4	76720727	76774745	0.000695044	29	0.000893	rs13141160	1.992e-05	28	0.07318	rs17000620	0.02904
TOLLIP	11	1252176	1287415	0.00083199	18	0.745	rs3750919	0.1714	18	0.000107	rs2735727	6.871e-05
FAM105A	5	14634931	14664205	0.000858788	31	0.516	rs25943	0.08417	32	0.00016	rs250184	0.0006548
CNNM2	10	104668103	104828230	0.000870421	20	0.00163	rs1046778	0.000203	20	0.05141	rs2297786	0.01343
SBNO2	19	1058632	1125282	0.000889309	22	0.000287	rs2302109	0.0002542	21	0.299	rs2072102	0.04693
MUC5B	11	1200871	1239982	0.00101551	13	0.7	rs3750919	0.1714	13	0.000142	rs2735727	6.871e-05
HCN3	1	153513997	153526262	0.00107369	6	0.000159	rs2990245	1.351e-05	6	0.665	rs2990245	0.2647
NAT9	17	70278280	70284065	0.00107617	18	0.185	rs10512602	0.04387	18	0.000573	rs10775365	0.0005903
AS3MT	10	104619199	104651645	0.00112668	22	0.013	rs1046778	0.000203	22	0.00858	rs6163	0.004976
GPX4	19	1054935	1057787	0.0011347	19	0.000457	rs2302109	0.0002542	16	0.246	rs2072102	0.04693
TGM6	20	2309553	2361399	0.00113787	56	0.00063	rs1967678	1.462e-05	57	0.179	rs2076408	0.01953
TGM6	20	2309553	2361399	0.0011525	56	0.000639	rs1967678	1.462e-05	57	0.179	rs2076408	0.01953
SCN3B	11	123005104	123030525	0.00119489	42	0.002607	rs1720344	0.0008638	41	0.04567	rs1148108	0.004622
C4orf39	4	166097549	166099723	0.00129914	19	0.94	rs4359860	0.412	19	0.000139	rs6852326	0.0002907
PRKCD	3	53170262	53201773	0.00131253	27	0.442	rs729396	0.0742	26	0.000299	rs6777221	4.333e-05
TBK1	12	63132203	63182158	0.0013208	22	0.686	rs7309367	0.1446	22	0.000194	rs12367468	0.0003082
DLK1	14	100263005	100271212	0.00144471	30	0.00357	rs4905994	6.833e-06	31	0.04119	rs4905999	0.01402
ZNF642	1	40715888	40734602	0.0014567	21	0.000259	rs2362438	0.0007588	22	0.573	rs209607	0.06631
KCTD7	7	65731379	65743252	0.00158827	9	0.000667	rs1267817	8.243e-05	9	0.245	rs1267817	0.05971
GOLGA8A	15	32458561	32487180	0.00159469	14	0.05821	rs2279683	0.003523	14	0.00282	rs6495662	0.00246
C10orf32	10	104604008	104613960	0.00159954	21	0.01822	rs1046778	0.000203	20	0.00904	rs6163	0.004976
XPOT	12	63084499	63128730	0.00162189	15	0.411	rs10878163	0.09814	14	0.000407	rs12367468	0.0003082
TRIM61	4	166095047	166118268	0.00171371	21	0.843	rs6854993	0.08533	21	0.000211	rs6852326	0.0002907
USO1	4	76868852	76954390	0.00174726	22	0.000612	rs6838240	6.525e-06	22	0.297	rs7662940	0.01749
TMEM104	17	70284216	70347517	0.0017496	24	0.245	rs10512602	0.04387	24	0.000743	rs10775365	0.0005903
ZC3H15	2	187059129	187082332	0.00177789	9	0.000866	rs12992288	0.000208	10	0.214	rs10196955	0.06517
MINPP1	10	89254202	89303148	0.00178842	22	0.00158	rs2311115	0.0002513	24	0.11807	rs2311187	0.01926
ARL6IP2	2	38376627	38457919	0.00180643	34	0.000411	rs6715390	3.851e-05	36	0.459	rs7608217	0.00256
LRP12	8	105570640	105670344	0.00188249	21	0.08096	rs6996424	0.007021	24	0.00244	rs7834086	7.189e-05
VIPR1	3	42519120	42554064	0.00188271	23	0.882	rs11718502	0.1975	23	0.000224	rs11718502	2.808e-06
DCUN1D1	3	184143252	184181020	0.00191589	15	0.00341	rs13099939	0.0007494	16	0.05908	rs7635560	0.00487
SLC9A3R1	17	70256378	70277089	0.00195653	23	0.247	rs10512602	0.04387	23	0.000835	rs10775365	0.0005903
MYO6	6	76515628	76685974	0.00195785	37	0.129	rs6905047	0.0009766	38	0.0016	rs9343316	0.002063
RUSC1	1	153557263	153567533	0.00198005	4	0.000361	rs4971072	5.562e-05	4	0.579	rs12748814	0.3542
C1orf176	1	40747019	40754801	0.00199685	19	0.000506	rs2362438	0.0007588	20	0.417	rs2297755	0.03181
CYB561D2	3	50363300	50366500	0.00200284	5	0.02092	rs17606778	0.0003371	6	0.01012	rs11130248	0.01138
DPP4	2	162557000	162639298	0.00202563	26	0.02157	rs12995983	0.003894	24	0.00994	rs7565794	0.003537
C1orf104	1	153556874	153560562	0.00209305	4	0.000364	rs4971072	5.562e-05	4	0.611	rs12748814	0.3542
TMEM115	3	50367183	50371943	0.00214611	7	0.02611	rs17606778	0.0003371	7	0.00876	rs11130248	0.01138
KIAA0256	15	47068258	47125922	0.00221371	28	0.212	rs11070670	0.001905	28	0.001117	rs8031813	0.0005627
ASH1L	1	153571675	153798948	0.00226356	12	0.000562	rs4971072	5.562e-05	12	0.432	rs12746592	0.09953
FLJ46321	9	83793506	83799986	0.00226436	3	0.165	rs11139465	0.1348	3	0.001472	rs4877228	0.001099
FIT1	14	23670607	23671898	0.00228153	15	0.168	rs7145633	0.03527	15	0.001458	rs4761	0.0001658
UBE2E2	3	23219811	23607074	0.00233828	62	0.267	rs2132147	0.01736	64	0.000943	rs7639174	9.37e-05
CDKN1C	11	2861023	2863571	0.00238933	28	0.05836	rs4930018	0.006642	28	0.00442	rs400643	0.00172
RRM2B	8	103285906	103320522	0.00238951	34	0.001573	rs1265122	0.0004981	33	0.164	rs10955282	0.0261
LOC727811	3	46423657	46426018	0.00244474	3	0.03011	rs6441995	0.02173	4	0.00879	rs17078868	0.0006129
CCRL2	3	46423724	46426018	0.00245682	3	0.03052	rs6441995	0.02173	4	0.00872	rs17078868	0.0006129
RFFL	17	30360243	30440407	0.00247487	17	0.03526	rs10083888	0.003092	18	0.00761	rs797989	0.0007502
BAK1	6	33648300	33656048	0.00250809	29	0.000914	rs5745568	0.0003663	29	0.298	rs394199	0.0576
SMAD1	4	146622400	146699775	0.00254318	18	0.00275	rs1866179	0.001476	19	0.1006	rs13109195	0.00686
P2RY6	11	72653217	72687312	0.00259394	25	0.989	rs1806516	0.1529	24	0.000286	rs1783596	0.001108
FAM49A	2	16597381	16710577	0.00261018	51	0.07193	rs6714955	0.004135	50	0.00396	rs7425164	0.000574
FDPS	1	153546200	153557080	0.00265885	5	0.000436	rs4971072	5.562e-05	5	0.667	rs12748814	0.3542
PKLR	1	153525707	153537849	0.00265901	5	0.000438	rs4971072	5.562e-05	5	0.664	rs12748814	0.3542
IL33	9	6231677	6247982	0.00265927	24	0.000686	rs10815388	7.421e-05	23	0.424	rs996029	0.006161
C13orf39	13	102136097	102144855	0.00266306	40	0.002241	rs603894	7.682e-06	42	0.13	rs677594	0.02613
TEDDM1	1	180633874	180636374	0.0027076	23	0.389	rs6687401	0.02094	23	0.000763	rs2252483	0.0003152
AOC2	17	38250134	38256251	0.00271063	3	0.234	rs10512488	0.1194	3	0.00127	rs324079	0.003043
CCK	3	42274321	42281399	0.0027196	28	0.02556	rs747455	0.0007943	30	0.01167	rs3774388	0.001936
TPP2	13	102047286	102129524	0.00277521	67	0.00553	rs603894	7.682e-06	68	0.05518	rs17591314	0.002465
GLIPR1L1	12	74014729	74050436	0.00279026	17	0.01284	rs11837697	0.005336	17	0.02391	rs11831200	0.03393
NT5C2	10	104837901	104943006	0.00289653	16	0.002482	rs4307650	0.001827	16	0.129	rs12240508	0.03672
PLEKHG5	1	6448738	6502656	0.00301726	18	0.265	rs737243	0.063	19	0.001265	rs11122083	0.0007547
CLEC2L	7	138859213	138880271	0.00302161	18	0.188	rs12665981	0.04826	18	0.001786	rs7799361	4.488e-05
ACACB	12	108061584	108190413	0.00313985	56	0.697	rs34279	0.08669	58	0.000503	rs34279	1.653e-05
AKAP1	17	52517551	52553709	0.00317991	31	0.05681	rs6967	0.008758	31	0.00626	rs3826296	0.0006575
NOLA3	15	32421208	32422654	0.00328871	17	0.09569	rs2279683	0.003523	17	0.00386	rs6495662	0.00246
LPCAT4	15	32438380	32446687	0.00337834	17	0.09542	rs2279683	0.003523	17	0.00399	rs6495662	0.00246
SIKE	1	115113627	115124831	0.00343734	17	0.01035	rs6537844	0.001454	17	0.03751	rs2798657	0.02074
C15orf55	15	32425357	32437223	0.00346451	17	0.09484	rs2279683	0.003523	17	0.00413	rs6495662	0.00246
CSDE1	1	115061059	115102147	0.00348731	17	0.005308	rs6537844	0.001454	18	0.07434	rs3827739	0.02439
S100A3	1	151786432	151788358	0.00354931	2	0.001286	rs4845552	0.002107	2	0.313	rs4845552	0.4798
TGFB2	1	216586490	216681593	0.00358603	31	0.01972	rs3121580	0.003143	34	0.02065	rs1317681	0.0003714
ESR2	14	63763503	63875021	0.0036305	33	0.222	rs1952586	0.01031	35	0.00186	rs944050	0.006562
RNF20	9	103335953	103365447	0.0036671	32	0.00266	rs7030238	0.0007363	32	0.157	rs6479056	0.005787
MUC5AC	11	1132473	1245302	0.00371691	21	0.843	rs3750919	0.1714	22	0.000503	rs2735727	6.871e-05
C10orf104	10	73645811	73665624	0.00388696	21	0.003034	rs11000214	0.0002423	28	0.147	rs11814574	0.02183
FAM22G	9	98730412	98744393	0.0038916	1	0.00406	rs2486612	0.004249	3	0.11	rs7023776	0.03904
OR5I1	11	55459507	55460452	0.00389798	43	0.03344	rs17597625	0.01151	47	0.01338	rs7939844	0.0001293
OR5W2	11	55437701	55438634	0.00395326	43	0.03355	rs17597625	0.01151	47	0.01355	rs7939844	0.0001293
SIAH1	16	46951946	46976730	0.00398979	8	0.536	rs6500380	0.1067	8	0.000857	rs9938490	0.001232
CYP17A1	10	104580277	104587280	0.00405194	20	0.07373	rs10883782	0.01938	19	0.00634	rs6163	0.004976
METTL8	2	171882158	171999558	0.00406645	26	0.000757	rs1558963	0.0001294	26	0.62	rs13402901	0.02878
INTS7	1	210181320	210275507	0.0040679	19	0.846	rs7517502	0.196	20	0.000555	rs3010003	0.001007
S100A4	1	151782718	151784906	0.00408621	2	0.00136	rs4845552	0.002107	2	0.347	rs4845552	0.4798
GPR120	10	95316411	95337356	0.0040918	30	0.00345	rs7077363	0.0005554	30	0.137	rs11187533	0.008962
GMEB1	1	28867830	28913974	0.00417543	9	0.0084	rs10799120	0.004854	9	0.05757	rs3753693	0.02096
NSF	17	42023353	42190000	0.00419048	14	0.398	rs199494	0.1289	14	0.00122	rs199494	0.002393
CLIP1	12	121321933	121473069	0.00421901	13	0.0021	rs10744218	0.0005111	13	0.233	rs10846921	0.03981
CCM2	7	45006311	45082594	0.0043442	28	0.218	rs6976664	0.01092	30	0.00232	rs6967748	0.0007527
FLJ43752	6	33661860	33669093	0.00439855	29	0.001644	rs5745568	0.0003663	29	0.312	rs394199	0.0576
RARB	3	25444757	25614424	0.00441377	108	0.03745	rs4681063	5.879e-05	107	0.01375	rs11707637	0.002128
MCC	5	112385694	112852426	0.00445964	134	0.549	rs26984	0.01536	132	0.000949	rs13354840	6.65e-05
WNT3	17	42196856	42251081	0.00448793	25	0.345	rs8069437	0.08291	25	0.001521	rs199494	0.002393
HOXB1	17	43961805	43963271	0.00453559	18	0.334	rs17703660	0.09429	19	0.00159	rs4793870	0.001449
CBWD2	2	113911852	113970216	0.00454088	3	0.827	rs10197232	0.629	3	0.000643	rs10197232	0.0004712
C2orf47	2	200528284	200537085	0.00458843	12	0.03295	rs1509833	0.009035	13	0.01633	rs281767	0.006047
OR5F1	11	55517732	55518677	0.00465859	14	0.174	rs7933389	0.04356	14	0.003146	rs2512950	9.443e-05
PIK3AP1	10	98343058	98470269	0.00474847	50	0.00169	rs7920142	6.438e-05	50	0.331	rs573323	0.006113
COL28A1	7	7364768	7541985	0.00479324	46	0.01925	rs17518633	0.0008581	48	0.02937	rs10234561	0.006611
DYNLL1	12	119392042	119420681	0.00481954	13	0.903	rs7959743	0.2032	12	0.00063	rs503335	0.0003338
ST14	11	129534891	129585467	0.00495873	32	0.00148	rs7944700	0.004937	33	0.397	rs12271379	0.03086
OR10AG1	11	55491609	55492515	0.00498304	39	0.03931	rs17597625	0.01151	42	0.01503	rs7939844	0.0001293
DYNLL1	12	119392042	119420681	0.00500119	13	0.903	rs7959743	0.2032	12	0.000657	rs503335	0.0003338
SLC22A1	6	160462852	160499740	0.00515825	42	0.147	rs6937722	0.03381	41	0.00418	rs1564348	0.0005211
LRPAP1	4	3484092	3503942	0.00516549	26	0.157	rs2699414	0.01343	23	0.00392	rs1881803	4.835e-05
HAP1	17	37132416	37144424	0.00524377	13	0.00282	rs4629018	0.0004908	13	0.222	rs4629018	0.03785
S100A5	1	151776246	151780865	0.00525469	3	0.00212	rs4845552	0.002107	3	0.296	rs4845552	0.4798
ALG9	11	111158128	111247515	0.00535857	13	0.209	rs4935811	0.04571	16	0.00307	rs633045	0.001866
SERPINH1	11	74950817	74961494	0.00543179	29	0.12	rs544997	0.006035	28	0.00543	rs606452	9.173e-05
CXCL2	4	75181617	75183861	0.00549241	4	0.755	rs1072389	0.5584	4	0.000874	rs9131	0.001481
MRPS14	1	173249750	173259184	0.00549391	13	0.01831	rs10489332	0.01174	15	0.03605	rs10912870	0.0435
ENAM	4	71713324	71731400	0.00564638	8	0.582	rs2553318	0.1261	10	0.00117	rs6845716	0.000642
PNO1	2	68238508	68256595	0.00565688	14	0.892	rs1075454	0.1077	16	0.000765	rs751759	0.0001974
MRGPRX2	11	19032578	19038804	0.00567946	26	0.003851	rs11024979	0.0002	26	0.178	rs11024951	0.01406
ZNF643	1	40688365	40701939	0.00574102	21	0.000948	rs2272994	0.001366	21	0.732	rs209607	0.06631
C1orf9	1	170768882	170847596	0.00574382	18	0.263	rs3919435	0.01924	20	0.00264	rs12038654	0.001206
ZMYND10	3	50353540	50358160	0.0057713	5	0.195	rs1283	0.07541	6	0.00358	rs11130248	0.01138
BCO2	11	111551417	111594859	0.00577481	20	0.03514	rs2250417	0.00634	20	0.01988	rs5744222	0.002836
ZNF280D	15	54709665	54813079	0.00578329	17	0.00225	rs4774879	0.001555	17	0.311	rs3199	0.0348
TNFAIP8L1	19	4590529	4604953	0.00578728	17	0.0047	rs12611262	0.001321	17	0.149	rs8108253	0.04688
C2orf60	2	200501878	200528704	0.00583984	15	0.02674	rs1509833	0.009035	16	0.02646	rs281767	0.006047
CYB5A	18	70071506	70110201	0.00584201	30	0.64	rs4891549	0.07457	34	0.001106	rs1788571	3.876e-05
HOXB2	17	43975017	43977392	0.00589362	17	0.331	rs10853100	0.1312	18	0.00216	rs4793870	0.001449
TNFRSF8	1	12046020	12126851	0.00592605	40	0.136	rs496888	0.002947	40	0.00529	rs11121868	0.000941
ZNF18	17	11821486	11841414	0.00599258	14	0.48	rs12940825	0.2296	16	0.001518	rs10852800	0.001767
YTHDC2	5	112877308	112958880	0.00600341	31	0.645	rs13160538	0.1076	31	0.001132	rs6880447	0.0001327
S100A6	1	151773699	151775341	0.00601143	3	0.00225	rs4845552	0.002107	3	0.325	rs4845552	0.4798
BRE	2	27966985	28415271	0.00606965	78	0.00732	rs11902329	7.326e-05	77	0.101	rs6547846	0.004632
CACYBP	1	173235193	173247786	0.00610835	12	0.03099	rs10489332	0.01174	14	0.02403	rs10912870	0.0435
OR8I2	11	55617359	55618292	0.0061365	9	0.38	rs10501347	0.0625	9	0.00197	rs2449126	0.0009369
HERC4	10	69351661	69505109	0.00615876	19	0.01379	rs2894058	0.008285	19	0.05451	rs10823136	0.00866
COQ5	12	119425464	119451347	0.00621128	15	0.92	rs2292681	0.4541	14	0.000825	rs503335	0.0003338
NRAS	1	115048600	115061038	0.00624403	16	0.00606	rs6537844	0.001454	17	0.126	rs7537232	0.0429
OR5AS1	11	55554470	55555445	0.00630062	14	0.139	rs7933389	0.04356	14	0.00555	rs2512950	9.443e-05
TBRG4	7	45106223	45117842	0.00636245	30	0.08388	rs1866572	0.001596	32	0.0093	rs6967748	0.0007527
HMHA1	19	1018173	1037627	0.00640626	25	0.002154	rs2302109	0.0002542	21	0.365	rs2072102	0.04693
POLR2E	19	1037577	1046391	0.00643349	24	0.00198	rs2302109	0.0002542	21	0.399	rs2072102	0.04693
MUC7	4	71372524	71383303	0.00644733	10	0.02612	rs6600832	0.003666	11	0.03032	rs6852383	0.0129
SMTNL2	17	4434024	4458363	0.00645546	32	0.863	rs1038125	0.03771	32	0.000919	rs4790657	2.593e-05
PLEKHG3	14	64240945	64280813	0.00646798	47	0.002271	rs229648	7.774e-05	47	0.35	rs2357727	0.003566
ZNF69	19	11859669	11886365	0.00651556	11	0.233	rs282748	0.02546	12	0.00344	rs7256759	0.003824
NALCN	13	100504130	100866814	0.00662207	145	0.189	rs2044118	0.0069	149	0.00432	rs11069441	0.000201
ZNF684	1	40769819	40786426	0.00668686	21	0.00258	rs2362438	0.0007588	22	0.32	rs2297755	0.03181
CAPS2	12	73956025	74010103	0.00672528	26	0.02114	rs11837697	0.005336	27	0.03931	rs11180432	0.02538
SLC12A7	5	1103488	1165172	0.0069082	20	0.02324	rs2241604	0.01149	19	0.03687	rs7722287	0.009801
CCNE2	8	95961628	95976658	0.00694336	17	0.00266	rs7005317	0.0018	16	0.324	rs10441538	0.07158
MYLIP	6	16237295	16256457	0.00699527	32	0.0082	rs6921677	0.002654	32	0.106	rs2205796	0.00841
ASCC1	10	73526283	73645700	0.00702204	35	0.00485	rs11000214	0.0002423	47	0.18	rs11814574	0.02183
C4orf26	4	76700281	76708951	0.00703189	21	0.01657	rs6830063	0.001487	20	0.05277	rs17000620	0.02904
IL18	11	111519185	111540050	0.00706915	17	0.04287	rs795467	0.01445	17	0.02052	rs5744222	0.002836
FASLG	1	170894807	170902635	0.00711092	19	0.704	rs9970543	0.1063	19	0.001258	rs12038654	0.001206
C21orf59	21	32895977	32906537	0.00711711	19	0.0184	rs7281019	0.006223	19	0.04818	rs2833907	0.01028
RBP4	10	95341582	95350983	0.00713839	31	0.00563	rs10882267	0.002279	31	0.158	rs11187533	0.008962
TEX12	11	111543304	111548489	0.00721354	19	0.03171	rs2250417	0.00634	19	0.02839	rs5744222	0.002836
ZNF100	19	21698682	21742270	0.00721737	13	0.01844	rs10403430	0.009324	12	0.04885	rs6511286	0.009723
C2orf69	2	200484273	200501241	0.00728526	10	0.03832	rs2164888	0.01833	10	0.02376	rs281767	0.006047
OR5D14	11	55319607	55320552	0.00732363	22	0.07769	rs7124871	0.0238	19	0.01179	rs11230864	0.002043
OR5D18	11	55343681	55344623	0.0073677	19	0.07641	rs7124871	0.0238	16	0.01207	rs11820303	0.008009
VNN3	6	133085618	133097596	0.00736932	35	0.00225	rs3756974	0.0008136	36	0.41	rs6936833	0.03174
KLF7	2	207653773	207738859	0.00747026	44	0.183	rs2287505	0.005163	44	0.00512	rs2269077	0.0002755
GLUL	1	180618291	180627573	0.0074833	32	0.421	rs6687401	0.02094	32	0.00223	rs2252483	0.0003152
C2orf71	2	29138061	29150631	0.00750428	37	0.488	rs2276551	0.01119	36	0.00193	rs11127202	0.0001888
GAST	17	37122138	37125747	0.00761395	13	0.00304	rs4629018	0.0004908	13	0.315	rs4629018	0.03785
KIF11	10	94342970	94405130	0.00762174	21	0.00749	rs7078243	0.001488	22	0.128	rs7070990	0.01462
OR5L2	11	55351270	55352206	0.00763418	16	0.101	rs7951100	0.02891	14	0.00951	rs11820303	0.008009
OR5L1	11	55335518	55336454	0.0076876	19	0.0757	rs7124871	0.0238	16	0.01279	rs11820303	0.008009
OR5D13	11	55297489	55298434	0.00770499	22	0.131	rs7124871	0.0238	19	0.00741	rs10897179	0.00181
ZNF439	19	11837843	11841306	0.00770874	13	0.185	rs11671713	0.02067	13	0.00525	rs279220	0.00861
ZNF267	16	31792579	31836128	0.00771408	6	0.371	rs11150643	0.05427	7	0.00262	rs1395526	0.0001576
NGF	1	115630059	115682380	0.00774359	59	0.238	rs10858077	0.01332	60	0.004102	rs1474798	0.0001695
YTHDF2	1	28935722	28968874	0.00777394	12	0.01391	rs10799120	0.004854	12	0.0705	rs3753693	0.02096
RCP9	7	65217239	65256988	0.00778152	15	0.00385	rs1873494	0.0001959	14	0.255	rs2243480	0.05876
PI15	8	75899326	75929819	0.00779117	18	0.01902	rs13252364	0.002458	18	0.05169	rs1433470	0.004364
LONP2	16	46835711	46944908	0.00786318	14	0.641	rs6500380	0.1067	12	0.00155	rs11076561	3.266e-05
GUSB	7	65063107	65084681	0.00791807	7	0.001497	rs12698511	0.0001413	7	0.669	rs6949812	0.2023
C10orf26	10	104493716	104566011	0.00798947	32	0.0465	rs10883782	0.01938	32	0.02176	rs6163	0.004976
PHIP	6	79707005	79844708	0.00815414	25	0.00856	rs6454096	0.001783	25	0.121	rs2275290	0.04915
GLYATL1	11	58467297	58481092	0.00819921	15	0.303	rs1938791	0.01885	16	0.00344	rs485025	0.002972
QRFP	9	132758635	132759046	0.00823463	25	0.00258	rs4740383	0.0001414	25	0.406	rs6597655	0.001903
AXIN2	17	60955144	60988227	0.0083095	25	0.0014	rs12451970	0.0001227	25	0.756	rs757558	0.08112
AMTN	4	71418886	71433048	0.00836496	6	0.03176	rs6600832	0.003666	7	0.03358	rs6852383	0.0129
OR4C3	11	48303068	48304058	0.00839985	7	0.00235	rs17800968	0.0004736	5	0.456	rs1483121	0.1558
ZNF692	1	247110827	247119894	0.00848576	13	0.02161	rs10788875	0.0112	13	0.05017	rs7527472	0.002048
HERPUD2	7	35638794	35701297	0.00849916	28	0.03203	rs2392382	0.004256	28	0.03391	rs10261066	0.001199
MOCS1	6	39980023	40010232	0.00850239	37	0.133	rs2475802	0.001533	38	0.00817	rs2504805	0.001139
PFKFB4	3	48530120	48569231	0.00857952	10	0.146	rs9814951	0.02322	10	0.00752	rs7434077	0.005633
APC	5	112071116	112209835	0.00865633	30	0.59	rs2431238	0.1217	34	0.00188	rs454886	0.0007752
SV2A	1	148141858	148156054	0.00868854	9	0.08471	rs577935	0.01619	10	0.01315	rs12078573	0.003997
KIAA1688	8	145725370	145809696	0.00878359	12	0.02155	rs2620636	0.008721	13	0.05234	rs11988651	0.01758
C19orf10	19	4608556	4621415	0.00880363	19	0.00744	rs12611262	0.001321	19	0.152	rs8108253	0.04688
SF3B4	1	148161834	148166326	0.00883574	9	0.08649	rs577935	0.01619	10	0.01313	rs12078573	0.003997
FAM84A	2	14690306	14693898	0.00883683	12	0.905	rs6729726	0.2747	13	0.001255	rs1865456	0.002129
NOL9	1	6507794	6537168	0.00884859	19	0.297	rs737243	0.063	20	0.00383	rs11122083	0.0007547
FAM105B	5	14717782	14752842	0.00886344	23	0.435	rs25943	0.08417	24	0.00262	rs3853119	0.002406
CRB2	9	125158268	125180853	0.00892828	33	0.05536	rs1891632	0.001377	33	0.02076	rs12347955	0.003044
NKD2	5	1062167	1091925	0.00912551	19	0.08352	rs2241604	0.01149	20	0.01411	rs2289827	0.006908
FCRL1	1	156031276	156056515	0.00913881	15	0.108	rs10489683	0.01068	17	0.01093	rs7517644	0.01154
DTL	1	210275541	210344810	0.00915917	19	0.94	rs7517502	0.196	19	0.001259	rs3010003	0.001007
SLC22A18	11	2877526	2903052	0.00926836	27	0.0247	rs4930018	0.006642	27	0.04857	rs400643	0.00172
ZNF761	19	58644961	58653326	0.00931582	27	0.01882	rs2617669	0.002632	26	0.06412	rs2617672	0.002576
FGFR2	10	123227833	123347962	0.009385	57	0.00132	rs3135758	1.744e-06	63	0.922	rs1613776	0.0344
EDIL3	5	83273881	83716367	0.00948622	101	0.628	rs1510063	0.01027	102	0.001962	rs1981817	0.0001
CDC37	19	10362808	10375271	0.00959418	13	0.02421	rs280502	0.01162	13	0.05156	rs280519	0.01349
ZNF654	3	88270951	88276504	0.00963669	3	0.253	rs7432826	0.2096	5	0.004959	rs7653652	0.005314
OR4C45	11	48323475	48330575	0.00963851	7	0.00267	rs17800968	0.0004736	5	0.47	rs1483121	0.1558
DNAJB6	7	156822470	156902894	0.00971629	36	0.365	rs2286842	0.03017	36	0.00347	rs1882485	0.004504
SCML4	6	108130056	108252214	0.00973143	76	0.00477	rs2295279	0.002308	78	0.266	rs2064603	0.001963
COQ10A	12	54946908	54951017	0.00976223	5	0.00758	rs744051	0.001927	3	0.168	rs1274500	0.2374
LMX1B	9	128416568	128503132	0.00993934	47	0.243	rs10733682	0.0301	48	0.00535	rs944105	0.0003969
PGBD2	1	247167064	247179968	0.00994545	9	0.02067	rs10788875	0.0112	9	0.06294	rs7527472	0.002048
BOLA1	1	148137824	148138969	0.00997462	8	0.111	rs577935	0.01619	9	0.01176	rs12078573	0.003997
IRX6	16	53915971	53922173	0.0100393	37	0.177	rs7198395	0.03824	37	0.00743	rs893263	0.002799
PITX1	5	134391322	134397863	0.0101314	19	0.15	rs39881	0.03262	19	0.00886	rs13436118	0.003984
RBM38	20	55399869	55417792	0.0101622	32	0.523	rs2426741	0.07826	34	0.00255	rs6099626	0.0007492
LOC402117	2	214984705	215148898	0.0101751	51	0.00424	rs9288497	0.000434	54	0.315	rs17711053	0.03167
SCEL	13	77007859	77116645	0.0101825	40	0.00217	rs1886037	0.0001019	40	0.616	rs9669993	0.07774
VNN2	6	133106701	133126291	0.0102311	37	0.00393	rs3756974	0.0008136	39	0.342	rs6936833	0.03174
WDFY3	4	85809718	86106568	0.0102497	19	0.976	rs894533	0.4637	23	0.00138	rs17369165	0.001326
PTPN18	2	130830087	130848614	0.0103526	8	0.242	rs3739122	0.0561	10	0.00563	rs11542411	0.0002977
CACNA2D2	3	50375234	50515896	0.0103707	18	0.04592	rs17606778	0.0003371	18	0.02973	rs11130248	0.01138
CAPNS2	16	54158084	54159093	0.0104519	12	0.268	rs8059138	0.0554	13	0.00514	rs10521319	0.006538
ARHGEF17	11	72697316	72757784	0.010524	18	0.765	rs1806516	0.1529	17	0.001815	rs2027765	0.00164
ATP2C1	3	132096123	132218245	0.0105492	16	0.13	rs2760262	0.04045	17	0.01071	rs218481	0.002102
INTS8	8	95904709	95961897	0.010626	22	0.00647	rs7005317	0.0018	21	0.217	rs4734291	0.02573
LIG3	17	30331650	30356201	0.0107784	7	0.0324	rs8072191	0.02841	7	0.04405	rs16970468	0.01075
FCGR2B	1	159899563	159914575	0.0108	33	0.04874	rs12042893	0.01495	33	0.02935	rs6683580	0.01895
FANCM	14	44674885	44739843	0.0108037	9	0.269	rs11157432	0.06088	11	0.00532	rs4906568	0.007552
RASGEF1B	4	82567242	82612085	0.010838	29	0.04201	rs895086	0.01259	29	0.03419	rs6840449	0.01702
TP53INP1	8	96007376	96030767	0.0108523	19	0.00525	rs3802193	0.001032	19	0.274	rs6471504	0.07663
LOC440350-1	16	28262354	28275423	0.0108935	6	0.172	rs2650492	0.01229	6	0.0084	rs13338835	0.006099
WDR92	2	68210784	68238160	0.0109503	15	0.909	rs1075454	0.1077	17	0.001599	rs751759	0.0001974
KIF9	3	47244888	47299092	0.0109618	3	0.03774	rs11713101	0.01465	6	0.03856	rs6442062	0.0157
CCL18	17	31415755	31422954	0.0110084	25	0.02322	rs972317	0.006733	25	0.06298	rs12600516	0.006813
PDE4A	19	10392332	10441307	0.0110187	15	0.04348	rs280502	0.01162	15	0.03367	rs8113472	0.0004105
HELT	4	186177076	186178920	0.0110485	25	0.202	rs13130524	0.002467	24	0.00727	rs1012518	0.01551
FLJ20323	7	7573140	7613635	0.0110714	40	0.05699	rs3757527	0.001813	43	0.02583	rs17169196	0.003483
ARHGEF4	2	131390693	131521306	0.0110833	33	0.01302	rs4850102	0.00349	32	0.1132	rs13021106	0.001274
DDAH2	6	31802795	31806018	0.0112015	14	0.921	rs2280800	0.334	15	0.00162	rs2242653	0.005414
ROS1	6	117716222	117853711	0.0112375	58	0.491	rs1998206	0.01254	58	0.00305	rs2104064	0.000329
ARSB	5	78108792	78318113	0.0112459	98	0.371	rs2173012	0.000147	97	0.00404	rs11738153	0.0001301
ALOX15	17	4480962	4491709	0.0113105	27	0.829	rs1038125	0.03771	28	0.00182	rs4790657	2.593e-05
RHOT1	17	27493585	27576859	0.0113166	16	0.628	rs733675	0.1772	17	0.002404	rs7209884	0.001155
GALK2	15	47235267	47409294	0.0113574	20	0.379	rs2413935	0.1113	20	0.004	rs2086256	0.0002784
HOXB3	17	43981230	44006809	0.0114774	19	0.31	rs10853100	0.1312	20	0.00495	rs4793870	0.001449
SYNJ1	21	32922943	33022148	0.0114874	24	0.0185	rs7281019	0.006223	24	0.08303	rs2833916	0.01959
SELM	22	29830762	29833551	0.0115065	25	0.0095	rs2074736	0.001432	26	0.162	rs4820946	0.02667
MRTO4	1	19450661	19459209	0.0115504	18	0.00331	rs10158092	0.0006272	19	0.467	rs10917277	0.09049
C6orf25	6	31799139	31800830	0.0115812	15	0.942	rs2280800	0.334	16	0.001646	rs2242653	0.005414
CEP55	10	95246358	95278839	0.011654	31	0.00411	rs7077363	0.0005554	30	0.38	rs7077363	0.02323
NDUFS4	5	52892221	53014928	0.0116628	31	0.1021	rs9790964	0.001121	31	0.01531	rs372215	0.002994
ZNF830	17	30312661	30314318	0.0116742	10	0.0467	rs8072191	0.02841	10	0.03351	rs16970468	0.01075
LOC440350-3	16	28563411	28576505	0.0116879	1	0.00337	rs1968752	0.003642	2	0.465	rs1968752	0.3523
C2orf37	2	171999104	172049808	0.0117013	28	0.003736	rs1558963	0.0001294	28	0.42	rs13384194	0.02234
SMTN	22	29807304	29830609	0.0117411	26	0.00776	rs2074736	0.001432	27	0.203	rs2232176	0.03381
KIAA0090	1	19417170	19450633	0.0118359	21	0.00277	rs10158092	0.0006272	24	0.574	rs10917277	0.09049
ZBTB48	1	6562649	6571927	0.0118472	15	0.478	rs201171	0.1321	15	0.00333	rs11122083	0.0007547
LYZL4	3	42413578	42427069	0.0120294	24	0.402	rs33532	0.002022	24	0.00403	rs6798660	6.023e-05
TSSK1B	5	112796569	112798565	0.0121631	17	0.172	rs26984	0.01536	17	0.00954	rs367943	0.0008732
ZNF440	19	11786106	11807016	0.0122288	16	0.08778	rs12977564	0.01725	16	0.01881	rs279220	0.00861
OR5D16	11	55362803	55363790	0.0125013	14	0.07827	rs7951100	0.02891	12	0.02164	rs11820303	0.008009
SPRYD5	11	55410031	55415860	0.0125017	42	0.03058	rs17597625	0.01151	45	0.05539	rs2512726	0.001937
FCRL2	1	155982149	156013533	0.012516	12	0.04156	rs2210914	0.02703	16	0.04081	rs7517644	0.01154
PPP3R2	9	103393717	103397104	0.0125215	31	0.01074	rs7030238	0.0007363	30	0.158	rs6479056	0.005787
ZNF202	11	123100206	123117573	0.0125507	31	0.01025	rs10790592	0.0008679	30	0.166	rs12364099	0.004913
USF2	19	40451735	40462558	0.0126193	29	0.00181	rs12979792	0.000799	30	0.946	rs482324	0.2286
TKT	3	53234703	53264998	0.0126309	26	0.329	rs729396	0.0742	25	0.00521	rs7650103	0.0003713
VIP	6	153113625	153122593	0.0126638	34	0.529	rs2756117	0.08213	32	0.00325	rs680314	0.01212
JUP	17	37164389	37196475	0.012677	22	0.002421	rs4629018	0.0004908	22	0.711	rs4629018	0.03785
TRIM5	11	5641363	5662869	0.0126818	51	0.01257	rs10838525	0.001719	53	0.137	rs7122620	0.01765
BRP44L	6	166698397	166716476	0.0128946	13	0.689	rs6925364	0.1165	13	0.002548	rs6925364	0.002211
ELFN1	7	1750632	1754116	0.012902	15	0.114	rs10227916	0.02243	13	0.01541	rs1112898	0.004933
UQCRC1	3	48611435	48622102	0.0130057	13	0.199	rs9814951	0.02322	14	0.00891	rs2255532	0.01425
SLFN5	17	30594198	30618874	0.0130365	23	0.07483	rs9908966	0.007686	23	0.02376	rs1383541	0.007248
HIPK2	7	138896855	139124065	0.0130663	45	0.814	rs12665981	0.04826	50	0.00219	rs7799361	4.488e-05
KCNJ12	17	21220291	21263772	0.0131031	8	0.288	rs4640244	0.07541	9	0.00621	rs4986044	0.01471
HLA-DMB	6	33010392	33016795	0.013138	41	0.276	rs241404	0.02734	41	0.0065	rs9296059	0.001744
PPP2R1B	11	111102841	111142379	0.0131421	12	0.143	rs4935811	0.04571	15	0.01255	rs633045	0.001866
ZNF570	19	42651821	42668082	0.0131563	6	0.119	rs8109038	0.05317	6	0.0151	rs1382357	0.01101
RNF11	1	51474532	51511707	0.0132081	9	0.01687	rs12728955	0.02084	9	0.107	rs12134299	0.0664
KIAA0831	14	54902862	54948329	0.013486	17	0.08436	rs2297816	0.004398	18	0.02192	rs11621265	0.001078
TMPRSS4	11	117452936	117495766	0.0135758	49	0.02382	rs4938471	0.003395	48	0.07823	rs1786177	0.00341
STAT5B	17	37604720	37681950	0.0136406	9	0.02309	rs17500235	0.003273	9	0.08115	rs8064638	0.01589
BRD2	6	33044414	33057260	0.0136849	70	0.129	rs1431396	0.0003924	69	0.01458	rs9296059	0.001744
ASNSD1	2	190234390	190243800	0.0137182	9	0.0253	rs7568054	0.03255	10	0.07455	rs10497705	0.03551
PHB	17	44836418	44847241	0.013729	21	0.621	rs2233669	0.1359	23	0.00304	rs2671666	0.001583
MS4A13	11	60039461	60066767	0.0137448	22	0.01062	rs6591595	0.0001343	21	0.178	rs3802957	0.029
NKTR	3	42617150	42665237	0.0137728	14	0.471	rs11079	0.0216	14	0.004023	rs6793102	0.0002166
SPTB	14	64282753	64359619	0.0137741	66	0.00564	rs229648	7.774e-05	67	0.336	rs2357727	0.003566
PTS	11	111602297	111609905	0.0139422	12	0.09619	rs2250417	0.00634	13	0.01998	rs12420140	0.01313
RP1	8	55691179	55705947	0.0139661	15	0.06613	rs6997903	0.02184	16	0.02912	rs145290	0.003362
PIK3R6	17	8646779	8711719	0.0140923	38	0.01595	rs4791765	0.00331	37	0.122	rs4791762	0.01145
TAF7	5	140678240	140680535	0.0141566	21	0.197	rs6580184	0.01513	21	0.00993	rs758347	0.0007785
TNFSF13B	13	107719977	107757366	0.0141628	31	0.0084	rs766106	2.217e-05	32	0.233	rs2766094	0.01909
SLCO6A1	5	101735550	101862619	0.0142129	21	0.06311	rs10515329	0.01003	22	0.03114	rs2400796	0.004705
PRAMEF21-2	1	13615388	13620390	0.0142589	9	0.281	rs3013083	0.08592	9	0.00702	rs2999878	0.006367
PDC	1	184679337	184696862	0.0142639	8	0.01249	rs6665157	0.01548	9	0.158	rs3131554	0.04612
LSR	19	40431398	40450707	0.0143048	32	0.00225	rs12979792	0.000799	33	0.88	rs1688014	0.08004
HLA-G	6	29902734	29906878	0.0143322	48	0.11	rs3094165	0.004224	43	0.01804	rs9258771	0.002414
PRAMEF20-2	1	13609493	13620390	0.0143772	9	0.277	rs3013083	0.08592	9	0.00719	rs2999878	0.006367
CERCAM	9	130222579	130239451	0.014403	7	0.02478	rs6918	0.01816	7	0.08054	rs7853999	0.02545
CDC27	17	42550309	42621664	0.0144889	27	0.256	rs17605038	0.06054	27	0.00785	rs858671	0.006199
PHLDA2	11	2906078	2907226	0.0145676	25	0.05377	rs384037	0.008359	25	0.03761	rs400643	0.00172
AKR7A3	1	19481643	19487867	0.0146737	16	0.0033	rs709681	0.000628	17	0.618	rs10917277	0.09049
IGF2R	6	160310120	160447573	0.0147099	58	0.405	rs6937722	0.03381	57	0.00505	rs456598	0.001981
PCDP1	2	120018516	120130707	0.0147203	25	0.213	rs2860875	0.03418	26	0.00961	rs4849797	0.003359
GHDC	17	37594631	37599739	0.0148309	6	0.00464	rs17500235	0.003273	6	0.445	rs6503691	0.1331
EPHA6	3	98016114	98950476	0.0149405	88	0.569	rs13070471	0.02704	102	0.00366	rs9869278	0.0004511
MTERFD1	8	97320820	97342972	0.0149906	14	0.00221	rs10105238	0.0022	15	0.946	rs13279386	0.1871
MTMR11	1	148167167	148174867	0.0150158	10	0.101	rs577935	0.01619	11	0.02074	rs12078573	0.003997
RRP15	1	216525251	216577948	0.015071	21	0.0193	rs1338445	0.002501	24	0.109	rs11118065	0.01092
CCT6B	17	30279050	30312619	0.0150949	14	0.03721	rs234815	0.02345	14	0.05664	rs16970468	0.01075
ARL4C	2	235066424	235070432	0.0151186	30	0.547	rs4663142	0.08146	30	0.00386	rs3115360	0.0001786
DUSP12	1	159986204	159993576	0.0151286	48	0.08306	rs12042893	0.01495	44	0.02544	rs6683580	0.01895
TACR1	2	75129737	75279781	0.0151804	59	0.03208	rs10168411	0.003002	61	0.06613	rs13012537	0.0125
FIBCD1	9	132767721	132804058	0.0151819	39	0.0049	rs4740383	0.0001414	40	0.433	rs6597655	0.001903
TTC39A	1	51525369	51560526	0.0152909	10	0.02504	rs12728955	0.02084	10	0.08544	rs12134299	0.0664
TUSC4	3	50359922	50363490	0.0153465	5	0.181	rs1283	0.07541	6	0.01187	rs11130248	0.01138
VNN1	6	133044421	133076881	0.0153805	42	0.006	rs3756974	0.0008136	43	0.359	rs6936833	0.03174
TYK2	19	10322203	10352248	0.0154133	25	0.102	rs280502	0.01162	25	0.02117	rs280519	0.01349
FCRLA	1	159943385	159950766	0.0154571	51	0.102	rs12042893	0.01495	48	0.02124	rs6683580	0.01895
SLC22A9	11	62893836	62934288	0.0154571	14	0.118	rs537473	0.07205	15	0.01836	rs12287151	0.0004133
SLC25A2	5	140662379	140663796	0.0154984	19	0.229	rs6580184	0.01513	20	0.00949	rs758347	0.0007785
TAS1R1	1	6538020	6562404	0.0155449	19	0.47	rs201171	0.1321	20	0.00464	rs11122083	0.0007547
VANGL1	1	115986096	116042368	0.0155832	54	0.85	rs17034260	0.1485	56	0.002573	rs9428211	0.001405
YWHAB	20	42947757	42970575	0.0156288	20	0.0133	rs6031872	0.008608	20	0.165	rs1804644	0.0121
RAD51L3	17	30451513	30471001	0.0157125	16	0.114	rs10083888	0.003092	17	0.01937	rs797989	0.0007502
PPIG	2	170149095	170202500	0.015749	15	0.00435	rs2683453	0.0004304	17	0.509	rs6747350	0.1077
LDHB	12	21679542	21702043	0.0158796	11	0.07289	rs11046134	0.02422	13	0.03067	rs1677129	4.663e-05
LRTM1	3	54927420	54937112	0.015915	33	0.06978	rs4468946	0.005493	34	0.03212	rs4077115	0.0006937
LRIG2	1	113417353	113468865	0.0160057	15	0.473	rs4838978	0.02805	19	0.00477	rs1216796	0.0004962
MC4R	18	56189543	56190981	0.0160571	17	0.672	rs17066890	0.08744	17	0.00337	rs7228347	0.01026
RPL19	17	34610061	34614506	0.0160649	20	0.584	rs1106769	0.008921	22	0.00388	rs801259	0.005379
SEC24D	4	119863425	119976774	0.0160929	46	0.02142	rs17324912	0.001669	47	0.106	rs7695141	0.01873
STAC2	17	34620314	34635500	0.0161116	19	0.56	rs1106769	0.008921	21	0.00406	rs801259	0.005379
DPY19L4	8	95801278	95875252	0.0161635	29	0.03688	rs7005317	0.0018	29	0.06188	rs2722883	0.012
ADAMTS18	16	75873525	76026512	0.0162036	99	0.536	rs12599182	0.01137	100	0.00427	rs2434895	0.0008018
SLC25A28	10	101360264	101370211	0.0162065	23	0.00295	rs11190179	6.96e-05	23	0.776	rs989978	0.1291
ZDHHC13	11	19095267	19154543	0.0162092	46	0.04212	rs11024979	0.0002	47	0.05436	rs1503501	0.00347
C17orf55	17	76891218	76897643	0.0162111	16	0.271	rs9915999	0.0753	16	0.00845	rs6565549	0.00386
FAM171B	2	187267033	187336757	0.0163013	17	0.00688	rs2887831	0.0004136	18	0.335	rs930657	0.07079
ARMETL1	10	14901256	14919989	0.0163212	27	0.236	rs6602768	0.01321	25	0.00978	rs2768715	0.003469
ANKFN1	17	51585834	51915006	0.0163631	67	0.162	rs759109	0.002037	71	0.01429	rs10515130	0.00181
ITLN1	1	159112953	159121584	0.0163689	14	0.174	rs485618	0.01923	15	0.01331	rs2274910	0.0104
GGT6	17	4406970	4410625	0.0163863	36	0.62	rs1038125	0.03771	36	0.00374	rs4790657	2.593e-05
C3orf38	3	88281798	88288755	0.0163876	3	0.254	rs7432826	0.2096	4	0.00913	rs7653652	0.005314
COL29A1	3	131547048	131686378	0.0164399	59	0.652	rs6769205	0.06205	57	0.00357	rs16828872	0.0005845
FCRLB	1	159959080	159964557	0.0165023	53	0.10414	rs12042893	0.01495	50	0.02245	rs6683580	0.01895
HIST2H2BE	1	148122633	148124856	0.0167008	8	0.113	rs577935	0.01619	9	0.02098	rs12078573	0.003997
ACACA	17	32516039	32841015	0.0167473	35	0.621	rs2017571	0.07343	34	0.00383	rs2680394	0.004379
SENP6	6	76368341	76484714	0.016799	16	0.11	rs9359132	0.02128	18	0.0217	rs9343316	0.002063
CCDC115	2	130812285	130816392	0.0168375	10	0.242	rs3739122	0.0561	12	0.00989	rs11542411	0.0002977
AMOTL2	3	135556879	135576096	0.0168712	26	0.01777	rs4974498	0.001482	27	0.135	rs2400273	0.007068
IL27	16	28418183	28425656	0.0169218	4	0.00611	rs4788084	0.007369	4	0.394	rs151228	0.179
FARP2	2	241944383	242082928	0.0170506	29	0.04506	rs4381775	0.003735	29	0.0539	rs3771583	0.003837
UCN2	3	48574154	48576205	0.0171317	8	0.127	rs9814951	0.02322	8	0.01923	rs2255532	0.01425
DNAH5	5	13743436	13997589	0.0171996	100	0.01053	rs6867796	0.0005242	103	0.233	rs17278234	0.0115
OR8D4	11	123282348	123283293	0.0172092	26	0.08068	rs4936856	0.008445	26	0.03043	rs9804524	0.01684
PSAPL1	4	7482921	7487600	0.0172322	63	0.01322	rs4613570	0.0001199	60	0.186	rs6446597	0.003111
ADRA1A	8	26661583	26778839	0.0173679	89	0.01247	rs11782159	0.002698	90	0.199	rs13277287	0.008716
SYT11	1	154095923	154121463	0.0174011	10	0.00337	rs822490	0.001864	12	0.738	rs12563627	0.09044
CASQ2	1	116044148	116112949	0.0175694	60	0.908	rs17034260	0.1485	62	0.00277	rs7532923	0.0006511
MYBBP1A	17	4388939	4405430	0.0176319	39	0.44	rs1038125	0.03771	39	0.00574	rs4790657	2.593e-05
FAM75B	9	83865479	83866824	0.0176924	4	0.452	rs12343157	0.1967	4	0.00561	rs12343157	8.592e-05
RUNDC3A	17	39741489	39750764	0.0177103	15	0.07239	rs9916116	0.02347	15	0.03507	rs8079946	0.00804
IMP4	2	130816958	130820667	0.0177215	10	0.263	rs3739122	0.0561	12	0.00966	rs11542411	0.0002977
GPR156	3	121368568	121445635	0.0177501	27	0.01611	rs9878040	0.0003884	27	0.158	rs3112283	0.004925
UBQLN4	1	154271715	154290140	0.0177891	12	0.01963	rs2886070	0.007614	12	0.13	rs2886070	0.003827
GLYAT	11	58232805	58256023	0.0178346	18	0.272	rs475870	0.009064	15	0.00941	rs1938717	0.001873
LEF1	4	109188149	109309027	0.0180142	22	0.755	rs17567325	0.06265	26	0.00343	rs12503104	0.0007735
RELB	19	50196551	50233292	0.0180891	15	0.381	rs2288918	0.02138	15	0.00683	rs16979595	0.003269
FKBP3	14	44654858	44674272	0.0181149	5	0.176	rs11157432	0.06088	6	0.01481	rs1367580	0.02513
HIST2H2AC	1	148125148	148125585	0.0183681	8	0.134	rs577935	0.01619	9	0.01977	rs12078573	0.003997
WDR5B	3	123613389	123617572	0.0183984	15	0.00433	rs17201246	0.00012	16	0.613	rs17201246	0.05484
RILPL1	12	122522315	122584453	0.0184136	3	0.05134	rs7971779	0.05259	3	0.05175	rs2458449	0.019
MYCN	2	15998133	16004580	0.0184253	20	0.02778	rs1863803	0.001402	21	0.09571	rs9789773	0.00252
DCBLD1	6	117910512	117997713	0.0185722	43	0.306	rs9489181	0.01356	43	0.00877	rs2104064	0.000329
RFC3	13	33290205	33438695	0.0186567	44	0.69	rs4142590	0.03383	46	0.00391	rs9315248	0.0004858
ID2	2	8739563	8742034	0.0186668	14	0.06361	rs3845748	0.01846	14	0.04244	rs10188643	0.02346
C1orf127	1	10929119	10946845	0.0187245	29	0.639	rs1280984	0.08931	30	0.00424	rs6540959	0.001216
SIRT1	10	69314432	69348149	0.0187852	12	0.01766	rs10997881	0.01588	12	0.154	rs10997881	0.06269
AOC3	17	38256726	38263666	0.0188393	5	0.18	rs10512488	0.1194	5	0.01516	rs324079	0.003043
ZNF672	1	247099152	247110337	0.0189765	14	0.02572	rs10788875	0.0112	13	0.107	rs9727917	0.00835
ANKRD13B	17	24944652	24965905	0.0190215	12	0.00784	rs3110496	0.001123	11	0.352	rs11868320	0.03197
MSTO1	1	153846630	153851382	0.019054	4	0.00446	rs3738590	0.005776	5	0.62	rs12070752	0.183
GIT1	17	24924612	24940736	0.0190657	12	0.00754	rs3110496	0.001123	12	0.367	rs11868320	0.03197
CLIC1	6	31806336	31812320	0.0190999	13	0.94	rs2242653	0.3985	14	0.00295	rs2242653	0.005414
AFAR3	1	19465062	19473022	0.019187	18	0.00526	rs709681	0.000628	19	0.53	rs10917277	0.09049
COL2A1	12	46653014	46684552	0.01919	44	0.04687	rs1015390	0.0003236	44	0.05949	rs12423250	0.009022
AAMP	2	218837095	218843137	0.0192364	10	0.205	rs17462354	0.02378	13	0.01364	rs17572109	0.0002391
C15orf43	15	43036194	43058713	0.0194479	7	0.00289	rs12902975	0.001444	7	0.98	rs4082812	0.5075
TMEM93	17	3518838	3519711	0.0195322	20	0.02497	rs161370	0.0102	22	0.114	rs11652474	0.02236
BMP4	14	53486204	53493304	0.01955	24	0.02021	rs12435627	0.0006643	25	0.141	rs8014363	0.01441
KEAP1	19	10457795	10475054	0.019653	12	0.256	rs11670254	0.06408	12	0.0112	rs8113472	0.0004105
CTSG	14	24112563	24115306	0.0196694	12	0.175	rs2236742	0.01595	12	0.0164	rs2236742	0.002107
BMP7	20	55177215	55275114	0.0197296	47	0.161	rs1885580	0.01084	50	0.01789	rs6123674	0.002287
ZNF782	9	98619093	98656210	0.0197893	3	0.03711	rs10816602	0.04987	6	0.07789	rs7023776	0.03904
NT5M	17	17147404	17191702	0.0198089	28	0.466	rs10852849	0.08169	28	0.00621	rs6502590	7.006e-05
TLR6	4	38504802	38507555	0.0199055	21	0.05942	rs11944159	0.01687	22	0.04898	rs17429245	0.01062
C2orf3	2	75742801	75791830	0.0199689	47	0.205	rs6754000	0.01774	54	0.01425	rs7570229	0.002116
HLA-DMA	6	33024372	33028831	0.0199876	44	0.422	rs151719	0.06345	44	0.00693	rs9296059	0.001744
DONSON	21	33872080	33882884	0.0200775	8	0.322	rs2070389	0.05253	7	0.00913	rs7275789	0.0005875
OPRK1	8	54300828	54326747	0.0200848	33	0.202	rs7817710	0.0246	33	0.01456	rs2059547	0.01629
SLC39A5	12	54910893	54917896	0.0200968	4	0.00591	rs744051	0.001927	4	0.498	rs1274500	0.2374
GBP3	1	89244947	89261137	0.0202289	19	0.06967	rs12120863	0.001603	23	0.04257	rs11809016	0.0009594
WDR51B	12	88337633	88443908	0.0202429	26	0.01622	rs770370	0.001064	27	0.183	rs17363210	0.006292
SETD3	14	98933835	99016979	0.020253	22	0.396	rs11160518	0.01737	26	0.0075	rs1742356	0.001785
CNPY2	12	54990483	54996387	0.0203759	7	0.00862	rs744051	0.001927	5	0.347	rs1274500	0.2374
ZNF580	19	60844203	60846648	0.0204656	12	0.417	rs8104242	0.08388	11	0.00721	rs485152	0.002493
CORO6	17	24965899	24972620	0.0205009	8	0.00445	rs3110496	0.001123	7	0.677	rs2289629	0.1968
ANKRD52	12	54917857	54938410	0.020531	4	0.00634	rs744051	0.001927	4	0.476	rs1274500	0.2374
MCCC1	3	184215699	184300059	0.0205777	32	0.02116	rs13099939	0.0007494	33	0.143	rs7635560	0.00487
TMBIM1	2	218847160	218865524	0.0206021	10	0.329	rs17462354	0.02378	13	0.00921	rs17572109	0.0002391
MRGPRX3	11	18099077	18116603	0.0206669	23	0.704	rs7131255	0.1469	22	0.00432	rs4274188	0.0005344
ZNF689	16	30522200	30529183	0.020696	3	0.02847	rs9934806	0.0286	3	0.107	rs3747481	0.02682
CCDC106	19	60850765	60856338	0.0207673	12	0.41	rs8104242	0.08388	11	0.00746	rs485152	0.002493
PMP22CD	11	123258842	123261550	0.0208079	32	0.0981	rs4936856	0.008445	32	0.03125	rs9804524	0.01684
MRPS23	17	53271840	53282398	0.0208123	26	0.06235	rs2586094	0.001132	26	0.04918	rs2685487	0.007905
DUSP6	12	88265967	88270427	0.020893	18	0.07192	rs7976283	0.01158	20	0.04283	rs704064	0.004209
PPAT	4	56954285	56996602	0.0209293	21	0.244	rs9684143	0.05614	20	0.01265	rs6584	0.003338
TP53I13	17	24919864	24924301	0.0209445	10	0.00826	rs3110496	0.001123	10	0.374	rs11868320	0.03197
HIST2H2AB	1	148125642	148126090	0.0209571	8	0.147	rs577935	0.01619	9	0.02103	rs12078573	0.003997
DCP2	5	112340331	112384566	0.0209621	40	0.438	rs4457065	0.05588	39	0.00706	rs6890833	0.0002536
STK17A	7	43589216	43633503	0.0209767	24	0.12	rs10281917	0.005503	24	0.02579	rs11768401	7.91e-05
C3orf67	3	58702776	59010755	0.0209771	25	0.197	rs7633829	0.01189	27	0.01571	rs17059757	0.02052
MRPL19	2	75727416	75742842	0.0210144	47	0.254	rs6754000	0.01774	54	0.01221	rs7570229	0.002116
ASTE1	3	132215410	132228336	0.0210515	9	0.184	rs218503	0.08156	9	0.01689	rs218481	0.002102
GAP43	3	116824840	116923024	0.0211646	43	0.232	rs2164930	0.04336	44	0.01348	rs6782517	0.003634
RASSF1	3	50342220	50353371	0.0211652	6	0.251	rs1283	0.07541	7	0.01246	rs11130248	0.01138
ZNF581	19	60846797	60848801	0.0212306	12	0.413	rs8104242	0.08388	11	0.0076	rs485152	0.002493
IPO9	1	200064910	200120045	0.0213133	25	0.00441	rs1022361	2.309e-05	25	0.715	rs9787358	0.004496
CS	12	54951749	54980442	0.0213158	7	0.00864	rs744051	0.001927	5	0.365	rs1274500	0.2374
PAICS	4	56996671	57022291	0.0213458	17	0.265	rs9684143	0.05614	18	0.01192	rs6584	0.003338
SENP1	12	46723023	46785908	0.0213485	33	0.06191	rs1793953	0.01599	33	0.05103	rs12423250	0.009022
PKNOX2	11	124539768	124808495	0.0214052	105	0.116	rs10893380	0.001234	107	0.02732	rs10893370	0.0007365
F2RL2	5	75947062	75954996	0.0214167	57	0.02172	rs961536	0.002796	59	0.146	rs905164	0.007582
OR6T1	11	123318783	123319755	0.0214652	25	0.123	rs17684261	0.01956	26	0.02585	rs9804524	0.01684
RBM28	7	127737671	127771198	0.0214684	20	0.0049	rs1545444	0.0005344	20	0.649	rs359664	0.06205
GLS2	12	55151002	55168448	0.0214871	18	0.08912	rs10876889	0.0303	19	0.03572	rs3782235	0.01074
CCL23	17	31364209	31369118	0.0214961	22	0.173	rs972317	0.006733	22	0.01841	rs12600516	0.006813
SERP2	13	43845977	43869850	0.0215658	20	0.08389	rs12868519	0.005592	23	0.03811	rs1175196	0.01005
DCTN1	2	74441789	74461472	0.0216258	6	0.25	rs6718621	0.07105	8	0.01283	rs6751601	0.006532
SERPINI2	3	168642416	168674512	0.0216987	20	0.03296	rs9841174	0.00626	20	0.0977	rs10936537	0.02895
HAMP	19	40465249	40467885	0.0219918	20	0.00339	rs12979792	0.000799	21	0.965	rs2073898	0.2377
MRPL54	19	3713664	3718563	0.0220225	23	0.00984	rs7252434	0.001291	22	0.333	rs4806954	0.007049
TPD52L3	9	6318374	6321900	0.0220402	13	0.01426	rs7859139	0.01486	13	0.23	rs7021445	0.003231
RSBN1L	7	77163678	77247056	0.0221158	17	0.01438	rs7809512	0.002135	17	0.229	rs10499835	0.02035
PHOSPHO2	2	170259220	170266465	0.0221214	12	0.0135	rs6705785	0.002667	14	0.244	rs4668156	0.01237
HUS1	7	47970307	47985771	0.0221389	19	0.01273	rs11772387	0.005644	21	0.259	rs1125242	0.05492
SIPA1L1	14	71065794	71275873	0.0222107	26	0.194	rs17100307	0.04341	26	0.01706	rs7141155	0.01384
KCNQ1	11	2422796	2826916	0.0222712	135	0.07966	rs718579	0.003361	136	0.04168	rs400643	0.00172
TCP10L	21	32870732	32879714	0.0222805	21	0.05242	rs7281019	0.006223	21	0.06337	rs2833907	0.01028
SLC25A39	17	39752521	39757658	0.0223669	12	0.10006	rs7216307	0.03543	12	0.03335	rs8079946	0.00804
WDR62	19	41237622	41287852	0.0224525	14	0.694	rs10410162	0.08729	14	0.00483	rs7250448	0.0004568
DLGAP5	14	54684600	54728149	0.0224737	12	0.02165	rs11622636	0.01112	14	0.155	rs7147172	0.04289
JMJD4	1	225985557	225989735	0.022502	13	0.418	rs2236358	0.1317	12	0.00804	rs12097239	0.002115
FLJ45032	3	33106920	33113297	0.0225268	17	0.00503	rs4678681	0.002565	18	0.669	rs6805519	0.04465
OBFC2B	12	54904773	54909787	0.0226018	2	0.00864	rs744051	0.001927	3	0.391	rs1274500	0.2374
TMEM165	4	55957113	55987099	0.0226297	15	0.551	rs3792603	0.1049	16	0.00614	rs861029	0.0005861
CCDC58	3	123561125	123584764	0.0227744	25	0.00598	rs17201246	0.00012	25	0.57	rs17201246	0.05484
HIVEP2	6	143114296	143308031	0.0227747	75	0.522	rs574975	0.01667	76	0.00653	rs198674	3.668e-05
FCRL4	1	155810162	155834494	0.0228407	24	0.00801	rs2012199	0.0007684	26	0.427	rs1972240	0.03295
EPHB2	1	22909917	23114410	0.02289	62	0.00739	rs7516175	0.0002646	64	0.464	rs893964	0.00881
LOC129881	2	170210180	170259177	0.0228955	16	0.01261	rs6705785	0.002667	20	0.272	rs4668156	0.01237
HLA-DOA	6	33079937	33085367	0.0229553	57	0.102	rs1431396	0.0003924	56	0.03373	rs11908	0.002744
CD84	1	158782410	158815875	0.0230136	22	0.215	rs927202	0.09181	22	0.01605	rs977019	0.003023
ONECUT2	18	53253914	53309528	0.0230574	44	0.01091	rs3933394	0.002055	43	0.317	rs4940406	0.01837
ODAM	4	71096832	71104882	0.0230719	24	0.184	rs777794	0.004103	26	0.01881	rs17148368	0.003177
FSTL3	19	627388	634392	0.0231432	20	0.113	rs2285751	0.03413	20	0.03074	rs3787011	0.0001816
SSR2	1	154245462	154257382	0.0231527	9	0.03022	rs2886070	0.007614	9	0.115	rs2886070	0.003827
SOX9	17	67628755	67634155	0.023153	24	0.214	rs2287131	0.03786	25	0.01624	rs12449701	0.001574
ZNF569	19	42593899	42650179	0.0232042	10	0.248	rs13343502	0.08315	10	0.01405	rs3745765	0.01031
GDF5	20	33484562	33489441	0.0232907	7	0.184	rs6087705	0.1202	7	0.01902	rs4911494	0.02545
UBR5	8	103334744	103493671	0.0232961	31	0.624	rs2925790	0.07608	31	0.00561	rs4269511	0.002433
ZNF491	19	11770390	11780306	0.0233128	14	0.04976	rs12977564	0.01725	14	0.07041	rs17001671	0.01252
C9orf135	9	71625550	71710968	0.0233219	44	0.01016	rs10521434	0.0008664	44	0.345	rs17520192	0.02417
SS18L2	3	42607301	42611494	0.0233297	10	0.726	rs342525	0.2513	10	0.00483	rs6793102	0.0002166
GRAMD1B	11	122901737	122998728	0.0233377	70	0.05495	rs1720344	0.0008638	71	0.06384	rs1148108	0.004622
CD38	4	15389028	15459804	0.0233959	36	0.01165	rs3893376	0.002044	38	0.302	rs3796870	0.0842
NFATC1	18	75256759	75390311	0.0234024	69	0.495	rs1562724	0.03705	67	0.00711	rs8091180	0.0001175
TMEM89	3	48633278	48634193	0.0234185	11	0.199	rs9814951	0.02322	12	0.0177	rs2255532	0.01425
LGALS3BP	17	74478931	74487656	0.0234297	24	0.253	rs11891	0.001973	24	0.01393	rs11891	0.001078
SORCS2	4	7245274	7795464	0.0234907	302	0.01324	rs6857793	6.441e-05	295	0.267	rs6446597	0.003111
GSTA2	6	52723139	52736283	0.0234963	19	0.07775	rs6458861	0.003529	18	0.04548	rs2748990	0.008221
ENY2	8	110415811	110425087	0.0235014	6	0.0533	rs2926239	0.02732	7	0.06636	rs2980614	0.006385
RNF10	12	119456514	119499780	0.0235016	21	0.732	rs4767918	0.06692	20	0.004832	rs503335	0.0003338
KIAA0586	14	57964462	58085302	0.023513	16	0.02424	rs17094691	0.01057	17	0.146	rs2007064	0.01601
LRRC4C	11	40092328	40272240	0.023517	79	0.07088	rs999004	0.0008754	81	0.04994	rs16934689	0.0005465
GPBAR1	2	218833982	218836826	0.0235218	9	0.18	rs17462354	0.02378	12	0.01967	rs17572109	0.0002391
TMEM106C	12	46644258	46648928	0.0235633	39	0.03379	rs1015390	0.0003236	39	0.105	rs12423250	0.009022
GCNT3	15	57696079	57699494	0.0236304	20	0.049	rs4775182	0.03038	19	0.07265	rs8035572	0.004704
OR5B17	11	57882173	57883118	0.0236594	15	0.03047	rs1938648	0.008523	16	0.117	rs4938893	0.01145
APBA3	19	3701770	3712673	0.0237498	23	0.01032	rs7252434	0.001291	22	0.347	rs4806954	0.007049
C14orf106	14	44742142	44792146	0.0237696	10	0.518	rs4906568	0.2907	13	0.00692	rs1951478	0.001239
DAP3	1	153925497	153974943	0.0237861	4	0.00387	rs708611	0.003776	7	0.927	rs617232	0.4017
MSH5	6	31815752	31838431	0.023789	16	0.92	rs2227956	0.2387	17	0.0039	rs2242653	0.005414
GPR125	4	21998096	22126770	0.023794	51	0.226	rs4697296	0.008401	52	0.01588	rs6838206	0.0006496
CAPZA2	7	116289798	116346549	0.0238571	23	0.695	rs7782376	0.06693	24	0.00518	rs12537143	0.009189
ZBTB44	11	129601783	129689817	0.0240215	29	0.00846	rs7944700	0.004937	28	0.429	rs12271379	0.03086
CCDC61	19	51190178	51213714	0.0240758	29	0.04378	rs12982353	0.0006034	30	0.08312	rs2341635	0.001853
LRRC24	8	145718579	145723216	0.0240792	5	0.03033	rs2620636	0.008721	6	0.12	rs11997608	0.04896
APLP2	11	129445010	129519910	0.0242817	24	0.00826	rs11221967	0.01212	25	0.445	rs12281640	0.04286
C6orf27	6	31841349	31853087	0.0242851	10	0.758	rs2227956	0.2387	11	0.00485	rs3749953	0.005867
CHCHD3	7	132120162	132417368	0.0242886	53	0.02357	rs6947991	0.000531	52	0.156	rs17166902	0.006577
IQGAP2	5	75734904	76039713	0.0244419	128	0.02179	rs961536	0.002796	130	0.17	rs2287933	0.006398
GOLGA4	3	37259741	37383246	0.0244635	12	0.295	rs336597	0.1242	13	0.01257	rs13066950	0.01829
C1orf142	1	225989319	226035550	0.0244695	19	0.357	rs10799451	0.02346	17	0.01039	rs12097239	0.002115
WDR54	2	74502392	74506390	0.0244799	7	0.257	rs6718621	0.07105	8	0.01444	rs6751601	0.006532
ZNF43	19	21779591	21810810	0.0245258	15	0.05311	rs10403430	0.009324	14	0.07003	rs8101143	0.02264
PCMTD2	20	62357491	62378023	0.0245991	17	0.0172	rs2427616	0.00331	17	0.217	rs912239	0.05274
MYO1G	7	44968785	44985193	0.0246241	11	0.122	rs6976664	0.01092	11	0.03063	rs6463263	0.02682
PAPPA2	1	174698929	175078593	0.0247029	75	0.04929	rs12094387	0.0005217	78	0.0761	rs1395460	0.0004594
TSPAN14	10	82204017	82272371	0.0247039	30	0.606	rs6586051	0.04463	29	0.00619	rs7098909	0.01079
PPP2R3C	14	34624428	34661270	0.0247261	13	0.146	rs6571696	0.03623	13	0.02572	rs8014760	0.004593
RNF169	11	74137560	74231106	0.0248415	19	0.465	rs476040	0.1918	19	0.00812	rs559211	0.003516
CD9	12	6179815	6217688	0.0249267	22	0.513	rs10849401	0.1529	25	0.00739	rs2268015	0.004333
SBK1	16	28211340	28242671	0.0249954	12	0.18	rs2650492	0.01229	13	0.02113	rs13338835	0.006099
APOA1BP	1	154828181	154830715	0.0250148	18	0.264	rs11264505	0.03833	18	0.01442	rs12408758	0.009338
OR5T2	11	55756157	55757237	0.0250531	6	0.00944	rs7122505	0.01358	5	0.404	rs969595	0.216
ASL	7	65178210	65195764	0.0251075	9	0.01039	rs2243480	0.0001959	9	0.368	rs2243480	0.05876
GTF3C2	2	27402224	27433372	0.0251245	3	0.04449	rs7602534	0.04209	4	0.08601	rs1992291	0.06283
EYA4	6	133604187	133894951	0.0251458	102	0.24	rs9373052	0.003323	107	0.01596	rs211605	0.00264
SYCP2	20	57872012	57940604	0.0251818	13	0.584	rs6027146	0.08664	13	0.00657	rs723680	0.01464
SPRED2	2	65391488	65513160	0.0251936	44	0.698	rs17533781	0.07177	45	0.0055	rs6711791	0.004157
CSN3	4	71142921	71151734	0.0252337	27	0.06856	rs777794	0.004103	28	0.0561	rs17148368	0.003177
WDR41	5	76763824	76824088	0.0252364	48	0.09491	rs335640	0.02828	48	0.04053	rs3733952	0.002133
COL7A1	3	48576509	48607597	0.0252485	13	0.232	rs9814951	0.02322	14	0.01659	rs2255532	0.01425
DFNA5	7	24704498	24764164	0.0253184	35	0.176	rs2240005	0.01688	35	0.02194	rs17149842	0.001299
BAI2	1	31965304	32002235	0.0253424	16	0.592	rs16834735	0.06731	16	0.00653	rs4295917	0.0004182
LPCAT2	16	54100454	54174652	0.0253501	32	0.374	rs1502009	0.03637	35	0.01034	rs1992116	0.004508
TIMM17A	1	200191270	200206412	0.0254413	34	0.05639	rs10800796	0.008232	34	0.06887	rs9787358	0.004496
VKORC1L1	7	64975691	65057235	0.0255188	6	0.00734	rs6949812	0.0005446	6	0.531	rs6949812	0.2023
TMEM105	17	76899668	76919069	0.0255541	16	0.39	rs2279157	0.08993	16	0.01001	rs6565549	0.00386
LY6G6C	6	31794403	31797489	0.0256823	16	0.944	rs2280800	0.334	17	0.00416	rs2242653	0.005414
RRAGA	9	19039371	19041021	0.0257501	33	0.328	rs10811110	0.02559	34	0.01201	rs10963937	0.0001639
UQCRB	8	97308479	97317038	0.0258317	16	0.00427	rs10105238	0.0022	15	0.926	rs13279386	0.1871
TM7SF4	8	105421229	105438092	0.0259046	42	0.0171	rs2166646	0.0002312	42	0.232	rs2458424	0.008902
LOC165186	2	29057667	29128600	0.0259146	52	0.588	rs2276551	0.01119	51	0.00675	rs11127202	0.0001888
LOC137886	8	59486376	59526614	0.0259403	38	0.295	rs17202769	0.03973	39	0.01347	rs7006025	0.0008163
LRRC14	8	145714198	145721365	0.0259483	5	0.0313	rs2620636	0.008721	6	0.127	rs11997608	0.04896
SLC4A5	2	74296876	74424042	0.0259552	25	0.04489	rs7561242	0.01006	26	0.08858	rs2075007	0.003047
DDX60L	4	169514460	169638213	0.0259902	78	0.01702	rs11132283	0.0005941	76	0.234	rs10518002	0.02146
DNAH9	17	11442472	11813790	0.0260441	96	0.305	rs9227	0.002123	104	0.01309	rs7225975	0.0009291
TSC22D1	13	43905654	44048701	0.0260591	30	0.05286	rs12868519	0.005592	32	0.07558	rs9533881	0.0142
CIRH1A	16	67723999	67760438	0.0260778	10	0.01403	rs2232228	0.005382	10	0.285	rs12920476	0.1058
C7orf30	7	23305464	23315705	0.0260921	13	0.609	rs3807459	0.08902	13	0.00657	rs1964536	0.01375
PIB5PA	22	29848960	29860683	0.0260936	26	0.01755	rs2074736	0.001432	27	0.228	rs4820946	0.02667
C10orf92	10	134471885	134521226	0.0263249	23	0.08098	rs4880454	0.002264	23	0.04993	rs7914850	0.005452
ARS2	7	100310636	100324221	0.0263547	14	0.03239	rs314370	0.004505	15	0.125	rs4461819	0.0141
LY6G6D	6	31791111	31793560	0.0265045	16	0.937	rs2280800	0.334	17	0.00435	rs2242653	0.005414
TRIM22	11	5667494	5688669	0.0265092	50	0.0182	rs10838525	0.001719	52	0.224	rs7394584	0.007052
PCDHB15	5	140605330	140607985	0.0265435	17	0.208	rs6580184	0.01513	18	0.01963	rs758347	0.0007785
SMOC1	14	69415895	69568836	0.0266013	86	0.548	rs749397	0.03565	87	0.00747	rs227442	0.0003778
PTCHD2	1	11461881	11520227	0.0266123	36	0.0691	rs11808316	0.001726	36	0.05927	rs2817594	0.008078
AP3B1	5	77333905	77626284	0.0266264	58	0.142	rs6864833	0.01358	58	0.02886	rs7718254	0.01024
P2RY2	11	72606991	72625043	0.0266616	32	0.959	rs10898906	0.07977	32	0.00428	rs1783596	0.001108
HKR1	19	42517419	42547197	0.0267749	9	0.445	rs4452075	0.1127	9	0.00927	rs3745765	0.01031
LOC389435	6	153645074	153645586	0.0269782	16	0.21	rs9397597	0.0173	16	0.01982	rs9397597	0.007558
NOSTRIN	2	169367352	169429811	0.0271086	42	0.01495	rs506273	0.001811	42	0.28	rs16855893	0.008432
PML	15	72074066	72127208	0.0273082	26	0.0629	rs2507	0.009887	25	0.06713	rs11072463	0.01241
CSH2	17	59303103	59304821	0.0273868	4	0.06105	rs2665833	0.03635	4	0.0694	rs2955234	0.03266
CLN3	16	28396100	28411124	0.0274388	3	0.00761	rs4788084	0.007369	3	0.558	rs4788084	0.4525
TRPM6	9	76527230	76692830	0.0274433	62	0.09384	rs7848706	0.002838	62	0.04526	rs1323368	0.008175
ANKRD13C	1	70497272	70593005	0.0275182	17	0.05481	rs9804151	0.008254	17	0.07774	rs1412867	0.037
ATP1A1	1	116717358	116748919	0.0275282	9	0.295	rs1544450	0.1112	10	0.01445	rs850610	0.004792
NEK5	13	51536900	51601215	0.0275465	10	0.04158	rs6650384	0.01807	11	0.1026	rs2296347	0.01751
HAPLN3	15	87221522	87239774	0.0275511	41	0.01546	rs7169845	0.0141	42	0.276	rs7180356	0.008115
PIGW	17	31965515	31969263	0.0275973	8	0.09118	rs9906189	0.05023	9	0.04689	rs2306590	0.02217
KIAA1919	6	111687174	111696954	0.0276741	16	0.23	rs190246	0.07124	16	0.01865	rs240988	0.004226
DCLK2	4	151219529	151398058	0.0277051	52	0.112	rs2359940	0.001353	50	0.03835	rs1459748	0.001947
RAX2	19	3720088	3723219	0.0277068	24	0.0121	rs7252434	0.001291	23	0.355	rs4806954	0.007049
IGJ	4	71740121	71751212	0.0277138	11	0.654	rs2553318	0.1261	13	0.00657	rs6845716	0.000642
VPS4A	16	67902787	67916447	0.027773	17	0.02122	rs1127231	0.01003	17	0.203	rs12258	0.01393
CEBPD	8	48812028	48813279	0.0278379	1	0.937	rs10088698	0.9269	1	0.00461	rs10088698	0.00431
AMPD1	1	115017244	115039699	0.0278435	17	0.02274	rs969273	0.001887	18	0.19	rs7537232	0.0429
REEP5	5	112239979	112285930	0.0278756	19	0.85	rs411356	0.2148	21	0.00509	rs3317	0.001206
PRKCE	2	45732546	46268633	0.0279269	263	0.02612	rs483404	0.0006843	262	0.166	rs10865212	0.004031
HRSP12	8	99183742	99198594	0.0279286	37	0.809	rs2045806	0.1177	37	0.00536	rs17184361	0.001021
KIAA1310	2	96622633	96667842	0.0280047	9	0.01351	rs2314109	0.02513	8	0.322	rs11688674	0.1788
YY1AP1	1	153895856	153925415	0.0280822	2	0.00741	rs3738590	0.005776	5	0.589	rs12070752	0.183
SLC12A5	20	44091244	44122196	0.0281109	29	0.881	rs6073991	0.183	30	0.00496	rs2425752	0.0002949
VGLL2	6	117693413	117701421	0.0281746	24	0.115	rs9400992	0.003046	24	0.0381	rs499992	0.01364
SNTB2	16	67778550	67900456	0.0281926	21	0.03045	rs1127231	0.01003	21	0.144	rs12258	0.01393
AZI1	17	76777987	76811346	0.0282268	22	0.153	rs906189	0.01138	22	0.0287	rs4969260	0.001882
PABPC1L	20	42972116	43001376	0.0282649	21	0.03858	rs6031872	0.008608	21	0.114	rs1804644	0.0121
TRPC6	11	100827504	100959869	0.0284258	59	0.131	rs17740759	0.01142	59	0.0338	rs6590891	0.0007749
SVIL	10	29786282	30064736	0.0284833	105	0.00591	rs10740803	0.0001088	106	0.751	rs1148204	0.02741
SRP72	4	57028518	57064604	0.0285196	24	0.449	rs2680758	0.05712	25	0.0099	rs6584	0.003338
APOB48R	16	28413493	28417783	0.0287214	3	0.00799	rs4788084	0.007369	3	0.561	rs4788084	0.4525
RYBP	3	72506438	72578464	0.0287376	27	0.371	rs10049211	0.0479	32	0.01209	rs9815886	0.007441
LHX5	12	112385076	112394260	0.0289111	14	0.05906	rs736122	0.01346	13	0.07649	rs875210	0.0621
GON4L	1	153986133	154093596	0.0289193	10	0.00501	rs822490	0.001864	12	0.902	rs12563627	0.09044
UCHL5	1	191251521	191295144	0.0289394	6	0.258	rs12131585	0.06082	6	0.01753	rs9427838	0.007179
HADHB	2	26321119	26366837	0.0289395	12	0.418	rs2007556	0.1012	12	0.01082	rs11685458	0.02161
TRIM34	11	5597749	5622201	0.0289638	60	0.04271	rs10838525	0.001719	60	0.106	rs7104061	0.0056
TARS2	1	148726543	148746373	0.0289909	14	0.358	rs11586047	0.0536	12	0.01266	rs2873669	0.01988
GPR21	9	124836666	124837716	0.0289923	3	0.00737	rs2791437	0.01062	4	0.615	rs10985883	0.4606
IDE	10	94203579	94323832	0.0290163	26	0.01745	rs2149632	0.005639	29	0.26	rs11187060	0.03847
LTF	3	46452499	46481399	0.0290304	15	0.104	rs6441995	0.02173	16	0.04365	rs17078868	0.0006129
C8orf45	8	67948883	67976568	0.0290753	2	0.04874	rs7837333	0.03341	3	0.09331	rs6992429	0.01321
LY9	1	159032551	159064669	0.0291024	22	0.128	rs485618	0.01923	24	0.03557	rs497490	0.009258
CD40	20	44180312	44191791	0.0291454	29	0.561	rs2425756	0.09587	31	0.00813	rs2425752	0.0002949
CSTA	3	123526700	123543505	0.0292115	22	0.00824	rs1801725	0.0001534	22	0.555	rs4678179	0.07646
RNF40	16	30681130	30694039	0.0292283	4	0.168	rs8058961	0.09486	5	0.02724	rs8058961	0.009858
UNC5D	8	35521451	35771722	0.0292852	35	0.01127	rs16884409	0.0003559	36	0.407	rs1898259	0.02401
SUNC1	7	47993270	48035241	0.0293063	26	0.0092	rs7790252	0.002019	28	0.499	rs7790252	0.06048
OR10Q1	11	57751963	57752923	0.0293581	22	0.121	rs10792156	0.01654	22	0.03802	rs1823598	0.003349
2014-09-02	2	241903395	241942114	0.0293834	14	0.01968	rs4675966	0.01197	14	0.234	rs1476698	0.03481
ATXN2L	16	28741914	28756059	0.0294952	2	0.01807	rs4788102	0.01211	2	0.256	rs8049439	0.1093
CREBBP	16	3715056	3870122	0.0294952	29	0.128	rs11076785	0.003916	34	0.03614	rs7186874	0.01237
ZNF813	19	58662800	58689358	0.0294995	39	0.02142	rs2617669	0.002632	39	0.216	rs2617672	0.002576
OR4S1	11	48284350	48285280	0.0295876	10	0.02814	rs7105212	0.000634	10	0.165	rs12799818	0.0343
RPL38	17	69711389	69717614	0.029674	24	0.00728	rs4789632	0.001559	24	0.64	rs1870994	0.152
C13orf27	13	102216466	102224143	0.0298987	26	0.02228	rs1375719	0.004738	27	0.211	rs11839583	0.03427
DGKH	13	41520888	41701888	0.0299168	94	0.395	rs17062708	0.006394	95	0.01191	rs9566906	0.001069
GRIK4	11	120036237	120362179	0.0300187	131	0.01052	rs7342200	0.0003612	132	0.449	rs11218017	0.009342
MAP2K3	17	21128560	21159144	0.0300901	11	0.439	rs7217403	0.1555	11	0.01079	rs4130339	0.01095
PAN2	12	54996984	55014092	0.0301071	6	0.0075	rs744051	0.001927	5	0.632	rs2066808	0.4885
NCOA5	20	44123032	44151987	0.0301186	34	0.793	rs4813003	0.1245	36	0.00598	rs2425752	0.0002949
FNDC8	17	30472743	30481864	0.0302298	17	0.09055	rs10083888	0.003092	18	0.0526	rs797989	0.0007502
BCAS1	20	51993485	52120711	0.0302542	92	0.02821	rs158534	0.001436	104	0.169	rs399448	0.004249
TTC17	11	43337066	43472071	0.0302743	32	0.05198	rs11037420	0.009063	29	0.09179	rs7113471	0.02632
CDC2	10	62208241	62223930	0.0303137	28	0.00638	rs7919724	0.0005362	29	0.749	rs7893206	0.05751
PRSSL1	19	636545	646461	0.0303806	23	0.105	rs17684039	0.03295	22	0.04563	rs3787011	0.0001816
TGIF1	18	3402071	3448406	0.0303862	41	0.196	rs1020301	0.007722	38	0.02445	rs9646489	0.001361
ANKRD12	18	9126757	9275206	0.030504	30	0.277	rs8092765	0.03407	29	0.01738	rs4449017	0.001077
ABHD7	1	92268145	92301681	0.030586	14	0.07971	rs7355067	0.01502	14	0.06059	rs1963186	0.02519
PRG4	1	184532027	184550311	0.0306071	18	0.0114	rs10494584	0.002384	18	0.424	rs10494584	0.04832
LRP2BP	4	186522026	186537146	0.0306407	22	0.146	rs10018215	0.02314	21	0.03315	rs11944575	0.004386
LMOD2	7	123083096	123091383	0.0307668	11	0.611	rs720289	0.0329	10	0.00796	rs2286831	0.002331
TAL1	1	47454550	47468030	0.0307892	21	0.857	rs2249665	0.1766	21	0.00568	rs7543627	0.0003177
COG8	16	67920024	67931027	0.0308238	16	0.02413	rs1127231	0.01003	16	0.202	rs12258	0.01393
NAP5	2	133145841	134042501	0.0308852	243	0.169	rs12622133	0.0007595	260	0.02891	rs1370600	0.001637
C5orf30	5	102622340	102642260	0.0309081	9	0.395	rs372564	0.1471	11	0.01238	rs187580	0.01607
PDF	16	67920024	67921999	0.0309306	16	0.02411	rs1127231	0.01003	16	0.203	rs12258	0.01393
CLOCK	4	55993416	56107754	0.030935	14	0.443	rs2412664	0.104	15	0.01105	rs534654	0.003602
FAM24A	10	124660206	124662617	0.0309454	13	0.254	rs4638251	0.07087	11	0.01928	rs10794580	0.01191
ADPRHL1	13	113124260	113155840	0.0309738	24	0.00609	rs9549757	0.0004362	24	0.805	rs3814254	0.1142
FLJ37543	5	60969392	61038119	0.0309748	55	0.05621	rs424876	0.004083	61	0.08722	rs11738335	0.005216
RBM44	2	238372126	238408253	0.030991	32	0.00689	rs12053262	0.0003169	33	0.712	rs10172504	0.1028
ARHGEF2	1	154183268	154214575	0.0310259	10	0.01767	rs625658	0.004045	12	0.278	rs2886070	0.003827
AATK	17	76705690	76754467	0.0311232	23	0.192	rs906189	0.01138	23	0.02568	rs4969260	0.001882
NIP7	16	67931046	67934510	0.0311374	16	0.02327	rs1127231	0.01003	16	0.212	rs12258	0.01393
TMEM178	2	39746596	39798607	0.0311985	18	0.475	rs17475620	0.007854	20	0.01041	rs13401182	0.002143
TCF12	15	54998124	55368006	0.0312324	62	0.01592	rs7164742	0.0009104	64	0.311	rs4494480	0.01371
SSH2	17	24977090	25281144	0.0313287	18	0.00848	rs3110496	0.001123	18	0.586	rs16965246	0.02161
NOBOX	7	143726971	143738253	0.0313649	20	0.02619	rs886469	0.003913	19	0.19	rs886469	0.0111
KCND2	7	119700957	120177623	0.0315223	62	0.27	rs6968076	0.009088	66	0.01854	rs12531042	0.005795
UBR4	1	19273586	19409333	0.031535	31	0.0102	rs10158092	0.0006272	36	0.491	rs7529294	0.03954
PAQR8	6	52334884	52380534	0.0315413	44	0.03362	rs7772620	0.0007732	45	0.149	rs1535010	0.02615
COASY	17	37967617	37971821	0.0316489	6	0.03899	rs4793039	0.01747	8	0.129	rs646123	0.01206
LOC116236	17	24912436	24918174	0.0317533	11	0.01145	rs3110496	0.001123	11	0.441	rs11868320	0.03197
C6orf26	6	31838751	31840603	0.0317919	11	0.895	rs2227956	0.2387	12	0.00565	rs3749953	0.005867
TROVE2	1	191295375	191327529	0.0318154	5	0.201	rs12131585	0.06082	5	0.02518	rs9427838	0.007179
IQUB	7	122879949	122961874	0.031849	23	0.141	rs7807724	0.01419	24	0.03594	rs10243987	0.001683
ZCCHC8	12	121523387	121551471	0.0318862	12	0.01082	rs10744218	0.0005111	14	0.469	rs10846921	0.03981
RTKN	2	74506495	74522568	0.0319685	7	0.334	rs3213672	0.1551	8	0.01524	rs6751601	0.006532
KLRC1	12	10489903	10498251	0.0319776	10	0.647	rs2617165	0.07713	9	0.00787	rs2900421	0.003007
TIMM10	11	57052511	57054808	0.0320179	10	0.01024	rs4939148	0.003123	10	0.498	rs4939148	0.2142
ACTR5	20	36810510	36834503	0.0320462	19	0.189	rs6092968	0.02035	19	0.02701	rs6124071	0.01522
LMO3	12	16592573	16652291	0.0320624	30	0.286	rs11056999	0.02888	31	0.01786	rs989231	0.007738
GRAMD3	5	125786999	125857947	0.0320831	40	0.03061	rs900643	0.001572	40	0.167	rs11740466	0.02992
NDRG2	14	20554761	20563775	0.0320918	36	0.06178	rs10146416	0.00139	37	0.08277	rs943997	0.01228
FLJ22662	12	14547863	14612058	0.032166	21	0.08519	rs7957558	0.006219	23	0.06019	rs7957558	0.01276
MAPK1IP1L	14	54588114	54606665	0.0322906	14	0.04188	rs11849961	0.01557	13	0.123	rs11849961	0.06551
CREBL2	12	12656097	12689308	0.0323958	26	0.128	rs4237941	0.01755	26	0.0404	rs10492239	0.003299
TMED6	16	67934660	67943190	0.0324269	15	0.01976	rs1127231	0.01003	15	0.262	rs12258	0.01393
LOC90835	16	30676252	30681043	0.0325578	3	0.17	rs8058961	0.09486	4	0.0306	rs8058961	0.009858
FOXA1	14	37128941	37134240	0.032601	13	0.06486	rs177852	0.003086	13	0.08033	rs11621659	0.006109
OSBP2	22	29420792	29633811	0.0326154	61	0.248	rs5997788	0.01199	62	0.02102	rs4820902	0.002552
ZNF527	19	42553898	42575806	0.0327201	8	0.439	rs4452075	0.1127	8	0.01192	rs3745765	0.01031
ANKAR	2	190249674	190319615	0.0327223	9	0.04435	rs7568054	0.03255	11	0.118	rs10497705	0.03551
KCNQ4	1	41022270	41076947	0.0327268	32	0.01158	rs823673	0.01152	32	0.452	rs709688	0.05285
LOC153328	5	135198263	135236335	0.0328166	36	0.04201	rs721834	0.002811	35	0.125	rs9986164	0.02085
FAM29A	9	19043140	19092902	0.0328247	47	0.392	rs10811110	0.02559	48	0.0134	rs10963937	0.0001639
TAX1BP3	17	3512937	3518722	0.0328462	23	0.03894	rs161370	0.0102	25	0.135	rs11652474	0.02236
VSX2	14	73775927	73799194	0.032958	27	0.10239	rs10150826	0.01317	27	0.05155	rs10150826	0.004543
TINAGL1	1	31814746	31825874	0.0329821	13	0.0281	rs6662915	0.01279	12	0.188	rs10914436	0.03555
LINS1	15	98926957	98959927	0.0331196	33	0.264	rs12148836	0.01572	32	0.02011	rs7179325	0.002534
CCL28	5	43417356	43448245	0.0331569	15	0.581	rs6451694	0.04957	14	0.00915	rs922439	0.005748
GIGYF1	7	100115065	100124806	0.0332298	7	0.09379	rs4727457	0.006371	7	0.05683	rs2272572	0.02059
HOMER1	5	78705541	78845456	0.0333553	37	0.106	rs7732902	0.02056	37	0.05051	rs6899277	0.01734
DPF3	14	72206412	72430562	0.0336098	88	0.521	rs11627663	0.01732	90	0.01037	rs11620775	0.001966
GDE1	16	19420515	19440951	0.0336142	21	0.00782	rs6497378	0.003595	21	0.691	rs226884	0.09611
PCGF6	10	105052542	105100881	0.0336475	6	0.125	rs10883855	0.01138	6	0.04328	rs4918001	0.0005992
FAM53B	10	126297852	126422920	0.0337043	45	0.637	rs1123988	0.1067	45	0.00851	rs4962653	0.00153
ARL1	12	100311045	100325703	0.0337339	16	0.03501	rs10860725	0.04517	16	0.155	rs12319738	0.007237
WDR21C	8	88952095	88955412	0.0337921	8	0.279	rs10107694	0.02002	8	0.01949	rs10429299	0.01434
GRN	17	39778016	39785996	0.0339144	8	0.143	rs7216307	0.03543	8	0.03819	rs8079946	0.00804
C16orf59	16	2450115	2454965	0.0339658	4	0.278	rs12443553	0.04731	7	0.01968	rs12443553	0.003341
OR2H2	6	29663661	29664724	0.0340054	34	0.395	rs29246	0.04651	32	0.01387	rs1233400	0.003159
SLC35E1	19	16521647	16544193	0.0340331	12	0.171	rs8109218	0.02905	13	0.03207	rs7259026	0.0113
FBRS	16	30583278	30589632	0.034065	3	0.08691	rs7197475	0.0433	4	0.06317	rs8058578	0.01997
DIS3L2	2	232534536	232910152	0.0341599	74	0.289	rs2633260	0.01658	73	0.01906	rs7596813	0.0005558
MAP6	11	74975610	75057127	0.0342269	39	0.06576	rs664133	0.004143	40	0.08396	rs606452	9.173e-05
MRGPRX4	11	18150959	18152403	0.0342424	24	0.891	rs4274188	0.1613	25	0.0062	rs2468802	0.0004285
KIAA0265	7	129497584	129560829	0.0342771	22	0.02384	rs17133163	0.01114	20	0.232	rs6467287	0.02367
AHNAK	11	61957591	62070908	0.0343073	38	0.444	rs9645690	0.03104	40	0.01247	rs11231121	0.003078
IRF3	19	54854640	54860944	0.0344645	11	0.04005	rs8107595	0.01628	11	0.139	rs10417008	0.03807
ARPC2	2	218790118	218827316	0.0345022	13	0.213	rs17462354	0.02378	16	0.02617	rs17572109	0.0002391
TCHHL1	1	150323243	150328164	0.0345105	9	0.03529	rs3122300	0.002942	9	0.158	rs17646946	0.04853
RIT1	1	154134224	154147801	0.0345369	11	0.00795	rs822490	0.001864	13	0.702	rs12563627	0.09044
GNAT1	3	50204046	50208953	0.0345467	6	0.279	rs11716295	0.04406	5	0.02001	rs2236941	0.0138
OR4A47	11	48466920	48467850	0.0346131	6	0.01001	rs10501323	0.0003407	5	0.559	rs7944287	0.1898
TBC1D5	3	17174902	17757403	0.0346505	59	0.87	rs4077616	0.0824	64	0.00644	rs4908967	0.0007631
HOXB4	17	44007867	44010742	0.0346808	17	0.417	rs8844	0.1362	17	0.01345	rs1042815	0.001829
PRPF6	20	62082874	62134897	0.0347935	17	0.18	rs1335579	0.00591	17	0.03128	rs3810504	0.02484
PABPN1	14	22859236	22865209	0.034896	17	0.365	rs4982753	0.07891	18	0.01548	rs10137082	0.0008463
MYO19	17	31925711	31964838	0.0348983	13	0.184	rs9906189	0.05023	13	0.03071	rs2306590	0.02217
SP6	17	43277278	43288239	0.034975	29	0.381	rs7350974	0.01064	28	0.01487	rs2325752	0.007337
ACTL6B	7	100078663	100091986	0.0349865	9	0.137	rs4727457	0.006371	9	0.04137	rs2272572	0.02059
MRPS22	3	140545550	140558577	0.0350136	21	0.997	rs9874641	0.3846	21	0.00569	rs11924964	0.0006718
SLC17A8	12	99275124	99339968	0.0351486	20	0.133	rs10860593	0.009023	20	0.04285	rs1887276	0.006076
RAE1	20	55359551	55386926	0.035191	23	0.238	rs1885580	0.01084	26	0.02398	rs11696581	0.004456
THAP8	19	41217726	41237504	0.0352514	13	0.538	rs4805149	0.05114	13	0.01063	rs7250448	0.0004568
MNS1	15	54508298	54544627	0.0352552	10	0.03972	rs13380027	0.003504	12	0.144	rs16976920	0.07997
TMEM90A	14	73942348	73962558	0.0352693	19	0.03599	rs11159076	0.01413	19	0.159	rs2190875	0.009473
HHEX	10	94439660	94445388	0.0352768	13	0.04178	rs7078243	0.001488	13	0.137	rs2497313	0.03116
IL10RA	11	117362318	117377404	0.0353429	27	0.109	rs2187639	0.01803	27	0.05263	rs1786177	0.00341
C4orf7	4	71126403	71135557	0.0354554	29	0.113	rs777794	0.004103	31	0.05096	rs17148368	0.003177
CTF8	16	67709413	67723985	0.0355771	11	0.01824	rs2232228	0.005382	11	0.317	rs12920476	0.1058
NUDCD1	8	110322323	110415526	0.0355841	11	0.05561	rs2926239	0.02732	12	0.104	rs2980614	0.006385
EIF5AL1	10	80942362	80946198	0.0356284	7	0.173	rs12264074	0.02693	7	0.03348	rs12264210	0.01316
TRHR	8	110168901	110200988	0.0357468	19	0.00826	rs4236799	0.008134	21	0.704	rs4644208	0.09539
LY6G6F	6	31782662	31786351	0.0357674	19	0.898	rs3130617	0.3274	19	0.00648	rs2242653	0.005414
SLC26A6	3	48638159	48647930	0.0358634	11	0.319	rs12107252	0.1048	12	0.0183	rs2255532	0.01425
URM1	9	130173460	130192834	0.0360938	12	0.03129	rs2270203	0.002986	12	0.188	rs7853999	0.02545
GNB2	7	100109310	100114728	0.0361551	8	0.117	rs4727457	0.006371	8	0.05038	rs2272572	0.02059
GLG1	16	73043356	73198518	0.0363863	22	0.807	rs11641117	0.2167	23	0.00736	rs11149759	0.002758
PHKG2	16	30667237	30676183	0.0364088	3	0.191	rs8058961	0.09486	4	0.03112	rs8058961	0.009858
SAAL1	11	18058465	18084214	0.0364551	24	0.424	rs11024449	0.04477	25	0.01404	rs4274188	0.0005344
STOML1	15	72062612	72071688	0.0365488	27	0.06966	rs2507	0.009887	26	0.08572	rs11072463	0.01241
ZNF793	19	42689680	42726079	0.0365674	15	0.349	rs8109038	0.05317	15	0.01712	rs1382357	0.01101
FAM162A	3	123585712	123611651	0.0366422	22	0.00825	rs17201246	0.00012	22	0.726	rs17201246	0.05484
HDGFL1	6	22677656	22678729	0.0366608	29	0.01397	rs883385	0.002098	29	0.429	rs9295553	0.04024
SMAP2	1	40612314	40661581	0.0366785	28	0.00703	rs2272994	0.001366	28	0.853	rs209607	0.06631
OR4D5	11	123315533	123316490	0.0367363	24	0.147	rs17684261	0.01956	25	0.04087	rs9804524	0.01684
GLB1	3	33013103	33113698	0.0367439	41	0.01372	rs4678681	0.002565	44	0.438	rs6795737	0.02753
HRASLS5	11	62987384	63015242	0.0367481	14	0.265	rs12287151	0.07625	15	0.02268	rs12287151	0.0004133
PDZK1IP1	1	47421847	47428358	0.036752	18	0.908	rs2249665	0.1766	18	0.00662	rs7543627	0.0003177
REV3L	6	111726926	111911107	0.0367725	25	0.161	rs190246	0.07124	25	0.03736	rs240988	0.004226
EFNA3	1	153317971	153326638	0.0367898	20	0.00985	rs11264329	0.0001179	20	0.611	rs12023499	0.1242
C16orf3	16	88622816	88623810	0.0367959	19	0.407	rs7498985	0.05181	18	0.01479	rs4785612	0.01028
SCGB3A1	5	179949710	179951093	0.0368018	17	0.00658	rs368686	0.003697	17	0.915	rs382266	0.1798
HABP2	10	115302767	115339350	0.0369901	64	0.461	rs11196383	0.06541	61	0.01314	rs11595042	0.0009637
PRPF19	11	60414777	60430632	0.0370044	18	0.169	rs510261	0.007962	18	0.03586	rs3794042	0.007731
NEUROD1	2	182249438	182253626	0.0372096	18	0.04122	rs1441147	0.02456	18	0.148	rs1441159	0.01516
TEX15	8	30808601	30826075	0.0372361	15	0.248	rs1116003	0.02749	15	0.02462	rs16877479	0.01096
CCL14	17	31334804	31353125	0.0372769	24	0.282	rs972317	0.006733	24	0.02168	rs12600516	0.006813
ZHX2	8	123863081	124055936	0.0372883	71	0.278	rs10505427	0.006092	71	0.022	rs718649	0.005752
CD5L	1	156067327	156078258	0.0373724	18	0.223	rs10489683	0.01068	19	0.0275	rs12743184	0.01957
TBCEL	11	120400012	120465564	0.0374166	37	0.01057	rs1621211	0.002394	36	0.581	rs2298491	0.05237
CD244	1	159066573	159099269	0.0374212	19	0.112	rs485618	0.01923	21	0.05484	rs2274910	0.0104
CCDC101	16	28472757	28510610	0.0374579	11	0.00821	rs1968752	0.003642	12	0.749	rs151228	0.179
YPEL5	2	30223253	30236903	0.0374956	23	0.193	rs11903016	0.01951	24	0.0319	rs11693328	0.001004
FOSL2	2	28469282	28491020	0.0375702	30	0.06327	rs11902329	7.326e-05	31	0.09754	rs6547846	0.004632
ZNF709	19	12432997	12456632	0.0375824	15	0.01416	rs1423089	0.002743	15	0.436	rs7255217	0.05174
ZNF785	16	30499494	30504511	0.0375837	4	0.0441	rs9934806	0.0286	4	0.14	rs8050463	0.02308
HBB	11	5203271	5204877	0.0377014	26	0.01201	rs4910725	0.003979	28	0.516	rs11036364	0.02684
TFR2	7	100055974	100077109	0.0378127	9	0.145	rs4727457	0.006371	9	0.04289	rs2272572	0.02059
SLC12A6	15	32309488	32417557	0.0378751	38	0.189	rs2279683	0.003523	40	0.03297	rs6495662	0.00246
FAM54A	6	136593860	136613142	0.0378886	5	0.6	rs560713	0.07623	11	0.01039	rs17065379	0.003826
HHLA3	1	70593080	70606293	0.0379349	16	0.05382	rs9804151	0.008254	17	0.116	rs12737233	0.03999
LEP	7	127668566	127684918	0.0380117	25	0.00954	rs1545444	0.0005344	26	0.656	rs2167289	0.09603
TMEM162	19	40407543	40411468	0.0380573	24	0.00756	rs12979792	0.000799	25	0.829	rs1688014	0.08004
SCAF1	19	54840088	54853711	0.0381058	11	0.03923	rs8107595	0.01628	11	0.16	rs10417008	0.03807
TPK1	7	143779966	144164079	0.0382547	84	0.03446	rs886469	0.003913	90	0.183	rs886469	0.0111
DOK7	4	3434830	3466007	0.0383149	39	0.209	rs2699414	0.01343	35	0.03023	rs1881803	4.835e-05
HERV-FRD	6	11210707	11219945	0.0383474	20	0.01464	rs9468446	0.01141	21	0.432	rs12662634	0.09629
HPS3	3	150330060	150373995	0.0384102	26	0.152	rs16861637	0.002339	27	0.04169	rs16861514	0.003036
FBXO2	1	11631034	11637326	0.0384909	16	0.06648	rs909934	0.02013	16	0.09556	rs761084	0.0007805
CDC20B	5	54444579	54504760	0.0385529	20	0.433	rs336082	0.1254	21	0.0147	rs6879605	0.008437
PHF3	6	64414389	64482364	0.0385596	6	0.01381	rs11753940	0.008432	6	0.461	rs1681939	0.2265
PNKD	2	218843358	218919760	0.0385927	22	0.568	rs17462354	0.02378	25	0.01122	rs17572109	0.0002391
CEP290	12	86966920	87060124	0.0386085	16	0.08701	rs2468239	0.0171	18	0.07328	rs2468240	0.03246
ELF3	1	200246312	200252938	0.0386133	28	0.136	rs16849483	0.01833	27	0.04689	rs12754196	0.01447
TRAM2	6	52470158	52549821	0.0387157	54	0.0481	rs9349634	0.000874	52	0.133	rs16882767	0.01512
ZNF784	19	60823918	60827753	0.0387546	11	0.61	rs310441	0.1514	10	0.0105	rs485152	0.002493
VIT	2	36777417	36895434	0.0388129	80	0.00679	rs12989101	0.0004275	85	0.945	rs6709011	0.08128
PRMT3	11	20365678	20487349	0.0388908	41	0.163	rs2120309	0.01625	42	0.03946	rs16906402	0.008615
FCN2	9	136912478	136919187	0.0389473	36	0.151	rs4428739	0.006253	37	0.04267	rs2989727	0.004999
INPP5A	10	134201342	134446974	0.0390032	40	0.414	rs2492768	0.03594	41	0.01559	rs11818345	0.005861
TOB1	17	46294585	46296412	0.0390464	13	0.871	rs9303568	0.3064	13	0.00742	rs764888	0.001181
ROPN1B	3	127170717	127184986	0.039169	14	0.127	rs4340655	0.01629	12	0.05108	rs9840962	0.03038
RNASE2	14	20493469	20494434	0.0391909	19	0.10455	rs4981345	0.01676	20	0.06209	rs943997	0.01228
RNASE13	14	20570818	20572784	0.0391986	35	0.09047	rs10146416	0.00139	35	0.07177	rs943997	0.01228
USP50	15	48580050	48626194	0.0392683	18	0.192	rs17645290	0.05165	18	0.03389	rs3105591	0.01247
NCAPD3	11	133527546	133599636	0.0392713	29	0.08481	rs12287552	0.005047	29	0.07673	rs7112898	0.01158
ATP6V0D2	8	87180254	87235570	0.039337	29	0.172	rs10103166	0.05233	30	0.03791	rs7001674	0.001778
GLO1	6	38751679	38778930	0.0393404	34	0.68	rs1937781	0.08473	35	0.00959	rs1626976	0.0003559
FAM154B	15	80342206	80364322	0.0393439	13	0.01331	rs11854289	0.005143	12	0.49	rs12324875	0.1197
NQO1	16	68300804	68318034	0.0393624	10	0.01886	rs1800566	0.02122	10	0.346	rs2965749	0.04679
MCRS1	12	48238352	48248178	0.0393686	9	0.185	rs11169063	0.07658	9	0.03528	rs11169058	0.02074
DEFA5	8	6900238	6901669	0.0394157	27	0.153	rs4512398	0.02207	27	0.04272	rs13274544	0.005338
MMP9	20	44070953	44078607	0.0394923	23	0.841	rs6073991	0.183	23	0.00779	rs3933239	0.001008
SLC38A10	17	76833393	76883691	0.0396252	21	0.371	rs9915999	0.0753	21	0.01773	rs6565549	0.00386
ARL3	10	104423477	104464180	0.0396755	21	0.02422	rs11594179	0.01454	21	0.272	rs999867	0.03421
LOC87769	13	99981810	99983998	0.0397205	15	0.19	rs3825505	0.04154	16	0.03472	rs10492559	0.02321
GOLGA6	15	72149250	72161944	0.0397304	8	0.07866	rs10851869	0.02302	8	0.08389	rs10851869	0.01289
MSC	8	72916330	72919285	0.0398297	28	0.148	rs900124	0.01455	28	0.04472	rs7459644	0.001405
CXADR	21	17807200	17861137	0.0398367	30	0.02817	rs2248003	0.0009259	31	0.235	rs2824336	0.03076
MIB1	18	17575542	17704910	0.0398374	16	0.107	rs3017036	0.0485	17	0.06187	rs1893384	0.0108
HMCN1	1	183970305	184426708	0.0400235	43	0.01513	rs9425349	0.01157	48	0.44	rs17466882	0.02824
UQCC	20	33353794	33463247	0.040064	15	0.106	rs6088792	0.07566	15	0.06288	rs4911494	0.02545
C1QL1	17	40392586	40401170	0.0401778	26	0.608	rs2070935	0.09145	26	0.011	rs4793166	0.0009968
CDADC1	13	48720103	48765619	0.0402966	8	0.01413	rs11619585	0.006669	9	0.475	rs9316430	0.06895
MS4A12	11	60016826	60031477	0.0403179	25	0.0292	rs6591595	0.0001343	24	0.23	rs3802957	0.029
CALR3	19	16450874	16468003	0.0403321	7	0.06053	rs8109218	0.02905	7	0.111	rs7259026	0.0113
NRG2	5	139207443	139403063	0.0403496	42	0.01238	rs265148	0.004469	43	0.543	rs266022	0.04865
MOSPD3	7	100047660	100050936	0.0405101	7	0.08001	rs4727457	0.006371	7	0.08442	rs11768465	0.04841
POLA2	11	64786007	64821664	0.0406349	10	0.00809	rs673147	0.002125	9	0.838	rs487989	0.4082
XRCC4	5	82409072	82685335	0.0406922	38	0.118	rs3885676	0.004938	41	0.05755	rs3885676	0.03801
KIF2B	17	49255237	49257572	0.0408951	26	0.02932	rs2331796	0.008521	26	0.233	rs11079098	0.02955
BCLAF1	6	136619693	136652682	0.0409273	7	0.729	rs2142921	0.1907	13	0.00938	rs17065379	0.003826
FAM177A1	14	34583863	34622340	0.0410123	17	0.593	rs12100841	0.1296	17	0.01156	rs799459	0.003532
SNX25	4	186368277	186522114	0.0410255	39	0.173	rs10018215	0.02314	38	0.03964	rs11944575	0.004386
C14orf101	14	56116263	56185985	0.0410448	48	0.24	rs10483671	0.003002	51	0.02859	rs8009384	0.002832
TMEM109	11	60438252	60447491	0.0410521	17	0.06969	rs510261	0.007962	17	0.09848	rs3794042	0.007731
SIM1	6	100943470	101018272	0.0410568	43	0.429	rs3798514	0.03131	42	0.016	rs240764	0.009565
HCN1	5	45295108	45731977	0.0411335	36	0.03245	rs1471683	0.001428	35	0.212	rs1471683	0.006225
C6orf192	6	133132199	133161440	0.0411633	35	0.0173	rs3756974	0.0008136	37	0.398	rs7770641	0.04967
TAC4	17	45270669	45280378	0.0412193	9	0.512	rs4794068	0.1867	9	0.01347	rs10514973	0.006201
USP46	4	53155964	53220197	0.0412346	13	0.03812	rs17051547	0.02972	14	0.181	rs13435749	0.02414
RAMP3	7	45163891	45190375	0.041237	56	0.04631	rs1294847	0.0009154	55	0.149	rs2304694	0.01056
OR8H2	11	55629094	55630033	0.0413156	9	0.35	rs10501347	0.0625	9	0.01976	rs7118155	0.008192
PRPF39	14	44623051	44654554	0.0413355	5	0.2	rs11157432	0.06088	5	0.0346	rs7152024	0.02846
MAG	19	40474877	40496547	0.0415123	31	0.00834	rs12979792	0.000799	32	0.834	rs2239512	0.04453
MLF1	3	159771646	159806946	0.0415195	17	0.03206	rs1630524	0.006391	18	0.217	rs7638518	0.02389
RELT	11	72765052	72786167	0.0415371	7	0.365	rs2154948	0.1695	7	0.01907	rs3087498	0.02735
SLC46A3	13	28172217	28190962	0.0416567	26	0.368	rs12867747	0.000933	27	0.01898	rs1300239	0.0007164
CDC42EP2	11	64838906	64846476	0.0416639	9	0.00803	rs673147	0.002125	8	0.87	rs487989	0.4082
OR5T3	11	55776251	55777274	0.0417761	7	0.01286	rs7122505	0.01358	5	0.545	rs969595	0.216
PTPN12	7	77004770	77107322	0.0418284	21	0.01337	rs9640663	0.001941	20	0.525	rs10499835	0.02035
HAL	12	94891272	94914202	0.0418549	51	0.0206	rs4762254	0.005015	51	0.341	rs1982138	0.007718
FAM26E	6	116939500	116946402	0.0418551	16	0.09232	rs12192126	0.02581	16	0.07609	rs9374611	0.05758
C3orf35	3	37415971	37451992	0.0418587	25	0.641	rs13066950	0.1331	26	0.01096	rs267527	0.01588
BIVM	13	102249399	102291882	0.04191	30	0.0437	rs1375719	0.004738	35	0.161	rs11839583	0.03427
GLDC	9	6522463	6635692	0.0419436	52	0.06461	rs2578275	0.00943	52	0.109	rs2282158	0.001572
ZNF688	16	30488523	30491229	0.041954	5	0.157	rs9934806	0.0286	5	0.04487	rs8050463	0.02308
TMEM218	11	124471608	124478415	0.0420315	35	0.02133	rs7128296	0.005639	34	0.331	rs4074186	0.02696
GATC	12	119368666	119382145	0.0421383	11	0.58	rs206965	0.1203	10	0.01221	rs580016	0.00472
HLA-F	6	29799095	29803052	0.0421389	50	0.144	rs2523399	0.003979	50	0.04918	rs4713240	0.006009
ANKS1A	6	34965015	35167168	0.0422135	47	0.00755	rs2049316	0.0002523	46	0.94	rs12204265	0.169
ZFP14	19	41519001	41550713	0.0422188	10	0.281	rs2271842	0.04817	12	0.02526	rs7248731	0.01154
ZNF740	12	51860801	51870921	0.0423343	11	0.03457	rs10082776	0.01043	12	0.206	rs1554753	0.01712
TRPC1	3	143925955	144009419	0.042359	34	0.17	rs9823492	0.008276	34	0.04192	rs11929107	0.004269
CCL15	17	31334804	31353125	0.0423689	24	0.338	rs972317	0.006733	24	0.02109	rs12600516	0.006813
EPN2	17	19081282	19180621	0.0424396	11	0.404	rs11871106	0.07974	10	0.01768	rs4924980	0.01186
NKX2-3	10	101282679	101286270	0.0425077	24	0.01513	rs12414093	0.00438	25	0.473	rs12415804	0.04419
ZNF510	9	98557967	98580149	0.0425163	3	0.06628	rs10816602	0.04987	7	0.108	rs10816458	0.04308
LHX9	1	196148257	196165896	0.0425419	19	0.08291	rs4319370	0.0148	20	0.0864	rs17644335	0.006993
SLC24A2	9	19505977	19776926	0.042577	102	0.449	rs16937730	0.01596	102	0.01597	rs10757087	0.0006908
TPPP2	14	20568511	20570167	0.0426718	35	0.0739	rs10146416	0.00139	35	0.09729	rs943997	0.01228
SLC38A3	3	50217695	50233410	0.0427027	8	0.257	rs11716295	0.04406	7	0.028	rs2236941	0.0138
CUX1	7	101246011	101713970	0.0427986	82	0.101	rs2906734	0.002382	83	0.07144	rs365836	0.000275
TM9SF2	13	98951728	99013277	0.0429616	51	0.03325	rs11618749	5.812e-05	51	0.218	rs7317150	0.001276
TRPV3	17	3363235	3408039	0.042965	53	0.12	rs161365	0.007688	53	0.06041	rs2279567	7.588e-05
TCF4	18	51040559	51406858	0.0429719	72	0.589	rs1440475	0.02843	73	0.01231	rs2924331	0.001677
SPATS2	12	48046954	48207474	0.0430054	23	0.262	rs7133398	0.05439	23	0.0277	rs11169058	0.02074
SH2D4B	10	82287637	82396296	0.0430232	76	0.265	rs4934419	0.02137	72	0.0274	rs1913754	0.007178
OR1A1	17	3065664	3066594	0.0430395	23	0.736	rs9894016	0.1503	22	0.00987	rs10521125	0.002518
RAMP1	2	238432925	238485494	0.0430747	44	0.01393	rs12053262	0.0003169	45	0.522	rs6729271	0.0363
KCNN2	5	113725914	113860096	0.0430865	45	0.618	rs2416371	0.01947	46	0.01177	rs672894	4.622e-05
LOC728358-2	8	6841697	6844134	0.0431637	32	0.167	rs4512398	0.02207	35	0.04365	rs13274544	0.005338
KLHL23	2	170259246	170314684	0.0431822	24	0.02265	rs6705785	0.002667	26	0.322	rs4668156	0.01237
PLS1	3	143825033	143915191	0.0431864	26	0.317	rs9823492	0.008276	27	0.02301	rs11929107	0.004269
ERCC5	13	102296174	102326346	0.043251	52	0.04745	rs9586007	0.002101	58	0.154	rs9557951	0.0423
OR51V1	11	5177540	5178506	0.0432537	28	0.01114	rs4910725	0.003979	30	0.656	rs11036364	0.02684
RAB36	22	21817512	21836531	0.043306	19	0.267	rs4822363	0.07152	21	0.02741	rs16997431	0.0133
RCC1	1	28717331	28738194	0.0433573	4	0.0083	rs10915206	0.005027	4	0.883	rs11804512	0.5285
CALHM3	10	105222550	105228987	0.0434023	30	0.02286	rs17737062	0.00193	31	0.321	rs6580	0.01
TPR	1	184547408	184611080	0.0434352	26	0.01399	rs10494584	0.002384	26	0.525	rs10494584	0.04832
ZP3	7	75864776	75909324	0.0436284	11	0.03602	rs11767818	0.008887	10	0.205	rs999096	0.01875
C11orf61	11	124141603	124175509	0.0437037	31	0.415	rs557856	0.0009967	32	0.01783	rs12288342	0.001635
UTP3	4	71773097	71775132	0.0438406	13	0.761	rs2553318	0.1261	15	0.00976	rs6845716	0.000642
C19orf35	19	2225630	2233175	0.0438523	11	0.263	rs8111911	0.03522	11	0.02825	rs12985247	0.01327
CPNE4	3	132736266	133236534	0.0438854	165	0.107	rs6787286	0.005813	172	0.0695	rs1950079	0.003466
B3GALT4	6	33352894	33354580	0.0440302	13	0.145	rs9277965	0.006681	13	0.05149	rs464921	0.004115
ANKRD6	6	90199615	90400124	0.0440373	53	0.145	rs2073272	0.01076	53	0.0515	rs2026651	0.0003288
KIAA1967	8	22518201	22533928	0.0440666	17	0.147	rs4872526	0.005412	18	0.05084	rs4872512	0.02182
KRT34	17	36787446	36792162	0.0442046	21	0.184	rs12185264	0.01748	20	0.04077	rs2874236	0.01318
CD19	16	28850760	28858164	0.0442508	9	0.03091	rs11859822	0.01187	9	0.243	rs4788114	0.07103
C9orf164	9	91166335	91169386	0.0442776	11	0.0637	rs9410474	0.02037	10	0.118	rs3211684	0.01719
C6orf62	6	24813143	24827382	0.0442891	22	0.01416	rs6456630	0.002833	20	0.531	rs3756819	0.07605
INA	10	105026909	105040093	0.0442937	8	0.06728	rs10883855	0.01138	8	0.11177	rs4918001	0.0005992
TBC1D22A	22	45537212	45948388	0.044311	141	0.02396	rs5767591	0.001286	146	0.314	rs801605	0.005938
SSBP3	1	54464782	54644680	0.0445554	63	0.04508	rs11206328	0.008114	66	0.168	rs7552342	0.01025
HOXA1	7	27099138	27102150	0.0446255	12	0.04833	rs2522828	0.002627	11	0.157	rs12533947	0.05615
SLC25A4	4	186301391	186305419	0.0446606	20	0.01579	rs6552864	0.0007644	20	0.481	rs11943238	0.07426
CXCL13	4	78651929	78752010	0.0446637	25	0.702	rs11728917	0.07377	25	0.01082	rs4859868	0.002233
FBXO32	8	124584538	124622627	0.04471	45	0.408	rs10089389	0.001437	47	0.01864	rs2280915	0.002947
SC65	17	37211730	37221977	0.0447411	15	0.01861	rs4629018	0.0004908	15	0.409	rs4629018	0.03785
C8orf44	8	67751007	67755789	0.0448197	5	0.04953	rs11787419	0.01394	5	0.154	rs1057463	0.1328
POLR2I	19	41296450	41298046	0.0448616	11	0.66	rs10410162	0.08729	11	0.01157	rs2285745	0.001459
PSKH2	8	87129806	87150967	0.0449078	26	0.123	rs1552237	0.03806	29	0.06216	rs7001674	0.001778
LRFN3	19	41119861	41127937	0.0449172	9	0.557	rs4805149	0.05114	9	0.01373	rs3817624	0.004191
C6	5	41178092	41297297	0.0449587	55	0.02502	rs1008761	0.003235	57	0.306	rs959808	0.01712
GAS8	16	88616508	88638880	0.0449727	21	0.333	rs4408545	0.04128	20	0.023	rs4785612	0.01028
PIK3R5	17	8724137	8756559	0.04498	32	0.06331	rs4791765	0.00331	31	0.121	rs4791762	0.01145
GLRX2	1	191332222	191341867	0.0450019	3	0.146	rs12131585	0.06082	3	0.0525	rs9427838	0.007179
PVRL1	11	119014017	119104645	0.0450181	33	0.07404	rs9326253	0.001051	38	0.10357	rs11217364	0.001037
SNHG3-RCC1	1	28705082	28738194	0.045021	4	0.00854	rs10915206	0.005027	4	0.898	rs11804512	0.5285
PATZ1	22	30051789	30072249	0.0450651	12	0.149	rs9680708	0.04369	12	0.05153	rs4141404	0.02421
SLC7A1	13	28981550	29067721	0.0451342	50	0.404	rs12864238	0.01927	49	0.01904	rs9579422	0.0006252
DDX50	10	70331039	70376609	0.0451836	18	0.402	rs12261791	0.06999	19	0.01916	rs12261791	0.004292
GSTM1	1	110031964	110037890	0.0451887	14	0.01267	rs929166	0.005487	15	0.608	rs650985	0.08141
CACNB1	17	34583234	34607427	0.0452004	22	0.647	rs1106769	0.008921	24	0.01191	rs801259	0.005379
SLC32A1	20	36786518	36791429	0.0452011	19	0.184	rs6092968	0.02035	19	0.04188	rs2748663	0.02806
FTMT	5	121215548	121216422	0.0452301	6	0.374	rs11954592	0.1367	7	0.02062	rs1560550	0.002857
EXOC3L2	19	50407718	50429309	0.0453105	10	0.695	rs597668	0.1704	10	0.01112	rs345409	0.005462
DEFA1-2	8	6841697	6844122	0.0453421	32	0.177	rs4512398	0.02207	35	0.0437	rs13274544	0.005338
TPST1	7	65307748	65462865	0.0454256	15	0.03052	rs1873494	0.0001959	16	0.254	rs1979823	0.05606
SLC41A3	3	127207889	127285824	0.0454547	34	0.194	rs4340655	0.01629	33	0.03999	rs12495947	0.001998
SPCS3	4	177478125	177486496	0.045468	23	0.445	rs4690682	0.03716	23	0.01744	rs10027831	0.002294
DBH	9	135491305	135514287	0.0454927	58	0.07595	rs3025325	0.003393	58	0.10225	rs4979632	7.578e-05
KIAA1274	10	71908569	71998212	0.0455353	59	0.482	rs2275060	0.04764	59	0.01613	rs2894125	0.002226
CELSR3	3	48648899	48675352	0.0455582	14	0.362	rs12107252	0.1048	15	0.02149	rs2255532	0.01425
LMOD1	1	200132206	200182339	0.0456447	29	0.0772	rs10800796	0.008232	29	0.101	rs9787358	0.004496
SARDH	9	135518504	135594863	0.0456461	73	0.07909	rs2427981	0.001551	73	0.09859	rs4979632	7.578e-05
MGC70857	8	145722410	145725266	0.04569	6	0.04313	rs2620636	0.008721	7	0.181	rs11997608	0.04896
CST8	20	23419765	23424655	0.0456982	19	0.08319	rs2983296	0.04077	23	0.09386	rs16985458	0.02193
RAVER1	19	10287888	10305314	0.0457335	30	0.203	rs280502	0.01162	30	0.0385	rs280519	0.01349
SPATA2	20	47953335	47965475	0.0457692	14	0.03246	rs4810997	0.01136	14	0.241	rs2745078	0.05564
KCNH3	12	48219206	48238344	0.0457845	12	0.215	rs11169063	0.07658	12	0.0364	rs11169058	0.02074
MTHFD1L	6	151228383	151464716	0.0458033	139	0.142	rs4869959	0.001457	139	0.05514	rs6923696	0.001151
DAAM2	6	39868770	39980619	0.0458407	61	0.505	rs2475802	0.001533	61	0.01552	rs2504805	0.001139
TEGT	12	48421559	48444984	0.0458628	10	0.05809	rs2603112	0.007916	10	0.135	rs11169154	0.07294
RIN1	11	65856117	65860576	0.0459637	9	0.01064	rs3741367	0.004336	10	0.739	rs4930351	0.1617
C7orf42	7	66023637	66060973	0.0459796	12	0.03264	rs13238478	0.0001423	11	0.241	rs13238478	0.0727
GPX8	5	54491740	54498886	0.0460268	15	0.4	rs336082	0.1254	16	0.01969	rs6879605	0.008437
TRIM8	10	104394241	104408066	0.0461265	16	0.03197	rs11594179	0.01454	16	0.247	rs7923415	0.04899
GABBR1	6	29677983	29708941	0.0461336	43	0.412	rs3130253	0.04377	42	0.01917	rs1233400	0.003159
ITPR3	6	33697138	33772326	0.046177	61	0.03113	rs5745568	0.0003663	60	0.254	rs9296097	0.009264
AKR1C4	10	5228797	5250912	0.0461943	27	0.09711	rs11253042	0.004081	28	0.08146	rs11253059	0.007648
MYH11	16	15704492	15858388	0.0462051	58	0.08854	rs6498570	0.008973	58	0.08937	rs11647019	0.0141
DOPEY1	6	83834103	83934846	0.0463165	21	0.132	rs13199345	0.009967	22	0.06012	rs9449582	0.01258
COL22A1	8	139669659	139995418	0.046389	133	0.06738	rs11781300	0.009787	132	0.118	rs12114311	0.0007618
C1QTNF8	16	1078226	1086245	0.0464988	28	0.235	rs11864154	0.03191	27	0.03393	rs4989483	0.001174
NCAM1	11	112337204	112654368	0.0465233	102	0.07527	rs11214570	0.001031	105	0.106	rs4936267	0.01863
BXDC1	6	111409983	111453487	0.0465553	26	0.189	rs6935864	0.016	28	0.04225	rs12207535	0.01884
SMOX	20	4077449	4116369	0.0465867	48	0.01876	rs6076623	0.0008854	48	0.426	rs16989226	0.01943
C4orf45	4	160034133	160175783	0.0466147	27	0.07205	rs9784569	0.008346	28	0.111	rs12510910	0.01118
FGF17	8	21956373	21962265	0.0466152	16	0.485	rs10503716	0.04579	17	0.01649	rs11776272	0.01567
B3GNT1	11	65869418	65871737	0.0466905	9	0.01205	rs3741367	0.004336	10	0.665	rs4930351	0.1617
AMDHD1	12	94861201	94886500	0.0466951	51	0.02812	rs4762254	0.005015	51	0.285	rs1982138	0.007718
RSRC2	12	121555225	121577500	0.046704	14	0.01677	rs10744218	0.0005111	15	0.478	rs10846921	0.03981
PPP1R3D	20	57945281	57948747	0.0470162	9	0.624	rs6027226	0.1938	10	0.01295	rs723680	0.01464
ZNF12	7	6694588	6713091	0.0470274	16	0.01281	rs17789894	0.001555	15	0.631	rs2253869	0.1487
MPV17	2	27385863	27399473	0.0470342	4	0.05284	rs7602534	0.04209	5	0.153	rs1992291	0.06283
DENND2C	1	114928718	115014255	0.0470411	17	0.108	rs969273	0.001887	18	0.07487	rs4839385	0.012
SEC22C	3	42564476	42598432	0.0470471	17	0.88	rs342525	0.2513	17	0.00919	rs6793102	0.0002166
GNA13	17	60437294	60483216	0.0472452	18	0.243	rs1476171	0.02442	22	0.03345	rs8076603	0.01189
ITGAE	17	3564667	3651286	0.0472473	32	0.03359	rs11657731	0.0123	32	0.242	rs170213	0.01933
MLX	17	37972603	37978747	0.0472589	7	0.0672	rs4793039	0.01747	9	0.121	rs646123	0.01206
ESPN	1	6407434	6443591	0.0472829	13	0.366	rs737243	0.063	13	0.02223	rs3138156	0.00143
PDLIM2	8	22492587	22511483	0.0472829	17	0.173	rs4872526	0.005412	18	0.04703	rs4872512	0.02182
OR5M1	11	56136606	56137554	0.047408	15	0.148	rs12418301	0.08209	14	0.05515	rs12365860	0.02369
RAD21	8	117927354	117956182	0.0474275	30	0.963	rs764938	0.2711	34	0.00848	rs10111415	0.000104
IFLTD1	12	25520282	25597445	0.0474761	44	0.284	rs7316848	0.0004104	46	0.02879	rs923488	0.01157
TOP2B	3	25614478	25680792	0.0475832	36	0.531	rs1561033	0.006031	36	0.01544	rs1561033	0.004665
C10orf58	10	82158221	82182733	0.0475849	15	0.9	rs878651	0.1935	16	0.00911	rs1981244	0.0004383
C7orf44	7	43645383	43735608	0.0476196	21	0.06782	rs10281917	0.005503	21	0.121	rs11766602	0.001019
CDKN3	14	53933475	53956682	0.0476291	15	0.287	rs2179896	0.01008	19	0.0286	rs3783635	0.002497
JMY	5	78569042	78653704	0.0477115	16	0.143	rs7732902	0.02056	15	0.05752	rs1062326	0.02634
ZNF277	7	111633878	111771225	0.0478002	33	0.04684	rs12113634	0.0211	33	0.176	rs12113634	0.01818
ICAM3	19	10305451	10311345	0.0478286	29	0.204	rs280502	0.01162	29	0.04044	rs280519	0.01349
OR1J1	9	124279057	124280026	0.0478749	30	0.08252	rs2096064	0.01391	31	0.10009	rs12554119	0.0002602
NEUROG3	10	71001796	71003128	0.0478875	41	0.05545	rs12252986	0.005741	41	0.149	rs874511	0.03356
ARID5A	2	96566190	96582098	0.0479672	13	0.03746	rs2314109	0.02513	13	0.221	rs2438709	0.01776
RAB37	17	70178864	70255069	0.0481927	37	0.581	rs10512602	0.04387	37	0.01433	rs10775365	0.0005903
NUPR1	16	28456162	28457996	0.0482246	10	0.01126	rs4788073	0.007113	10	0.74	rs151228	0.179
ZNF503	10	76827920	76831431	0.0483271	13	0.238	rs1262398	0.05887	14	0.0351	rs1652713	0.001925
HAS3	16	67697660	67710120	0.0483344	11	0.01613	rs2232228	0.005382	11	0.518	rs3815821	0.111
LGALS3	14	54665624	54681901	0.048335	12	0.03467	rs11622636	0.01112	14	0.241	rs3759667	0.05106
C7orf57	7	48041641	48067419	0.0484572	20	0.01199	rs7790252	0.002019	22	0.699	rs7790252	0.06048
GALNT14	2	30986836	31215075	0.0485374	89	0.313	rs6727228	0.002416	88	0.02683	rs17010485	0.0003754
DHX16	6	30728885	30748736	0.0485471	16	0.979	rs3130000	0.3121	16	0.00858	rs12665339	0.01689
KIAA0082	6	37508990	37557262	0.0485681	27	0.483	rs904251	0.09676	30	0.0174	rs2776901	0.01286
LOC440348	16	72969372	72983513	0.0485902	8	0.659	rs11641117	0.2167	8	0.01276	rs9921991	0.006425
TCEA1	8	55041668	55097561	0.0486202	9	0.07447	rs6473902	0.01267	11	0.113	rs16919692	0.02064
LOC497190	16	73000029	73012869	0.0487146	10	0.688	rs11641117	0.2167	10	0.01226	rs9921991	0.006425
DDIT4	10	73703682	73705803	0.0487486	15	0.042	rs12266147	0.002061	18	0.201	rs11814574	0.02183
SUV39H2	10	14960904	14986310	0.0487836	16	0.05709	rs11593133	0.004116	15	0.148	rs12770830	0.0247
BRMS1	11	65861379	65869158	0.0488128	10	0.01315	rs3741367	0.004336	11	0.643	rs4930351	0.1617
OR1S2	11	57727251	57728229	0.048847	25	0.34	rs1938667	0.02287	25	0.02489	rs1823598	0.003349
AGPAT9	4	84676676	84746050	0.048853	19	0.05391	rs10516699	0.0002938	19	0.157	rs7672472	0.01371
SRCRB4D	7	75856581	75876948	0.0490292	12	0.03696	rs11767818	0.008887	11	0.23	rs999096	0.01875
GTF2A2	15	57718357	57736985	0.0490612	24	0.06752	rs1871500	0.03564	23	0.126	rs8035572	0.004704
WT1	11	32365900	32413663	0.0491037	26	0.03263	rs2900741	0.0005497	25	0.261	rs5030207	0.002293
LRRK2	12	38905079	39049353	0.0491169	77	0.01852	rs7307562	0.0004194	83	0.46	rs11829088	0.02339
LPHN1	19	14119548	14177997	0.04931	8	0.565	rs3810256	0.061	8	0.01515	rs12151240	0.004954
SPRYD4	12	55148567	55151034	0.0494499	15	0.06458	rs10876889	0.0303	16	0.133	rs7313455	0.03894
AKR1CL1	10	5193693	5217144	0.0494649	29	0.06559	rs11253042	0.004081	30	0.131	rs11253059	0.007648
OR52A1	11	5129236	5130175	0.0495854	27	0.01564	rs4910725	0.003979	27	0.551	rs2472527	0.006572
SYCP2L	6	10995049	11082527	0.0496082	42	0.157	rs3798709	0.03403	44	0.05492	rs3734398	0.00456
MYH2	17	10365189	10393742	0.0496215	11	0.388	rs12945671	0.0495	12	0.02223	rs3764853	0.01704
ITGB7	12	51871373	51887267	0.0496496	14	0.05231	rs10082776	0.01043	15	0.165	rs1554753	0.01712
HADH	4	109130388	109175780	0.0496843	15	0.877	rs13130370	0.07498	15	0.00985	rs2267842	0.003309
MYST2	17	45221069	45261457	0.0497124	9	0.465	rs4794068	0.1867	9	0.01859	rs4793621	0.01569
SRP19	5	112224891	112231503	0.0498027	10	0.583	rs411356	0.2148	12	0.01486	rs3317	0.001206
HSF5	17	53852527	53920758	0.0498774	14	0.229	rs2302190	0.07087	14	0.0379	rs7211294	0.02696
KCNK13	14	89597860	89721948	0.0499938	36	0.07439	rs3861656	0.001324	37	0.117	rs4337230	0.02604
EMP2	16	10533475	10582040	0.0500067	56	0.156	rs7187654	0.005009	60	0.05581	rs13336037	0.001867
DEFA1-3	8	6860800	6863221	0.0500178	31	0.145	rs4512398	0.02207	33	0.06006	rs13274544	0.005338
TINF2	14	23778690	23781720	0.0500365	16	0.621	rs2295322	0.1946	17	0.01403	rs2281473	0.001925
SLC30A1	1	209815003	209818722	0.0500371	23	0.02146	rs7546852	0.001774	24	0.406	rs7530862	0.005632
TIPRL	1	166414794	166437975	0.0500509	17	0.03572	rs12049577	0.008772	16	0.244	rs7551039	0.04212
CTNS	17	3486510	3513146	0.0501234	28	0.05197	rs161370	0.0102	30	0.168	rs11652474	0.02236
ZDHHC22	14	76667365	76677887	0.0502385	35	0.03874	rs158106	0.009119	35	0.226	rs17749908	0.004402
FCRL5	1	155749790	155788934	0.0503109	36	0.02572	rs2012199	0.0007684	41	0.341	rs1972240	0.03295
SSTR5	16	1068869	1069964	0.0503257	28	0.291	rs11864154	0.03191	28	0.03015	rs4989483	0.001174
TOMM34	20	43004184	43022528	0.0503396	22	0.08516	rs6031872	0.008608	23	0.10306	rs1804644	0.0121
BCDIN3D	12	48517824	48523142	0.0503508	18	0.01068	rs17201502	0.002524	20	0.822	rs1975732	0.1131
SYNJ2BP	14	69902965	69953560	0.0503851	28	0.0394	rs10143078	0.007567	28	0.223	rs2877660	0.05089
NNAT	20	35583020	35585504	0.0505513	12	0.01007	rs2144509	0.005246	12	0.876	rs12481150	0.3363
TAS2R16	7	122421994	122422990	0.0505594	15	0.488	rs11761289	0.1354	17	0.01808	rs6965704	0.007007
HECA	6	139497941	139543639	0.0505629	26	0.05962	rs2327935	0.009371	24	0.148	rs3777677	0.01306
PTP4A1	6	64339878	64351448	0.0505699	6	0.01435	rs1872288	0.01169	7	0.615	rs2627797	0.1968
LRRC3	21	44699820	44703167	0.0506021	15	0.278	rs4818919	0.05977	16	0.03177	rs2838572	0.006523
AKT3	1	241718157	242073176	0.0507179	41	0.497	rs4658597	0.08486	44	0.01782	rs10803143	0.004075
GPR44	11	60374973	60380020	0.0507333	15	0.62	rs565539	0.1718	16	0.01429	rs565539	0.003358
NOS1	12	116135361	116283965	0.0507442	65	0.01854	rs2682826	0.001029	67	0.478	rs7967843	0.04937
CNGA3	2	98329049	98381496	0.0507997	27	0.202	rs937729	0.01446	27	0.04393	rs2174353	0.006122
ADAMTS13	9	135276940	135314329	0.0508083	5	0.123	rs3118663	0.09149	6	0.07216	rs4962144	0.0461
ABCC11	16	46758322	46826589	0.0508287	20	0.96	rs9939742	0.3954	21	0.00925	rs11076561	3.266e-05
HSPH1	13	30608762	30634117	0.0509393	32	0.734	rs972370	0.08404	31	0.01213	rs9539506	0.008015
SV2B	15	89570106	89639654	0.0509589	51	0.166	rs11637525	0.01254	57	0.05366	rs7179149	0.00315
GBE1	3	81621539	81893640	0.0510553	34	0.775	rs13080520	0.1796	35	0.01152	rs3772902	0.0007633
BUB1	2	111111880	111152135	0.0511157	7	0.44	rs4443010	0.1077	7	0.02032	rs13419537	0.01113
TTYH2	17	69721290	69769752	0.0511674	35	0.02935	rs4789632	0.001559	35	0.305	rs1870990	0.02885
SCRN2	17	43270056	43273611	0.0511766	28	0.471	rs7350974	0.01064	27	0.01901	rs2325752	0.007337
LRRC7	1	69998445	70361759	0.0512028	59	0.114	rs12027422	0.01745	56	0.07859	rs7511650	0.00463
C9orf7	9	135314951	135325706	0.0513068	5	0.124	rs3118663	0.09149	6	0.07243	rs4962144	0.0461
ATG3	3	113734048	113763175	0.051319	9	0.913	rs17233531	0.3221	9	0.00984	rs2705534	0.01095
STYXL1	7	75463590	75515257	0.0513676	13	0.108	rs4728533	0.01567	13	0.08328	rs8509	0.04789
TBC1D3C-2	17	31820231	31882204	0.0514147	7	0.373	rs2306590	0.05733	6	0.02414	rs2306590	0.02217
ATG4D	19	10515646	10525094	0.0514305	18	0.158	rs17677316	0.03326	18	0.05701	rs8113472	0.0004105
C3orf45	3	50291521	50300549	0.0514349	7	0.164	rs11716295	0.04406	7	0.05493	rs11130248	0.01138
LRRC46	17	43264098	43269691	0.0514937	28	0.485	rs7350974	0.01064	27	0.0186	rs2325752	0.007337
ADFP	9	19105758	19117573	0.0516028	27	0.369	rs10811110	0.02559	27	0.02451	rs10963937	0.0001639
TMEM120A	7	75454242	75461889	0.0516215	11	0.106	rs4728533	0.01567	11	0.08536	rs8509	0.04789
NPM2	8	21938299	21950354	0.0516319	18	0.307	rs2054713	0.04052	19	0.02948	rs11776272	0.01567
HOXB5	17	44023617	44026102	0.0516403	16	0.442	rs8844	0.1362	16	0.02048	rs1042815	0.001829
TBC1D3G	17	31871287	31882216	0.0516983	7	0.362	rs2306590	0.05733	6	0.02504	rs2306590	0.02217
ZC3HC1	7	129445361	129478469	0.0517435	17	0.0609	rs17133163	0.01114	16	0.149	rs2242487	0.04341
OPN5	6	47857756	47902075	0.0517995	37	0.267	rs9381616	0.0177	37	0.03403	rs16876443	0.00994
C12orf29	12	86953398	86968068	0.0518701	13	0.226	rs2468239	0.0171	14	0.04027	rs2468240	0.03246
BCL2L12	19	54860210	54868985	0.0519065	12	0.04871	rs8107595	0.01628	12	0.187	rs10417008	0.03807
VPS52	6	33326026	33347640	0.0519671	21	0.164	rs9277965	0.006681	20	0.05562	rs464921	0.004115
ST6GAL2	2	106789537	106869982	0.052041	38	0.194	rs1448103	0.03235	39	0.0471	rs11681787	0.01429
CHERP	19	16489699	16514263	0.0520594	11	0.173	rs8109218	0.02905	12	0.05284	rs7259026	0.0113
TCN1	11	59376856	59390617	0.0520823	5	0.139	rs11230097	0.04796	5	0.0658	rs11230085	0.04253
TRPV1	17	3415489	3459454	0.0520843	43	0.04971	rs161365	0.007688	45	0.184	rs11652474	0.02236
TMEM66	8	30040172	30060191	0.0521046	16	0.02933	rs4107736	0.0148	17	0.312	rs16876494	0.06529
MRPL10	17	43255636	43263902	0.0521621	29	0.498	rs7350974	0.01064	28	0.0184	rs2325752	0.007337
DPY19L3	19	37588870	37667076	0.0521992	26	0.721	rs358538	0.05786	27	0.01272	rs1008425	0.005311
RNGTT	6	89376707	89730067	0.0522292	40	0.25	rs4707495	0.01358	44	0.03671	rs2756414	0.00124
DPP6	7	153215351	154316928	0.0522294	313	0.03143	rs12671155	0.0001214	312	0.292	rs7384911	0.004357
ZC3H8	2	112689910	112729121	0.0523114	17	0.808	rs3811643	0.1967	16	0.01138	rs4849056	0.004374
FBXO47	17	34346243	34377182	0.0524294	25	0.22	rs553914	0.01445	25	0.04191	rs569502	0.0005029
MVP	16	29739287	29766842	0.0525851	8	0.189	rs12917712	0.1037	10	0.04896	rs1057452	0.02804
SHPK	17	3458304	3486365	0.0527489	34	0.04739	rs161365	0.007688	36	0.196	rs11652474	0.02236
RPS18	6	33347829	33352259	0.0529914	13	0.177	rs9277965	0.006681	13	0.05277	rs464921	0.004115
OR4A16	11	54867252	54868239	0.0530694	14	0.06238	rs7109436	0.006914	11	0.15	rs11229374	0.02236
SRRM2	16	2742330	2761414	0.0531083	9	0.137	rs2240140	0.03159	9	0.06836	rs2240140	0.03894
HSD17B1	17	37957509	37960757	0.05312	5	0.03871	rs646123	0.01867	7	0.242	rs646123	0.01206
C8orf58	8	22513066	22517607	0.05315	18	0.164	rs4872526	0.005412	19	0.05716	rs4872512	0.02182
ASB15	7	123036347	123065168	0.0532275	21	0.563	rs720289	0.0329	20	0.01668	rs2286831	0.002331
C6orf136	6	30722779	30728961	0.0533084	15	0.961	rs3130000	0.3121	15	0.00979	rs12665339	0.01689
PDE4D	5	58300622	59225378	0.0533685	255	0.229	rs10062176	0.002245	263	0.04114	rs6886791	0.0003191
TRSPAP1	1	28752115	28777644	0.0533814	4	0.01021	rs10915206	0.005027	4	0.923	rs6695883	0.5553
DEFA3	8	6860804	6863226	0.0534221	31	0.157	rs4512398	0.02207	33	0.06008	rs13274544	0.005338
ACAN	15	87147677	87219589	0.0535437	44	0.04077	rs7169845	0.0141	45	0.232	rs7180356	0.008115
LTA4H	12	94918741	94953496	0.0536269	58	0.03484	rs759394	0.003727	58	0.272	rs1982138	0.007718
LOC643007	15	33022541	33022953	0.0536712	15	0.744	rs12441204	0.2223	14	0.01275	rs10152363	0.001562
BPNT1	1	218297446	218329814	0.0536792	14	0.389	rs2647458	0.07966	16	0.02439	rs11118488	0.00425
ABCA7	19	991101	1016570	0.0537165	27	0.01663	rs2302109	0.0002542	23	0.571	rs2072102	0.04693
C6orf173	6	126702970	126711441	0.0537383	4	0.03016	rs9388489	0.01265	5	0.315	rs601587	0.1432
LOC348174-2	16	73000029	73013150	0.0538061	10	0.728	rs11641117	0.2167	10	0.01307	rs9921991	0.006425
CASC3	17	35550032	35581957	0.0538216	15	0.08653	rs17679115	0.008023	15	0.11	rs16965644	0.01257
GDPD5	11	74823332	74914247	0.0538443	43	0.361	rs652054	0.03871	42	0.02638	rs606452	9.173e-05
ZKSCAN2	16	25154822	25176356	0.0539416	18	0.966	rs962974	0.1568	18	0.00988	rs1076974	0.02335
SHOC2	10	112713902	112763413	0.0539617	12	0.01039	rs3750619	0.0003042	11	0.919	rs7073594	0.3525
ABO	9	135120383	135140451	0.0540028	33	0.01276	rs8176694	0.004176	32	0.749	rs10793959	0.06799
ACTR2	2	65308405	65351891	0.0540475	24	0.235	rs12328656	0.02949	23	0.04071	rs268882	0.01379
IL6	7	22733342	22738145	0.0540509	38	0.01005	rs10499563	0.0004898	38	0.952	rs10265548	0.09401
MOV10L1	22	48870620	48942243	0.0541123	33	0.499	rs138229	0.0886	32	0.0192	rs3817816	0.005969
SMARCC1	3	47602381	47798409	0.0541165	20	0.19	rs11130138	0.08027	21	0.05043	rs1464615	0.009382
LOC283331	12	48482773	48485440	0.0542451	13	0.02818	rs1031477	0.004869	15	0.341	rs11169154	0.07294
FKBP10	17	37222487	37232995	0.0542533	16	0.02869	rs4629018	0.0004908	16	0.335	rs4629018	0.03785
CSPG5	3	47578731	47595363	0.054293	4	0.19	rs11130138	0.08027	5	0.05063	rs1464615	0.009382
FBXO21	12	116065967	116112683	0.0543413	28	0.03963	rs2682826	0.001029	28	0.243	rs9658535	0.06238
TMTC3	12	87060231	87115591	0.0543722	10	0.07588	rs2468257	0.01829	11	0.127	rs7977726	0.03823
LOC645191	19	2240773	2259156	0.0543826	14	0.21	rs8111911	0.03522	14	0.0459	rs12985247	0.01327
KLRC2	12	10474470	10479859	0.0543874	12	0.727	rs2617165	0.07713	11	0.01326	rs2900421	0.003007
UTP14C	13	51496827	51505702	0.0544707	10	0.03437	rs6650384	0.01807	10	0.281	rs6650384	0.08198
HSD17B11	4	88476714	88531479	0.0545026	24	0.474	rs9647458	0.01344	27	0.02039	rs7698689	0.0003483
LOC728358-3	8	6860800	6863233	0.0545755	31	0.163	rs4512398	0.02207	33	0.05939	rs13274544	0.005338
IGF2AS	11	2118312	2126470	0.0546966	16	0.531	rs10743152	0.08973	16	0.01828	rs11042594	0.0124
ZNF747	16	30450279	30453695	0.0548117	14	0.327	rs9934806	0.0286	12	0.02976	rs8050463	0.02308
RNF4	4	2440604	2487381	0.0548188	16	0.129	rs1203847	0.01206	16	0.07545	rs3128843	0.00784
RRAS	19	54830363	54835212	0.0549554	9	0.04208	rs8107595	0.01628	9	0.232	rs3745469	0.04269
NAT12	14	56927023	56949219	0.0549786	13	0.316	rs7144649	0.01358	11	0.03091	rs9323305	0.02108
MSL-1	17	35532315	35546568	0.0550791	15	0.08981	rs17679115	0.008023	15	0.109	rs16965644	0.01257
PCM1	8	17824645	17931737	0.0550994	75	0.516	rs10503607	0.01828	76	0.01898	rs2237848	0.001787
IGSF8	1	158327753	158335032	0.0551241	29	0.606	rs3761684	0.04082	29	0.01617	rs11265323	0.007986
C14orf135	14	59628381	59671285	0.0551264	8	0.146	rs309004	0.05005	8	0.06712	rs393170	0.02757
ABL1	9	132579088	132752883	0.055149	52	0.0127	rs4740383	0.0001414	52	0.772	rs6597655	0.001903
KIAA1704	13	44461686	44500404	0.055306	20	0.287	rs17294691	0.03609	20	0.03428	rs1625367	0.007459
MAPBPIP	1	154291228	154294923	0.0554198	12	0.01847	rs915179	0.01023	12	0.534	rs2297792	0.1636
RAD54L2	3	51550635	51672652	0.0554468	6	0.782	rs6773188	0.3231	7	0.01262	rs4687592	0.005516
NCKIPSD	3	48686281	48698338	0.0554938	10	0.211	rs12107252	0.1048	10	0.04682	rs2276852	0.03125
ALG11	13	51484550	51501781	0.0556869	12	0.03363	rs6650384	0.01807	12	0.295	rs6650384	0.08198
SON	21	33837219	33871682	0.0558109	12	0.299	rs2070389	0.05253	11	0.03327	rs7275789	0.0005875
RECQL4	8	145707478	145714008	0.055844	6	0.05212	rs2620636	0.008721	8	0.191	rs11997608	0.04896
C10orf53	10	50557689	50586962	0.0558956	35	0.02107	rs8178992	0.0003687	36	0.473	rs17784350	0.007226
HLA-DPA1	6	33140771	33149356	0.0559052	48	0.115	rs1431396	0.0003924	47	0.08668	rs1810472	0.002436
RPL32	3	12851443	12858081	0.0559777	19	0.04777	rs2600228	0.01071	19	0.209	rs7629133	0.0107
ITGAL	16	30391483	30442007	0.0560139	15	0.42	rs9934579	0.06688	13	0.02379	rs8050463	0.02308
BOK	2	242146864	242162226	0.0560803	13	0.05886	rs4381775	0.003735	12	0.17	rs7593690	0.05954
ACSL5	10	114123905	114178128	0.0561024	24	0.262	rs10509963	0.005605	24	0.03821	rs4917633	0.00946
PDE6C	10	95362334	95415419	0.0561611	45	0.02342	rs10882267	0.002279	45	0.428	rs11187533	0.008962
BAIAP2	17	76623556	76705827	0.0561871	26	0.162	rs906189	0.01138	26	0.06191	rs4969260	0.001882
KCNMB4	12	69046328	69111245	0.0562379	51	0.04874	rs12423152	0.0005081	51	0.206	rs12367086	0.01032
CCNL1	3	158348279	158361176	0.0562421	15	0.834	rs12634818	0.06528	13	0.01204	rs9289976	3.365e-05
C10orf12	10	98731030	98735575	0.0562449	17	0.05942	rs17112245	0.009408	18	0.169	rs7086186	0.07242
OR1S1	11	57738792	57739770	0.0562712	22	0.272	rs7122030	0.01654	22	0.03694	rs1823598	0.003349
C12orf26	12	81276454	81397076	0.0563154	17	0.223	rs4143188	0.1263	15	0.0451	rs17719063	0.005204
RPS27A	2	55313327	55316249	0.0563366	15	0.239	rs2589096	0.02877	17	0.0421	rs2966465	0.007293
GH1	17	59348294	59349930	0.0563586	12	0.478	rs2955234	0.05629	12	0.02106	rs2955234	0.03266
PLA2G3	22	29860792	29866469	0.0563683	24	0.03596	rs2074736	0.001432	25	0.28	rs4820946	0.02667
MTMR4	17	53921896	53950211	0.0564219	11	0.393	rs2302190	0.07087	10	0.02565	rs3744111	0.05002
MIP	12	55130150	55134696	0.0564396	15	0.06506	rs10876889	0.0303	17	0.155	rs7313455	0.03894
EGLN3	14	33463171	33490035	0.0564397	28	0.02682	rs1680694	0.001846	29	0.376	rs1769621	0.09653
TERF2	16	67947033	67977374	0.0564722	20	0.0278	rs1127231	0.01003	20	0.363	rs12258	0.01393
GTF3C6	6	111386455	111395772	0.0564937	13	0.186	rs13218115	0.03065	13	0.05428	rs12207535	0.01884
ITGAV	2	187163044	187253873	0.0564942	18	0.02099	rs2887831	0.0004136	19	0.481	rs3816375	0.04331
RNPEP	1	200218388	200241898	0.0565056	30	0.143	rs16849483	0.01833	30	0.07062	rs12754196	0.01447
B3GALT5	21	39951123	39956685	0.0565476	37	0.771	rs2837108	0.0749	36	0.01311	rs4818067	0.006844
SOBP	6	107918009	108089206	0.0565964	77	0.262	rs2295279	0.002308	75	0.03862	rs2064603	0.001963
KIAA0564	13	41038960	41433221	0.0567241	98	0.01872	rs6561020	0.0009172	96	0.542	rs12866745	0.005852
RNF114	20	47986320	48003829	0.0567641	16	0.04595	rs4810997	0.01136	17	0.221	rs2745078	0.05564
COL5A1	9	136673472	136876509	0.0567662	112	0.04554	rs4842169	0.001436	111	0.223	rs9410004	0.01863
FNDC7	1	109066555	109086888	0.0568276	14	0.24	rs2990878	0.07663	13	0.04237	rs2990878	0.01942
C2orf63	2	55256288	55312953	0.056846	29	0.0578	rs3935223	0.01608	31	0.176	rs6717482	0.0251
HCRT	17	37589603	37590996	0.0569365	7	0.01402	rs17500235	0.003273	7	0.727	rs9900213	0.2193
DDAH1	1	85556755	85703411	0.0571344	69	0.0459	rs11161581	0.004423	69	0.223	rs2030075	0.0218
LPIN2	18	2906991	3001945	0.0571594	40	0.05506	rs4414562	0.00321	42	0.186	rs10853287	0.02831
ADAM21	14	69993969	69996375	0.057164	11	0.02312	rs10143078	0.007567	11	0.443	rs7144478	0.09712
FAM111B	11	58631285	58651443	0.0571718	14	0.498	rs12365972	0.2026	17	0.02057	rs2096588	0.0002207
GOLSYN	8	110655580	110773196	0.0572119	45	0.711	rs721076	0.04794	45	0.01442	rs7463805	0.00123
SYCP1	1	115198977	115339513	0.0573314	22	0.03569	rs360606	0.01464	22	0.288	rs2798657	0.02074
KIAA1627	4	119826021	119851525	0.0573446	17	0.03264	rs960738	0.002772	18	0.315	rs3775836	0.1048
CPO	2	207512568	207542405	0.0573984	23	0.08105	rs6741227	0.01271	25	0.127	rs2359858	0.005021
IFIT3	10	91077732	91090296	0.0574045	14	0.132	rs4934471	0.08361	15	0.07799	rs7096890	0.003313
PHACTR3	20	57612997	57856161	0.0575673	71	0.202	rs946364	0.01792	70	0.05114	rs2426845	0.002558
SPC25	2	169435646	169455190	0.0576294	35	0.01663	rs506273	0.001811	35	0.622	rs518337	0.03662
SOX17	8	55533047	55536009	0.0577008	20	0.393	rs6981891	0.03662	23	0.02636	rs6987174	0.0004891
OR8H3	11	55646424	55647363	0.0578298	10	0.487	rs4939020	0.1576	10	0.02133	rs7118155	0.008192
ZNFX1	20	47295845	47328163	0.0578825	21	0.05591	rs237733	0.006171	19	0.186	rs1567865	0.06783
LMCD1	3	8518510	8584806	0.0578918	54	0.01638	rs9312023	0.005492	51	0.635	rs10510390	0.04171
CD248	11	65838533	65841091	0.0579154	10	0.01382	rs3741367	0.004336	10	0.753	rs4930351	0.1617
RARG	12	51890619	51912303	0.0579288	15	0.06017	rs10082776	0.01043	17	0.173	rs1554753	0.01712
HCN2	19	540892	568159	0.0580265	19	0.712	rs2285751	0.03413	20	0.01465	rs3787011	0.0001816
OR9Q2	11	57714538	57715483	0.0580588	27	0.457	rs12276038	0.04159	27	0.02284	rs1823598	0.003349
CRKRS	17	34871264	34944326	0.0580889	6	0.514	rs11655550	0.2112	6	0.02032	rs7216086	0.02819
FASTKD1	2	170094508	170138670	0.0581485	25	0.01367	rs2683453	0.0004304	26	0.765	rs12465387	0.04131
OR6M1	11	123181325	123182267	0.05816	26	0.09868	rs2186745	0.01373	26	0.106	rs7944946	0.00376
HAO1	20	7811630	7869093	0.0582401	44	0.03037	rs2205824	0.008874	43	0.345	rs7260781	0.03666
LOC90379	19	13924318	13933256	0.0582403	8	0.596	rs2305779	0.1013	10	0.01758	rs4926322	0.01064
LIPI	21	14403005	14501125	0.0585442	42	0.0116	rs8133096	0.003821	43	0.909	rs12627290	0.006644
SPO11	20	55338237	55352456	0.0585944	12	0.08652	rs1885580	0.01084	14	0.122	rs6025518	0.02107
C14orf108	14	56805379	56826545	0.058595	9	0.269	rs17093069	0.03765	7	0.03924	rs4898929	0.01364
SULT1A2	16	28510766	28515892	0.0586196	8	0.01368	rs1968752	0.003642	9	0.772	rs151228	0.179
C17orf85	17	3661208	3696289	0.0586611	26	0.02166	rs11657731	0.0123	26	0.488	rs11651131	0.04114
C12orf66	12	62872685	62902343	0.0586798	20	0.364	rs7965130	0.04364	20	0.02905	rs789748	0.005942
KCNJ9	1	158317983	158325836	0.0586986	29	0.609	rs3761684	0.04082	29	0.01737	rs11265323	0.007986
LOC728358-1	8	6822580	6825024	0.0587193	32	0.183	rs4512398	0.02207	35	0.05783	rs4288398	0.005855
LDHA	11	18372557	18385974	0.0587213	14	0.268	rs7112492	0.07626	15	0.03949	rs4150657	0.003547
NKX6-3	8	41622985	41624035	0.0587283	18	0.139	rs6989203	0.008187	18	0.07615	rs6987404	0.01727
WDHD1	14	54476691	54563557	0.058815	15	0.07797	rs11849961	0.01557	14	0.136	rs11849961	0.06551
ACE	17	58908165	58928711	0.0588199	17	0.101	rs4329	0.07577	17	0.105	rs4968656	0.01202
COMMD3	10	22645304	22649243	0.0588664	2	0.04479	rs1170549	0.01287	5	0.237	rs985000	0.03388
GPATCH4	1	154830902	154837894	0.0589666	18	0.267	rs11264505	0.03833	19	0.03984	rs12408758	0.009338
CALHM1	10	105203133	105208635	0.0589717	30	0.03488	rs3014188	0.001969	31	0.305	rs6580	0.01
PRR14	16	30569741	30575235	0.0589834	2	0.07047	rs7197475	0.0433	3	0.151	rs3747481	0.02682
RNF149	2	101258984	101291584	0.0589853	16	0.431	rs6543026	0.06614	16	0.02469	rs4851418	0.01208
RIMS4	20	42813862	42872326	0.0590184	25	0.07244	rs7273626	0.01657	25	0.147	rs6031753	0.02302
BLCAP	20	35579232	35589717	0.0590533	16	0.01287	rs2144509	0.005246	16	0.828	rs6066892	0.2971
APOF	12	55040621	55042850	0.0590631	2	0.01278	rs2066808	0.01202	4	0.834	rs2066808	0.4885
ZSWIM2	2	187400451	187422142	0.0590661	16	0.01857	rs7559533	0.002282	19	0.574	rs2122870	0.04163
DEFA1-1	8	6822580	6825012	0.059068	32	0.188	rs4512398	0.02207	35	0.0567	rs4288398	0.005855
C9	5	39320134	39400412	0.0590872	36	0.03212	rs169048	0.001242	36	0.332	rs3822462	0.02646
TMEM45B	11	129190950	129235108	0.0591188	25	0.148	rs1623543	0.00931	26	0.0721	rs690847	0.00633
HSPA14	10	14920266	14953746	0.0591252	23	0.147	rs6602768	0.01321	21	0.0726	rs7069105	0.01185
NEK3	13	51604779	51631997	0.0591409	4	0.578	rs2897977	0.2069	5	0.01847	rs2296347	0.01751
SLC4A10	2	162189090	162550032	0.0591791	38	0.198	rs2287509	0.005544	38	0.05396	rs7565794	0.003537
SETD2	3	47032907	47140744	0.0591984	9	0.04064	rs11917361	0.01539	9	0.263	rs13066078	0.05127
ZP1	11	60391590	60399740	0.0592093	16	0.613	rs565539	0.1718	16	0.01744	rs565539	0.003358
DGUOK	2	74007460	74039596	0.0592216	33	0.03713	rs940296	0.006657	32	0.288	rs10176602	0.002141
RTN4	2	55052830	55131238	0.0592967	47	0.105	rs17046586	0.01405	48	0.102	rs2580769	0.009015
CCDC4	4	41807713	41849652	0.0593108	22	0.01438	rs4299622	0.005227	22	0.745	rs4296709	0.08493
SLAMF6	1	158721443	158759666	0.0593444	23	0.35	rs1249550	0.08832	25	0.03063	rs3816146	0.004986
C12orf43	12	119925230	119938683	0.0593693	29	0.0692	rs2708101	0.01559	29	0.155	rs1169300	0.02193
UFSP1	7	100324279	100325275	0.0594368	11	0.03782	rs314370	0.004505	12	0.284	rs4461819	0.0141
CCND1	11	69165053	69178423	0.0594515	15	0.422	rs603965	0.05613	17	0.02546	rs599190	0.0002506
SLC39A2	14	20537258	20539870	0.0594687	32	0.09428	rs10146416	0.00139	34	0.114	rs943997	0.01228
TBCB	19	41297727	41308689	0.0594879	13	0.536	rs11084849	0.04484	13	0.02006	rs2285745	0.001459
CLDN8	21	30508200	30510189	0.0595358	22	0.137	rs8129810	0.03071	24	0.07856	rs651084	0.008546
CTBS	1	84792809	84812686	0.0595887	19	0.01295	rs11164005	0.001422	18	0.832	rs2911597	0.2167
STK25	2	242083104	242096707	0.0596187	17	0.08489	rs4381775	0.003735	17	0.127	rs3771583	0.003837
TMTC4	13	100054090	100125104	0.0596337	32	0.317	rs8002073	0.03227	33	0.03402	rs946837	0.005391
HPS4	22	25177445	25209820	0.0596358	47	0.05185	rs761603	0.008084	45	0.208	rs134157	0.01371
UNC45B	17	30498948	30540477	0.0596989	25	0.188	rs4796033	0.008202	26	0.05744	rs1383541	0.007248
CANT1	17	74499393	74517433	0.0597361	26	0.245	rs11891	0.001973	25	0.04411	rs11891	0.001078
TCEB2	16	2761415	2767298	0.0597405	9	0.153	rs2240140	0.03159	9	0.07064	rs2240140	0.03894
CGI-96	22	41238513	41245752	0.059759	17	0.0265	rs11703700	0.02013	17	0.408	rs11703700	0.09445
TRIO	5	14196828	14562458	0.0597659	97	0.472	rs706259	0.002676	97	0.02291	rs256416	4.499e-05
ZBBX	3	168440770	168580765	0.0597988	31	0.657	rs9869341	0.02523	32	0.01647	rs13073265	0.00049
C1QL3	10	16595747	16604010	0.0598332	34	0.0214	rs10399997	0.001263	33	0.506	rs7915486	0.02182
TRIAP1	12	119366146	119368598	0.0598801	9	0.492	rs206965	0.1203	9	0.02203	rs580016	0.00472
KBTBD10	2	170074457	170091018	0.0599812	24	0.01565	rs2683453	0.0004304	24	0.694	rs12465387	0.04131
ZNF564	19	12497539	12523317	0.0599823	11	0.03811	rs1423089	0.002743	11	0.285	rs7255217	0.05174
ZNF507	19	37528392	37570411	0.0599865	20	0.844	rs741441	0.2806	20	0.01287	rs1008425	0.005311
RTDR1	22	21731592	21814241	0.0600661	26	0.316	rs3788343	0.06187	28	0.03443	rs16997431	0.0133
TMEM132A	11	60448488	60461207	0.0601389	19	0.07463	rs510261	0.007962	19	0.146	rs3794042	0.007731
GZMH	14	24145532	24148704	0.0601468	24	0.217	rs2236742	0.01595	24	0.05022	rs2236742	0.002107
WASL	7	123109232	123176352	0.0603243	20	0.916	rs17146354	0.2475	20	0.01194	rs2286831	0.002331
CNIH	14	53963396	53977898	0.060346	13	0.273	rs2179896	0.01008	17	0.04008	rs3783635	0.002497
ATF7IP2	16	10430225	10484996	0.060515	25	0.04692	rs11645643	0.02109	25	0.234	rs7205853	0.02215
PRDM7	16	88650474	88669839	0.0605697	15	0.42	rs7498985	0.05181	14	0.02617	rs4785612	0.01028
WDR23	14	23653860	23664291	0.0605717	14	0.381	rs12432194	0.0769	14	0.02885	rs4761	0.0001658
ZNF768	16	30442822	30445411	0.0608028	13	0.517	rs1064524	0.1283	11	0.02136	rs8050463	0.02308
SNX33	15	73728402	73738023	0.0608047	10	0.06817	rs11857516	0.009601	10	0.162	rs4886727	0.01432
SLC16A10	6	111515501	111650907	0.0608401	33	0.113	rs6935864	0.016	35	0.0978	rs240988	0.004226
SLC22A20	11	64737884	64766133	0.0608685	16	0.02378	rs1783486	0.002623	16	0.465	rs2271448	0.06743
TTC24	1	154818645	154823526	0.0608943	18	0.357	rs11264505	0.03833	18	0.03099	rs1171576	0.009488
HNF1A	12	119900931	119924697	0.0609243	30	0.05648	rs2650000	0.007264	30	0.196	rs1169300	0.02193
PLCL2	3	16901672	17107102	0.0609628	49	0.05352	rs4618210	0.006114	49	0.207	rs1441037	0.005834
TNFRSF25	1	6443800	6448842	0.0610018	12	0.337	rs737243	0.063	12	0.0329	rs3138156	0.00143
SMTNL1	11	57065554	57074684	0.0610133	15	0.02069	rs4939148	0.003123	15	0.536	rs4939148	0.2142
PON3	7	94827119	94863623	0.0610387	36	0.13	rs2237585	0.03337	36	0.08535	rs2299267	0.002542
BSPH1	19	53163114	53187239	0.0610477	32	0.0575	rs10412317	0.00171	32	0.193	rs10412203	0.01326
DNAJC5G	2	27351792	27357800	0.061066	6	0.05212	rs1561535	0.01692	7	0.213	rs1992291	0.06283
FAM113B	12	45896318	45916710	0.0610687	35	0.668	rs9888310	0.05821	36	0.01662	rs873935	0.001008
KLHL2	4	166348240	166463749	0.0611292	19	0.472	rs9685465	0.03149	20	0.02355	rs6828152	0.00309
TBRG1	11	123997951	124011032	0.0611476	27	0.162	rs7110338	0.02687	27	0.06864	rs512225	0.005091
SLC43A1	11	57008582	57039735	0.0612312	16	0.02757	rs4939148	0.003123	16	0.404	rs2439451	0.03936
ZNF407	18	70471906	70906616	0.0612832	88	0.03692	rs906517	0.001315	92	0.302	rs8085727	0.01063
RNF126	19	598525	614227	0.0613762	17	0.357	rs2285751	0.03413	17	0.03129	rs3787011	0.0001816
SLC29A2	11	65886567	65895867	0.0614218	7	0.02188	rs3741367	0.004336	8	0.511	rs7947391	0.1495
CCDC83	11	85243791	85308699	0.0614316	31	0.623	rs7107881	0.08008	30	0.01795	rs11234460	0.0009571
TMEM14A	6	52643842	52659344	0.06161	36	0.09853	rs6458861	0.003529	34	0.1139	rs9474270	0.005839
GNAI2	3	50248650	50271790	0.0616137	9	0.183	rs11716295	0.04406	8	0.06133	rs2236941	0.0138
PRSS2	7	142178777	142182363	0.0616146	10	0.0141	rs3114479	0.01092	11	0.796	rs3134904	0.2973
RTP3	3	46514488	46517443	0.061636	23	0.143	rs6441995	0.02173	24	0.07852	rs17078868	0.0006129
BHLHB4	20	61107845	61108787	0.0616581	22	0.08776	rs4809437	0.02464	22	0.128	rs8116164	0.007894
UBE2W	8	74865393	74953664	0.0618082	15	0.07086	rs17223858	0.03522	18	0.159	rs7842946	0.02342
KPNA5	6	117109059	117169723	0.0618655	18	0.02984	rs648210	0.007445	16	0.378	rs633420	0.04816
AP2A2	11	915840	1002240	0.061943	19	0.03138	rs4077293	0.00501	19	0.36	rs6421967	0.103
POLRMT	19	568222	584568	0.0620124	17	0.421	rs2285751	0.03413	17	0.02687	rs3787011	0.0001816
KRT31	17	36803502	36807370	0.0620412	23	0.145	rs12185264	0.01748	22	0.07806	rs2874236	0.01318
RGS6	14	71469538	72102991	0.0620598	231	0.385	rs149660	0.002039	233	0.02941	rs17179734	0.0003372
CSHL1	17	59340696	59342350	0.0621578	10	0.436	rs2955234	0.05629	10	0.02602	rs2955234	0.03266
CALHM2	10	105196536	105202065	0.062175	29	0.03299	rs3014188	0.001969	30	0.344	rs6580	0.01
SH2B1	16	28782814	28793027	0.0622585	4	0.02278	rs4788102	0.01211	4	0.499	rs8049439	0.1093
PWP1	12	106603719	106630387	0.0622977	32	0.979	rs11893	0.2418	32	0.01162	rs10861761	0.003208
FGF22	19	590925	594604	0.0623492	17	0.359	rs2285751	0.03413	17	0.03172	rs3787011	0.0001816
DACT1	14	58174509	58184791	0.0623989	26	0.489	rs7155496	0.01563	27	0.02331	rs311843	0.007475
MLLT3	9	20334967	20612514	0.0624374	79	0.336	rs7021788	0.01275	79	0.03395	rs2780841	0.0008032
IL17B	5	148734022	148739031	0.0624817	21	0.02003	rs2438490	0.002269	21	0.57	rs12652986	0.0759
CSE1L	20	47096244	47146893	0.0625948	12	0.05063	rs3091529	0.02986	11	0.226	rs6095449	0.05571
PLCXD2	3	112876212	113047984	0.0626621	60	0.03321	rs9816926	0.003362	62	0.345	rs6805359	0.03382
VIL1	2	218996723	219022487	0.0627542	12	0.242	rs2227255	0.04959	12	0.04743	rs3816560	0.02076
BMI1	10	22650145	22660192	0.0627586	2	0.04484	rs1170549	0.01287	5	0.256	rs985000	0.03388
XRRA1	11	74229602	74337880	0.0629206	15	0.348	rs1292895	0.1793	15	0.03309	rs559211	0.003516
YES1	18	711591	802327	0.0629363	40	0.06697	rs8095469	0.009996	40	0.172	rs1544241	0.01731
SFRS16	19	50234137	50266054	0.0629952	11	0.134	rs2288918	0.02138	11	0.08606	rs1469704	0.03155
KIAA1737	14	76634330	76653383	0.063022	40	0.07849	rs158106	0.009119	40	0.147	rs17105232	0.00428
TRIM6-TRIM34	11	5574461	5622201	0.0630616	74	0.07498	rs10838525	0.001719	74	0.154	rs7104061	0.0056
F13B	1	195274943	195303020	0.0630754	12	0.11	rs2026429	0.02553	12	0.105	rs1332666	0.04309
ADNP	20	48940289	48980934	0.0632398	31	0.279	rs6020871	0.08194	30	0.04153	rs6096134	0.005031
DDX55	12	122652624	122671435	0.0633219	15	0.131	rs952360	0.04912	16	0.08859	rs2458449	0.019
CCDC13	3	42724877	42789749	0.0633387	19	0.09141	rs9880635	0.01386	20	0.127	rs4371488	0.02157
SRGAP1	12	62524807	62823829	0.0634199	63	0.10766	rs6421210	0.01575	67	0.108	rs17711374	0.005914
KIF19	17	69833945	69863554	0.0634542	30	0.13	rs938287	0.01949	30	0.0895	rs2382646	0.009721
ARL9	4	57066131	57084815	0.0634883	21	0.769	rs11725518	0.06624	23	0.01514	rs6584	0.003338
ARHGAP19	10	98971919	99042403	0.0635114	28	0.172	rs12778761	0.01256	27	0.06772	rs11189119	0.001487
NPPC	2	232498378	232499203	0.0635392	24	0.811	rs10196343	0.183	24	0.01437	rs7596813	0.0005558
ZNF335	20	44010698	44034240	0.0635749	28	0.839	rs3918278	0.1993	28	0.0139	rs3933239	0.001008
GH2	17	59311303	59312955	0.0636281	6	0.326	rs2955234	0.05629	6	0.03581	rs2955234	0.03266
MAST3	19	18069602	18123499	0.0636319	25	0.403	rs3761041	0.002958	25	0.02897	rs382410	0.006093
STAC	3	36397100	36564500	0.0636935	57	0.375	rs11711733	0.0211	57	0.03117	rs7645818	0.01015
ZNF629	16	30697270	30706024	0.0637314	3	0.224	rs8058961	0.09486	4	0.05222	rs8058961	0.009858
ZACN	17	71586903	71590342	0.0637692	8	0.176	rs2305347	0.04009	8	0.06651	rs4789241	0.01329
KLHL21	1	6573370	6585516	0.0637862	19	0.68	rs201171	0.1321	18	0.01722	rs6679649	0.006816
2014-12-01	9	116943917	117204744	0.0638609	96	0.349	rs1335334	0.02037	98	0.0336	rs10817718	0.003319
MFSD5	12	51932146	51934455	0.0638964	14	0.08757	rs10082776	0.01043	15	0.134	rs1554753	0.01712
PTER	10	16518972	16595742	0.0639281	51	0.05105	rs10399997	0.001263	51	0.23	rs753538	0.0002872
C16orf53	16	29735028	29741317	0.0639642	6	0.203	rs12917712	0.1037	8	0.05788	rs1057452	0.02804
XPC	3	14161648	14195143	0.0640632	29	0.08785	rs2733553	0.01416	29	0.134	rs2733583	0.005975
MEIS2	15	34970523	35180792	0.0641133	95	0.715	rs2290186	0.04095	98	0.01648	rs1349344	0.004085
SLC27A4	9	130142660	130163323	0.0641379	11	0.07277	rs2270203	0.002986	11	0.162	rs7853999	0.02545
VWC2	7	49783802	49922684	0.0641623	35	0.873	rs2202769	0.1507	35	0.01351	rs10280152	9.519e-05
PFDN6	6	33365355	33366689	0.0641668	12	0.131	rs9277965	0.006681	12	0.09004	rs464921	0.004115
CLPTM1L	5	1370999	1398002	0.064173	20	0.04337	rs402710	0.01403	21	0.272	rs246994	0.0297
TEX264	3	51680261	51713379	0.06421	5	0.879	rs6445959	0.2977	6	0.01343	rs4687592	0.005516
C1orf161	1	116455898	116479384	0.06433	12	0.102	rs2208363	0.03042	12	0.116	rs12093582	0.0005308
NFAT5	16	68156497	68296054	0.0643306	24	0.11715	rs1800566	0.02122	25	0.101	rs1364063	0.01041
SURF2	9	135213248	135217855	0.0643511	10	0.05356	rs493014	0.00862	10	0.221	rs4962144	0.0461
VASH1	14	76297987	76319116	0.0644485	24	0.137	rs17735651	0.01384	24	0.08656	rs4903474	0.0002958
CCNB2	15	57184611	57204536	0.0644602	16	0.05319	rs3191402	0.009873	17	0.223	rs17190785	0.03236
FBLN5	14	91405507	91483799	0.0644681	54	0.978	rs8014548	0.1806	55	0.01213	rs2402074	3.919e-05
RAB3GAP1	2	135526322	135644016	0.0645109	20	0.408	rs16831378	0.03815	20	0.0291	rs4954212	0.04136
TBXAS1	7	139175420	139366471	0.0645589	65	0.406	rs8192813	0.01679	67	0.02927	rs8192810	2.83e-05
KIF1A	2	241301856	241408297	0.064614	34	0.506	rs755300	0.05288	33	0.02351	rs12695029	0.001077
PALM	19	659952	699330	0.0646529	33	0.302	rs17684039	0.03295	31	0.03942	rs3787011	0.0001816
C11orf65	11	107758936	107843468	0.064689	14	0.463	rs10890845	0.1485	15	0.02573	rs227060	0.02394
ATP8B1	18	53464656	53550037	0.0647234	45	0.221	rs12327342	0.005228	46	0.05394	rs7239484	0.001105
RAPGEFL1	17	35587767	35605432	0.0647494	7	0.03447	rs17679115	0.008023	7	0.346	rs7206995	0.1108
IWS1	2	127954859	128000514	0.0649195	26	0.03157	rs1864552	0.000665	27	0.379	rs10928766	0.07163
PRR12	19	54786723	54821508	0.0649572	11	0.04714	rs8107595	0.01628	12	0.254	rs3745469	0.04269
C1orf43	1	152445806	152459897	0.064991	14	0.616	rs4620534	0.2034	12	0.01945	rs4364874	0.02049
PITX2	4	111758028	111777957	0.065002	13	0.01752	rs1448818	0.001559	16	0.684	rs1448814	0.03878
OSTbeta	15	63129365	63132592	0.0650038	9	0.129	rs7175761	0.02144	10	0.0929	rs2946662	0.01791
FBXW11	5	171221160	171366482	0.0650802	41	0.01624	rs4075705	0.002606	43	0.739	rs10039348	0.052
SERTAD2	2	64712259	64734550	0.0650947	24	0.06489	rs13020375	0.0247	25	0.185	rs1477038	0.02997
UNG	12	108019797	108033181	0.0650952	21	0.775	rs2430683	0.1336	22	0.01549	rs4766494	0.008435
SLC18A3	10	50488352	50490772	0.0651514	33	0.02982	rs8178992	0.0003687	33	0.403	rs17784350	0.007226
OR4C12	11	49959683	49960613	0.065209	6	0.02156	rs2077851	0.009025	5	0.558	rs1851869	0.2058
API5	11	43290108	43322655	0.0652461	21	0.10749	rs11037420	0.009063	21	0.112	rs770765	0.02732
GRIFIN	7	2481297	2523910	0.0652989	20	0.781	rs10267898	0.03674	20	0.01543	rs2969078	0.00802
NCALD	8	102767945	103206311	0.0653183	129	0.297	rs1265119	0.001022	134	0.04059	rs7827941	0.0003296
KRTAP5-3	11	1585370	1586269	0.0653649	36	0.09072	rs12366207	0.005371	36	0.133	rs7937618	0.007834
C5orf28	5	43480110	43515847	0.0654452	11	0.419	rs6451694	0.04957	11	0.02884	rs6451694	0.007466
KCNK15	20	42807901	42813082	0.0654493	18	0.147	rs6094035	0.07524	18	0.08221	rs6031753	0.02302
PWWP2B	10	134060691	134081348	0.0655149	17	0.325	rs7922380	0.02249	17	0.03723	rs2474329	0.02289
FAM125A	19	17391911	17397140	0.0655393	16	0.01597	rs890839	0.00702	16	0.758	rs3815904	0.1651
NDUFB4	3	121797817	121803865	0.0656749	2	0.041	rs17232163	0.02766	2	0.296	rs17232163	0.1216
COPB2	3	140559122	140591212	0.0656811	20	0.99	rs9874641	0.3846	20	0.01226	rs11924964	0.0006718
CNRIP1	2	68364806	68400687	0.0656869	26	0.726	rs3732042	0.03575	26	0.01672	rs960221	0.0004149
TUFM	16	28761232	28765230	0.0657266	4	0.02396	rs4788102	0.01211	4	0.507	rs8049439	0.1093
HPD	12	120761815	120781152	0.065775	13	0.172	rs1795963	0.01554	13	0.07069	rs1610041	0.02853
CCRN4L	4	140156392	140186543	0.0657795	10	0.162	rs7659060	0.04596	10	0.07506	rs12503968	0.07746
NFIX	19	12967583	13070610	0.0658097	19	0.504	rs11667602	0.03188	18	0.02414	rs16995252	0.007387
EIF3M	11	32561966	32580590	0.0658123	12	0.492	rs1552417	0.02698	13	0.02473	rs2450411	0.02226
LOC338809	12	91620970	91626196	0.065848	16	0.01571	rs10745620	0.0219	17	0.775	rs1010951	0.2073
FGF10	5	44340853	44424541	0.0658704	20	0.02152	rs16901843	0.001408	22	0.566	rs2973644	0.02019
C16orf88	16	19625174	19636993	0.0659199	11	0.04781	rs9934689	0.007585	13	0.255	rs4782279	0.04727
CHRAC1	8	141590582	141596434	0.0659624	25	0.235	rs2977469	0.03334	25	0.05192	rs2292775	0.007987
WISP2	20	42777298	42789866	0.0660582	16	0.185	rs6094035	0.07524	17	0.06607	rs6031753	0.02302
SOCS4	14	54563593	54585959	0.0661073	10	0.09339	rs11849961	0.01557	9	0.131	rs11849961	0.06551
ZNF524	19	60803541	60806316	0.0663727	12	0.64	rs2459744	0.04381	12	0.01921	rs485152	0.002493
LTC4S	5	179153591	179156119	0.0663749	14	0.285	rs166624	0.05284	14	0.04314	rs248244	0.009123
RAD54L	1	46486003	46516732	0.0663883	11	0.857	rs12142240	0.2618	11	0.01435	rs3753362	0.002747
HRH3	20	60223411	60228718	0.066425	24	0.0381	rs6142990	0.005698	23	0.323	rs6062129	0.009593
REG3G	2	79106333	79109139	0.066439	29	0.186	rs442513	0.01932	31	0.06618	rs17749772	0.005006
PIWIL3	22	23445000	23500683	0.0664522	34	0.03632	rs5996761	4.307e-05	34	0.339	rs131476	0.04632
OR4C16	11	55096179	55097112	0.066524	15	0.07472	rs10501336	0.02529	14	0.165	rs4939359	0.03248
CSH1	17	59326004	59327719	0.0665303	9	0.416	rs2955234	0.05629	9	0.02964	rs2955234	0.03266
CRK	17	1272207	1306294	0.066544	21	0.472	rs1109303	0.02816	22	0.02613	rs11655548	0.004155
TSPAN33	7	128571947	128595907	0.0665712	15	0.589	rs4728152	0.1094	15	0.02095	rs2648	0.003934
THUMPD2	2	39816948	39859881	0.0666206	14	0.802	rs6749057	0.1768	16	0.0154	rs13401182	0.002143
GAS7	17	9754650	10042593	0.0666394	161	0.06826	rs740664	0.0009742	166	0.181	rs10491088	0.00325
NFATC2IP	16	28869818	28885268	0.0668706	10	0.05798	rs11859822	0.01187	10	0.214	rs4788114	0.07103
SEMA3B	3	50280043	50289576	0.0669193	7	0.191	rs11716295	0.04406	7	0.06502	rs11130248	0.01138
GNAZ	22	21742668	21797221	0.0669271	25	0.326	rs3788343	0.06187	27	0.0381	rs16997431	0.0133
SLCO4C1	5	101597590	101660152	0.066968	27	0.126	rs9327837	0.01003	28	0.09865	rs841931	0.01233
OR10P1	12	54316942	54317884	0.0669909	22	0.06156	rs10876842	0.003854	24	0.202	rs4533076	0.03107
TIMELESS	12	55097173	55129433	0.0670851	15	0.06388	rs10876889	0.0303	19	0.195	rs7313455	0.03894
LSM3	3	14195340	14214842	0.0671061	32	0.0322	rs900174	0.002355	32	0.387	rs4458353	0.03268
TJP3	19	3679373	3701682	0.0671535	22	0.01845	rs7252434	0.001291	21	0.676	rs1046268	0.009202
PJA2	5	108698308	108773574	0.0673031	27	0.462	rs7716238	0.05598	26	0.02707	rs246104	0.00159
KCNH6	17	58954426	58980070	0.0673104	18	0.118	rs4329	0.07577	19	0.106	rs4968656	0.01202
WWP1	8	87424109	87549294	0.0673805	14	0.0248	rs2917559	0.002894	14	0.505	rs16911667	0.09621
HIF3A	19	51492144	51538530	0.0674122	26	0.02547	rs10153462	0.001134	26	0.492	rs4802307	0.02392
CEBPG	19	38556448	38565432	0.0675367	23	0.178	rs7253865	0.007706	24	0.07056	rs11665874	0.005367
ODF2	9	130258252	130303060	0.0676234	6	0.03689	rs6918	0.01816	6	0.341	rs12351561	0.1171
DHRS9	2	169629544	169660923	0.0677198	13	0.489	rs1862069	0.1448	17	0.02577	rs2161037	0.002492
SLAMF1	1	158846514	158883705	0.0677455	24	0.169	rs3766364	0.01149	25	0.0746	rs977019	0.003023
IFIT1L	10	91127792	91134942	0.0677889	15	0.149	rs304411	0.05226	14	0.08468	rs7096890	0.003313
MTHFD1	14	63924845	63996474	0.0679912	24	0.0366	rs11627525	0.003368	24	0.346	rs1256114	0.02678
LUZP6	7	135262042	135312744	0.0680011	32	0.466	rs923338	0.01735	33	0.02718	rs7798858	0.006681
POP1	8	99199243	99239814	0.0680095	46	0.645	rs896416	0.05856	46	0.01964	rs17184361	0.001021
ATP6V0E2	7	149200989	149208720	0.0680246	15	0.06242	rs10807976	0.009504	15	0.203	rs6464035	0.03647
FAM22D	10	89107456	89120432	0.0680467	3	0.08803	rs3128151	0.02426	3	0.144	rs12251946	0.02876
FOXG1	14	28306037	28308622	0.0680705	23	0.182	rs4141682	0.02803	23	0.06968	rs1955440	0.001649
CSPG4	15	73753717	73792244	0.0680925	13	0.0644	rs11857516	0.009601	13	0.197	rs4886727	0.01432
NLE1	17	30482480	30493435	0.0681099	17	0.186	rs4796033	0.008202	18	0.06823	rs797989	0.0007502
ITIH2	10	7785241	7831489	0.0682682	49	0.09943	rs11255271	0.001258	49	0.128	rs7097970	0.007044
RSRC1	3	159310585	159745270	0.0684388	52	0.03018	rs1630524	0.006391	54	0.423	rs7638518	0.02389
RHEBL1	12	47744734	47750042	0.0684608	7	0.04912	rs6580699	0.03183	6	0.26	rs12821008	0.1496
TMEM135	11	86426712	86712218	0.0685532	81	0.04366	rs12282551	0.01963	76	0.293	rs11234901	0.01642
UCN	2	27383768	27384634	0.0686292	3	0.09021	rs11684134	0.07944	4	0.142	rs1992291	0.06283
VMAC	19	5855851	5861263	0.0687972	17	0.332	rs778972	0.05652	15	0.0387	rs274796	0.005432
OR1J2	9	124312901	124313843	0.0687998	39	0.15	rs2096064	0.01391	40	0.08566	rs12554119	0.0002602
USP13	3	180853634	180984675	0.068807	38	0.285	rs17195948	0.02869	40	0.04509	rs2268939	0.004325
POLL	10	103328628	103337963	0.0688086	12	0.07982	rs3730477	0.008679	11	0.161	rs3127245	0.0157
TMEM151A	11	65815916	65820711	0.0688266	10	0.01617	rs3741367	0.004336	10	0.795	rs4930351	0.1617
SH3BP5L	1	247071273	247086777	0.0688862	18	0.08411	rs10157709	0.01375	17	0.153	rs9727917	0.00835
NAGLU	17	37941476	37949992	0.0689195	6	0.04208	rs646123	0.01867	8	0.306	rs646123	0.01206
C6orf134	6	30702591	30720427	0.0689563	16	0.963	rs3130000	0.3121	16	0.01338	rs3130244	0.005369
MTPN	7	135262042	135312744	0.0689927	32	0.477	rs923338	0.01735	33	0.02703	rs7798858	0.006681
OR10A3	11	7916698	7917643	0.0690651	37	0.09156	rs11041644	0.008011	37	0.141	rs4758265	0.01868
S1PR5	19	10484622	10489112	0.0690707	18	0.313	rs11670254	0.06408	18	0.04125	rs8113472	0.0004105
TRIM54	2	27359103	27383811	0.0691639	7	0.04429	rs1561535	0.01692	8	0.292	rs1992291	0.06283
UMPS	3	125931902	125946730	0.0691763	34	0.08292	rs333285	0.02178	35	0.156	rs184559	0.01016
KDELC1	13	102234631	102249405	0.0693153	23	0.06825	rs1375719	0.004738	24	0.19	rs11839583	0.03427
OSBPL7	17	43239731	43254146	0.069432	29	0.652	rs7350974	0.01064	28	0.01993	rs2325752	0.007337
PRPF18	10	13668944	13712874	0.0694322	33	0.0878	rs2502225	0.01528	34	0.148	rs4750390	0.02178
AKAP10	17	19749341	19821721	0.0694853	10	0.03781	rs7218708	0.017	12	0.344	rs7218708	0.04755
TMC5	16	19329557	19417935	0.0695639	40	0.01325	rs4780798	0.001742	42	0.983	rs16972042	0.2321
AP4E1	15	48988237	49085389	0.0695907	23	0.05171	rs2619689	0.005436	23	0.252	rs17521440	0.008699
SNX26	19	40958315	40971564	0.0696299	21	0.385	rs11671781	0.007931	21	0.03387	rs16970648	0.00326
BRD8	5	137503357	137542257	0.0696333	8	0.616	rs7720650	0.1081	8	0.02117	rs3849045	0.03587
FHL5	6	97117155	97171233	0.0696846	23	0.06015	rs9398148	0.004131	25	0.217	rs2065651	0.01248
PACSIN2	22	41596880	41672991	0.0697097	22	0.206	rs5759049	0.01142	23	0.06339	rs7288133	0.0177
PEX19	1	158513225	158521555	0.0697291	7	0.452	rs16831647	0.1354	9	0.0289	rs16831647	0.003093
CACNA1D	3	53504070	53821532	0.0698106	101	0.584	rs6766099	0.02025	106	0.0224	rs6803827	0.001665
EWSR1	22	27994016	28026515	0.0698652	25	0.0658	rs713886	0.000686	26	0.199	rs2231396	0.009378
GALR2	17	71582486	71585168	0.0699267	8	0.197	rs2305347	0.04009	8	0.06654	rs4789241	0.01329
LIN37	19	40931351	40937260	0.0699877	21	0.363	rs11671781	0.007931	21	0.03615	rs16970648	0.00326
CKLF	16	65143966	65157655	0.0700865	7	0.425	rs16956600	0.1044	8	0.03093	rs2290182	0.01229
C16orf58	16	31408315	31427207	0.070138	11	0.249	rs4477723	0.02482	11	0.05284	rs11646911	0.02999
WDR68	17	58981553	59025373	0.0702632	13	0.206	rs4461142	0.08172	14	0.06401	rs4968656	0.01202
SLC22A17	14	22885366	22891920	0.0703038	18	0.328	rs17091434	0.05509	20	0.04023	rs10137082	0.0008463
NNT	5	43638547	43741425	0.0703388	10	0.147	rs6451722	0.04285	9	0.08982	rs7700826	0.002575
PITX3	10	103979935	103991221	0.0703464	10	0.451	rs11191238	0.04409	9	0.02928	rs4244350	0.02149
GRTP1	13	113026505	113066464	0.0704615	12	0.0253	rs9549757	0.0004362	15	0.523	rs4907617	0.05283
B9D1	17	19187075	19206639	0.070503	10	0.571	rs11871106	0.07974	11	0.02319	rs7501702	0.007413
FZD4	11	86334368	86344081	0.0705341	26	0.06279	rs11234891	0.001207	27	0.211	rs7108680	0.01223
CNOT2	12	68923043	69035040	0.0706349	48	0.03318	rs12423152	0.0005081	49	0.4	rs12367086	0.01032
KLF3	4	38342184	38379524	0.0707688	33	0.53	rs7685520	0.06865	34	0.0251	rs2045767	0.00303
CCNF	16	2419395	2448860	0.0708051	5	0.38	rs12443553	0.04731	8	0.03503	rs12443553	0.003341
KIAA0907	1	154149459	154170812	0.0708713	9	0.02112	rs12563627	0.003813	11	0.631	rs12563627	0.09044
UNC50	2	98591473	98601409	0.0708761	13	0.527	rs13021375	0.02966	13	0.02529	rs3754870	0.02801
C1orf189	1	152438471	152445433	0.0708975	14	0.641	rs4620534	0.2034	11	0.0208	rs4364874	0.02049
UGT3A2	5	36070880	36102741	0.0709048	23	0.351	rs6899037	0.06489	25	0.03799	rs2247611	0.01758
RXRA	9	136358230	136472252	0.0710484	38	0.168	rs10881574	0.00645	38	0.07957	rs10776909	0.002868
SFT2D2	1	166461878	166478712	0.0710963	18	0.06757	rs12049577	0.008772	17	0.198	rs7551039	0.04212
C8orf47	8	99145925	99175014	0.0711175	42	0.757	rs2045806	0.1177	40	0.01768	rs17184361	0.001021
MAZ	16	29725355	29730005	0.0711561	5	0.228	rs13331733	0.1563	7	0.05874	rs1057452	0.02804
UBD	6	29631386	29635681	0.0711982	41	0.526	rs3117073	0.04797	39	0.02548	rs1233400	0.003159
OR4A15	11	54891935	54892970	0.0711985	15	0.07284	rs7109436	0.006914	12	0.184	rs11229374	0.02236
OR6X1	11	123129497	123130436	0.0713227	25	0.06584	rs527200	0.02338	25	0.204	rs7944946	0.00376
CD83	6	14225843	14245127	0.0713722	26	0.586	rs853363	0.06459	25	0.02294	rs853354	0.0001555
DCTN4	5	150068501	150118769	0.0713901	14	0.119	rs13362451	0.03755	21	0.113	rs252155	0.03082
SLC16A13	17	6880425	6884005	0.0713901	23	0.791	rs8078000	0.03141	24	0.017	rs4796576	0.000501
RFX1	19	13933351	13978097	0.0714086	12	0.492	rs2305779	0.1013	13	0.02734	rs4926322	0.01064
PRRT2	16	29730909	29734703	0.0715131	5	0.238	rs13331733	0.1563	7	0.05662	rs1057452	0.02804
ECM1	1	148747206	148752660	0.0715172	13	0.373	rs11586047	0.0536	11	0.03613	rs9659073	0.03937
NAV1	1	199884072	200062720	0.0716415	48	0.02266	rs1022361	2.309e-05	48	0.596	rs594276	0.02969
CCDC149	4	24437678	24590924	0.0717602	67	0.02408	rs11931422	0.001921	70	0.562	rs800457	0.01248
ZNF296	19	50266597	50271528	0.0718043	11	0.144	rs2288918	0.02138	11	0.09405	rs1469704	0.03155
KLRG2	7	138788627	138818997	0.071828	21	0.218	rs12665981	0.04826	21	0.06215	rs11769802	0.00327
COL11A2	6	33238446	33268223	0.0718662	51	0.36	rs2854028	0.02126	50	0.03766	rs1810472	0.002436
CAMKK2	12	120159877	120220494	0.0718717	22	0.03587	rs3794208	0.02454	22	0.378	rs2089886	0.03496
RBM22	5	150050548	150060817	0.0718766	12	0.12	rs13362451	0.03755	19	0.113	rs252155	0.03082
MYBL1	8	67636967	67687729	0.0719088	5	0.0675	rs11787419	0.01394	6	0.201	rs11787419	0.1433
NOS2A	17	23107918	23151682	0.0719195	23	0.537	rs9913854	0.09848	23	0.02527	rs2531860	0.00148
MEOX1	17	39073283	39094788	0.071932	35	0.198	rs2074439	0.03196	34	0.06855	rs1398883	0.002341
KLRD1	12	10348316	10361117	0.0719591	20	0.0184	rs3759270	0.003513	21	0.738	rs4372546	0.03666
TNN	1	173303616	173383825	0.0719857	33	0.02103	rs6701037	0.009423	33	0.646	rs10912870	0.0435
BRDT	1	92187515	92252573	0.0721377	21	0.08255	rs7355067	0.01502	21	0.165	rs1963186	0.02519
EFHC1	6	52392952	52468542	0.0722683	48	0.06262	rs12193402	0.001892	48	0.218	rs719394	0.03434
KRTAP5-4	11	1598763	1599944	0.0722762	43	0.111	rs12366207	0.005371	43	0.123	rs7937618	0.007834
NPL	1	181028016	181065211	0.0722908	15	0.04281	rs16859619	0.02259	15	0.319	rs12080837	0.05728
PCDHGA1	5	140690435	140872730	0.0723035	53	0.312	rs6580184	0.01513	51	0.04378	rs758347	0.0007785
KRT33B	17	36773271	36779573	0.0723147	23	0.201	rs12185264	0.01748	22	0.06797	rs2874236	0.01318
CCDC80	3	113806098	113842667	0.0723621	17	0.121	rs17457593	0.01509	18	0.113	rs1877363	0.01318
CLDN11	3	171619358	171634579	0.0724142	20	0.818	rs10936625	0.1741	21	0.01673	rs6414539	5.048e-05
NOB1	16	68333274	68346330	0.0724421	10	0.03214	rs1800566	0.02122	10	0.426	rs2965749	0.04679
THAP6	4	76658677	76674260	0.0725014	23	0.164	rs17214357	0.003985	22	0.08357	rs17000620	0.02904
GPR155	2	175004620	175060057	0.0726324	21	0.163	rs9679675	0.02081	22	0.08427	rs3201439	0.02993
ADRB2	5	148186348	148188381	0.0727048	31	0.04662	rs6580586	0.007339	31	0.295	rs10515621	0.02433
TMEM209	7	129591790	129632574	0.0727461	22	0.261	rs4324873	0.01209	21	0.05273	rs11763643	0.001774
RHBDD3	22	27985843	27993914	0.072775	22	0.04098	rs713886	0.000686	23	0.336	rs2231396	0.009378
CALCB	11	15051721	15056753	0.0727804	9	0.03643	rs1894132	0.01316	9	0.378	rs1894132	0.1148
LCOR	10	98582726	98708655	0.072792	18	0.07445	rs17112245	0.009408	19	0.185	rs7893325	0.08175
CCDC81	11	85763425	85811798	0.0728174	57	0.153	rs7122406	0.00732	57	0.09006	rs292103	0.00715
SMO	7	128615948	128640621	0.0728201	10	0.341	rs10257620	0.06585	10	0.04041	rs2648	0.003934
GNA14	9	79228367	79453043	0.0728559	69	0.769	rs10869954	0.02477	67	0.01793	rs1162211	0.0008653
TMEM149	19	40921990	40925191	0.0728741	18	0.621	rs107068	0.1439	18	0.02221	rs16970648	0.00326
MRPS26	20	2974674	2976896	0.0728959	24	0.25	rs857240	0.008337	26	0.05519	rs3746692	0.01143
TMED2	12	122635028	122648641	0.0729152	12	0.134	rs952360	0.04912	13	0.103	rs2458449	0.019
SEC22A	3	124403464	124474045	0.0729266	27	0.02278	rs2717229	0.004793	27	0.606	rs1464103	0.01311
C2orf64	2	98582296	98591387	0.0729703	12	0.408	rs13021375	0.02966	12	0.03386	rs3754870	0.02801
DIRAS2	9	92411933	92444928	0.0730975	32	0.03596	rs555677	0.004606	31	0.385	rs1173104	0.008938
GSX1	13	27264779	27266089	0.0731581	25	0.11087	rs9554157	0.01855	25	0.125	rs1107168	0.01684
MEX3A	1	154308427	154318413	0.0732467	13	0.02119	rs915179	0.01023	13	0.655	rs2297792	0.1636
COBLL1	2	165249503	165406174	0.0733653	49	0.16	rs355819	0.02043	50	0.08692	rs3769870	0.003455
ZNF678	1	225817866	225910748	0.0733712	16	0.741	rs1923822	0.138	17	0.01877	rs6426468	0.003361
RASL12	15	63132727	63147441	0.0733752	9	0.152	rs7175761	0.02144	10	0.09151	rs2946662	0.01791
BRI3	7	97748922	97758775	0.0735322	4	0.03113	rs954050	0.0172	5	0.448	rs4729422	0.1489
MYO15A	17	17952744	18023841	0.0735596	29	0.02381	rs860567	0.01655	29	0.586	rs17732024	0.04827
BZW2	7	16652283	16712672	0.0735808	61	0.02419	rs10499471	0.001057	62	0.577	rs10260978	0.03887
MTIF2	2	55317259	55349888	0.073584	21	0.279	rs2589096	0.02877	23	0.05003	rs2966465	0.007293
SFT2D1	6	166653505	166675981	0.0735894	19	0.981	rs7449594	0.2776	19	0.01423	rs7449594	0.01026
GNRH2	20	2972267	2974391	0.0737229	24	0.253	rs857240	0.008337	26	0.0553	rs3746692	0.01143
HSPB6	19	40937309	40939770	0.0737305	21	0.379	rs11671781	0.007931	21	0.03692	rs16970648	0.00326
NOS1AP	1	160306204	160606437	0.0738034	122	0.02162	rs10918859	0.00037	121	0.648	rs12757771	0.01317
REXO4	9	135261006	135272985	0.073912	5	0.172	rs3118663	0.09149	6	0.0816	rs4962144	0.0461
CCDC128	2	48521411	48596026	0.0739831	25	0.02234	rs4952917	0.002566	25	0.629	rs11680254	0.06637
LSM7	19	2272519	2279614	0.074086	13	0.102	rs757322	0.0294	13	0.138	rs12985247	0.01327
CNR1	6	88906303	88911775	0.0741535	37	0.03728	rs4706310	0.009617	37	0.378	rs12660255	0.01113
BTBD8	1	92318480	92385985	0.0742249	16	0.265	rs7355067	0.01502	17	0.05324	rs1963186	0.02519
ARPC3	12	109357088	109372541	0.0742542	2	0.02869	rs7956133	0.007462	3	0.492	rs7139314	0.2923
C19orf55	19	40940883	40951917	0.0742967	22	0.355	rs11671781	0.007931	22	0.03979	rs16970648	0.00326
GPI	19	39547908	39583076	0.0743843	9	0.02163	rs422732	0.02532	10	0.654	rs1559195	0.1783
OR5M10	11	56100825	56101773	0.0744543	16	0.149	rs1945196	0.07375	15	0.09505	rs12365860	0.02369
APOL6	22	34374369	34394402	0.0744711	23	0.0233	rs5995134	0.001935	23	0.608	rs10154656	0.1433
PRR17	20	62139936	62141575	0.074634	12	0.201	rs1335579	0.00591	12	0.07067	rs3810504	0.02484
SLC12A9	7	100288293	100302570	0.0746513	13	0.06734	rs314370	0.004505	13	0.211	rs314313	0.03282
STAG3L4	7	66405050	66423948	0.0746631	10	0.577	rs13230948	0.2009	10	0.02463	rs13230948	0.004549
PRIM2	6	57290380	57621335	0.0746736	23	0.276	rs7747096	0.01889	26	0.0515	rs1755833	0.00553
NASP	1	45822303	45857154	0.0747638	9	0.574	rs534534	0.2169	9	0.0248	rs534534	0.002653
FRMD1	6	168199312	168222688	0.0747986	46	0.283	rs10455755	0.03381	45	0.05033	rs2171981	0.01075
WDR46	6	33354862	33364969	0.0748267	13	0.125	rs9277965	0.006681	13	0.114	rs464921	0.004115
YIF1A	11	65808626	65813214	0.074859	9	0.01876	rs3741367	0.004336	9	0.76	rs4930351	0.1617
WNT10A	2	219453498	219466895	0.074889	8	0.351	rs751135	0.1263	9	0.04064	rs940469	0.0005275
CHRD	3	185580554	185590311	0.0749801	22	0.09785	rs6141	0.01665	22	0.146	rs7429010	0.002302
SRRD	22	25209849	25217904	0.0750766	40	0.165	rs134145	0.01179	38	0.08672	rs134157	0.01371
KRT37	17	36830334	36834348	0.0751827	32	0.26	rs9910117	0.02716	34	0.05513	rs4239272	0.001323
CXCR7	2	237143118	237155733	0.0751929	20	0.06668	rs1045879	0.002777	21	0.215	rs7560109	0.007414
GPR123	10	134751398	134795169	0.0752456	22	0.346	rs7923021	0.05786	21	0.04147	rs4838698	0.001951
PSMD9	12	120811028	120840154	0.0753576	16	0.125	rs1795963	0.01554	16	0.115	rs1610041	0.02853
TPM3	1	152394403	152431233	0.0753755	13	0.626	rs4620534	0.2034	10	0.02297	rs4364874	0.02049
NUAK1	12	104981254	105057941	0.0754	41	0.105	rs11112894	0.0236	41	0.137	rs2434080	0.01201
SAPS1	19	60432958	60461850	0.0754127	23	0.132	rs11672373	0.02322	23	0.109	rs12611091	0.01819
GALNT4	12	88437320	88442666	0.0755273	9	0.05481	rs2220729	0.01458	9	0.263	rs1389056	0.03836
C15orf53	15	36776090	36779531	0.0756365	38	0.44	rs2912382	0.01533	38	0.03282	rs903530	0.007871
BCL6B	17	6867092	6873685	0.0756497	24	0.811	rs8078000	0.03141	25	0.01781	rs4796576	0.000501
PLEKHG1	6	150962691	151206492	0.0756662	104	0.265	rs782661	0.008606	104	0.05452	rs4869953	0.004378
RXFP4	1	154178103	154179249	0.0756884	8	0.02458	rs12563627	0.003813	10	0.588	rs12563627	0.09044
C17orf49	17	6858847	6861563	0.075869	21	0.776	rs8078000	0.03141	22	0.01868	rs4796576	0.000501
SLC6A3	5	1445909	1498538	0.0759594	38	0.316	rs2042449	0.006604	37	0.04594	rs6869645	0.02695
MAPKAPK3	3	50629604	50661723	0.0760246	6	0.10455	rs388483	0.02982	8	0.139	rs11130254	0.07142
OR52A5	11	5109497	5110448	0.0761027	27	0.02366	rs4910725	0.003979	27	0.615	rs2472527	0.006572
DDX21	10	70385897	70414285	0.0761074	16	0.136	rs2487703	0.05341	17	0.107	rs12261791	0.004292
SPATA19	11	133215726	133220602	0.0762735	23	0.05527	rs2723616	0.01837	23	0.264	rs1485195	0.04398
NEK7	1	196468304	196555392	0.0763484	25	0.02391	rs10494764	0.001372	26	0.611	rs6661361	0.06072
TNC	9	116822625	116920307	0.0763627	81	0.328	rs1335334	0.02037	80	0.04455	rs10817718	0.003319
EVPL	17	71514521	71535102	0.0763912	21	0.351	rs17583163	0.02253	21	0.04165	rs4789241	0.01329
SPINK9	5	147695314	147699605	0.0764324	15	0.06045	rs3749690	0.04347	20	0.242	rs17776376	0.01587
ZNF441	19	11738814	11755893	0.0765004	19	0.101	rs12977564	0.01725	19	0.145	rs17001671	0.01252
UBASH3A	21	42697087	42740843	0.0767264	71	0.02079	rs2839513	0.002318	71	0.707	rs17114976	0.01638
SHISA5	3	48484200	48516665	0.0767296	9	0.317	rs9810549	0.07588	9	0.04637	rs7434077	0.005633
CSAD	12	51837713	51860697	0.0767509	14	0.05088	rs10082776	0.01043	15	0.289	rs1554753	0.01712
FBXO24	7	100021891	100036676	0.0767947	8	0.08918	rs4727457	0.006371	8	0.165	rs11768465	0.04841
HMGB4	1	34098662	34102979	0.0767953	33	0.263	rs11590681	0.04533	32	0.05595	rs1015266	0.002996
GPRC6A	6	117219940	117256891	0.076855	21	0.103	rs648210	0.007445	19	0.143	rs633420	0.04816
ZNF283	19	49023312	49044890	0.0768673	26	0.168	rs1865108	0.03639	27	0.08769	rs364691	0.02748
TC2N	14	91316019	91403633	0.0769048	39	0.996	rs7143288	0.2965	42	0.0148	rs2402074	3.919e-05
PDE8B	5	76542461	76758984	0.0769176	91	0.344	rs335640	0.02828	92	0.04286	rs3733952	0.002133
GPN3	12	109374673	109390447	0.0769419	2	0.02864	rs7956133	0.007462	3	0.515	rs7139314	0.2923
TRAM1	8	71648226	71683158	0.0769567	18	0.211	rs10101215	0.03366	16	0.06992	rs7831911	0.02444
USP42	7	6111075	6167720	0.0769611	16	0.569	rs17409602	0.1102	16	0.02593	rs3764814	0.01495
KIAA0774	13	28496747	28978084	0.0770062	158	0.198	rs7997835	0.01408	160	0.07457	rs17072891	0.002966
APTX	9	32962607	32991626	0.077011	35	0.107	rs2274767	0.02316	36	0.138	rs10971361	0.05192
RANBP9	6	13729708	13819775	0.0770296	27	0.0499	rs204247	0.01846	26	0.296	rs2071835	0.01805
PANX2	22	48951286	48960851	0.0770388	22	0.58	rs5771242	0.1038	20	0.02547	rs3817816	0.005969
FIZ1	19	60794548	60802705	0.0770975	13	0.609	rs2459744	0.04381	13	0.02428	rs485152	0.002493
SLC30A3	2	27330943	27339464	0.0771577	7	0.06167	rs1561535	0.01692	8	0.24	rs1992291	0.06283
ADC	1	33319300	33358582	0.0773564	11	0.128	rs17542433	0.03818	11	0.116	rs17542433	0.04347
MFSD3	8	145705359	145707397	0.0774192	7	0.06695	rs2620636	0.008721	9	0.222	rs11997608	0.04896
FOXA2	20	22509822	22514102	0.0774373	14	0.505	rs6048205	0.1661	21	0.02944	rs6048176	0.001425
SLC4A1	17	39681283	39701028	0.0774674	12	0.05743	rs9916116	0.02347	12	0.259	rs4792935	0.01092
HLA-DPB1	6	33151737	33162954	0.0775332	51	0.25	rs1431396	0.0003924	50	0.05956	rs1810472	0.002436
PLEKHG6	12	6289862	6307932	0.0775408	22	0.308	rs6489711	0.02202	22	0.04835	rs7973914	0.001241
DYDC2	10	82106537	82117809	0.0775521	9	0.956	rs6585989	0.3377	10	0.01558	rs1981244	0.0004383
TIGD5	8	144751363	144753627	0.0775645	22	0.05477	rs2382962	0.00392	22	0.272	rs896962	0.02252
MRS2	6	24511131	24533795	0.0775864	29	0.855	rs2295649	0.2016	30	0.01743	rs9295624	0.0009139
C17orf89	17	76827705	76829693	0.0777152	16	0.318	rs9915999	0.0753	16	0.04696	rs11150780	0.01327
CLEC10A	17	6918579	6924324	0.077721	27	0.467	rs8078000	0.03141	27	0.03198	rs4796576	0.000501
C2orf54	2	241474137	241484246	0.0777277	18	0.875	rs6718518	0.2599	19	0.01707	rs4538195	0.01385
COX7C	5	85949539	85952339	0.0777647	8	0.612	rs17476297	0.1278	9	0.02442	rs17476583	0.0102
KDELR3	22	37194028	37209391	0.0777718	21	0.01843	rs9607537	0.0009572	21	0.811	rs17753650	0.115
RNF152	18	57633283	57711284	0.0777993	50	0.401	rs882918	0.004183	49	0.03729	rs4129491	0.002133
SORBS2	4	186743591	187114516	0.0778197	168	0.421	rs2310322	0.01035	169	0.03553	rs7674180	0.0003703
SPR	2	72968019	72972797	0.0778847	11	0.367	rs999494	0.1548	11	0.0408	rs7608304	0.006976
MTMR12	5	32262867	32348871	0.0779099	11	0.684	rs1019512	0.3121	13	0.0219	rs11959574	0.004492
FBXL13	7	102240543	102502524	0.0779843	31	0.02483	rs869332	0.004999	36	0.604	rs17475512	0.08768
POP5	12	119501230	119503584	0.0779961	18	0.306	rs715120	0.02084	18	0.04902	rs12369178	0.004758
OR4L1	14	19598043	19598982	0.0780472	30	0.489	rs11158586	0.0496	31	0.0307	rs1959641	0.008615
MRPS18B	6	30693464	30702153	0.078166	14	0.958	rs3130000	0.3121	14	0.0157	rs3130244	0.005369
MRPL9	1	149998746	150002664	0.0782632	16	0.04635	rs11204885	0.01388	17	0.325	rs6696250	0.07532
FIGN	2	164172363	164300759	0.0782877	43	0.234	rs10199735	0.02482	43	0.0644	rs1561606	0.004531
L1TD1	1	62433083	62450588	0.0783012	35	0.569	rs6704042	0.04624	36	0.02649	rs2067994	7.421e-05
B3GNT2	2	62276765	62305370	0.0784125	16	0.758	rs1136151	0.2204	18	0.01992	rs7601633	0.001492
PAX6	11	31762915	31796085	0.0784278	13	0.07991	rs686699	0.06173	15	0.189	rs3026401	0.006958
C9orf47	9	90795662	90800875	0.0784459	24	0.749	rs1331180	0.07585	25	0.02017	rs2150611	0.0124
RNASEK	17	6856521	6858575	0.0784519	21	0.778	rs8078000	0.03141	22	0.01942	rs4796576	0.000501
GPR87	3	152494586	152517326	0.0784912	19	0.302	rs17282940	0.03715	21	0.05006	rs6805923	0.00548
CLCNKB	1	16242833	16256390	0.0785014	19	0.03484	rs4661681	0.0142	17	0.434	rs883867	0.06381
IFRD2	3	50300123	50304923	0.0785167	6	0.273	rs1283	0.07541	7	0.0554	rs11130248	0.01138
COG2	1	228844880	228896351	0.0785326	68	0.124	rs3736982	0.009951	67	0.122	rs7529178	0.005455
HYAL1	3	50312323	50324816	0.0785407	6	0.271	rs1283	0.07541	7	0.05583	rs11130248	0.01138
COL4A1	13	109599310	109757497	0.0785624	106	0.05544	rs9555682	0.0005195	110	0.273	rs17517971	0.001275
JUNB	19	12763309	12765125	0.0786037	5	0.928	rs12609353	0.471	6	0.01632	rs4804208	0.02974
TTC23	15	97494050	97607338	0.0786248	52	0.15	rs2305445	0.02137	53	0.101	rs7496161	0.002465
FAM26D	6	116956887	116986724	0.0786399	15	0.07392	rs12192126	0.02581	14	0.205	rs9374611	0.05758
FANCC	9	96901156	97119812	0.078719	25	0.255	rs10761384	0.0855	25	0.0595	rs4647412	0.003933
AGPAT5	8	6553285	6606429	0.0787672	49	0.325	rs1974949	0.06853	52	0.04672	rs2936507	0.009136
OR5AP2	11	56165540	56166491	0.0789494	17	0.176	rs12418301	0.08209	18	0.08652	rs12365860	0.02369
VCPIP1	8	67705041	67742006	0.0790434	5	0.125	rs11787419	0.01394	4	0.122	rs1057463	0.1328
FAM135B	8	139211447	139578247	0.0790932	154	0.263	rs876369	0.0142	154	0.05803	rs7815520	0.003084
STAT2	12	55021648	55040176	0.0791201	3	0.01844	rs2066808	0.01202	5	0.828	rs2066808	0.4885
CLCNKA	1	16221072	16233132	0.0792279	21	0.03282	rs4661681	0.0142	19	0.466	rs883867	0.06381
U2AF2	19	60857227	60877894	0.0792961	19	0.284	rs10423927	0.003746	18	0.05391	rs485152	0.002493
TCOF1	5	149717427	149760064	0.0793044	25	0.873	rs13161248	0.05611	28	0.01754	rs10434720	0.00447
SYT1	12	78135413	78368973	0.0793413	32	0.02125	rs1405499	0.009914	33	0.721	rs1465046	0.1582
UBE2L6	11	57075704	57092029	0.0793452	17	0.02741	rs4939148	0.003123	17	0.559	rs4939148	0.2142
PRKCZ	1	1971768	2106694	0.0793611	21	0.08562	rs3128291	0.001021	21	0.179	rs2459994	0.01235
CCDC65	12	47584198	47601625	0.079406	18	0.166	rs2926805	0.05255	18	0.09239	rs10875883	0.05325
ZNHIT3	17	31916585	31925775	0.0795142	11	0.342	rs2291285	0.05085	11	0.04492	rs2306590	0.02217
U2AF1L4	19	40925267	40928176	0.0795563	19	0.647	rs107068	0.1439	19	0.02376	rs16970648	0.00326
SFRS9	12	119383853	119391941	0.0796115	11	0.783	rs206965	0.1203	10	0.01965	rs580016	0.00472
CENTD2	11	72073761	72115821	0.0796705	31	0.876	rs2306608	0.1835	32	0.01758	rs7124056	0.002871
HNRNPF	10	43201070	43224702	0.0798436	8	0.02849	rs2247979	0.01184	9	0.542	rs2261637	0.1558
EVL	14	99601503	99680326	0.07991	23	0.15	rs1190986	0.02596	23	0.10305	rs941891	0.03395
CA1	8	86427709	86477648	0.080028	15	0.07039	rs1496530	0.01518	14	0.22	rs2548281	0.01288
VARS	6	31853275	31871691	0.080051	10	0.806	rs2227956	0.2387	10	0.01922	rs3749953	0.005867
TCHH	1	150345416	150353180	0.0801497	7	0.145	rs1496037	0.04248	7	0.107	rs17646946	0.04853
GLE1	9	130306791	130344401	0.0801623	6	0.03899	rs2152833	0.02005	7	0.398	rs3763599	0.08755
MRPL44	2	224530364	224540675	0.0802113	17	0.195	rs10191694	0.01582	17	0.07964	rs7563931	0.003443
ARFGEF1	8	68272450	68418466	0.0803742	10	0.08796	rs10504401	0.02152	12	0.177	rs7820540	0.01211
IMP3	15	73718490	73719650	0.0804566	11	0.08248	rs11857516	0.009601	11	0.189	rs4886727	0.01432
E2F7	12	75939156	75983491	0.0805213	47	0.473	rs750657	0.04151	44	0.03299	rs310834	0.002464
ACHE	7	100325550	100331477	0.0805435	14	0.0542	rs314370	0.004505	15	0.288	rs4461819	0.0141
FAM117A	17	45142685	45196518	0.0805456	10	0.617	rs4794061	0.2203	10	0.0253	rs4793621	0.01569
GZMA	5	54434230	54441837	0.0805583	14	0.436	rs336082	0.1254	15	0.03581	rs1021580	0.008673
PRKCDBP	11	6296751	6298316	0.0805754	28	0.896	rs11600234	0.06243	28	0.01743	rs1906655	0.0003732
RABL3	3	121888217	121944074	0.0805962	15	0.498	rs9858561	0.01643	16	0.03137	rs12485282	0.02292
OR4K13	14	19571842	19572757	0.0806498	29	0.467	rs11158586	0.0496	30	0.03348	rs1959641	0.008615
ELOVL3	10	103976132	103979334	0.0806529	9	0.49	rs11191238	0.04409	8	0.03191	rs4244350	0.02149
DDX52	17	33046525	33077600	0.0806977	26	0.441	rs3110640	0.04128	27	0.03548	rs3813912	0.002328
GCM2	6	10981441	10990084	0.0807241	31	0.232	rs9368453	0.0361	31	0.06747	rs9357002	0.0251
NDUFAB1	16	23499835	23515140	0.0807298	6	0.09784	rs8058061	0.02189	6	0.16	rs8058061	0.03606
HADHA	2	26267007	26321098	0.0807444	15	0.586	rs1122972	0.1605	15	0.02672	rs11685458	0.02161
PON2	7	94872109	94902320	0.0807531	39	0.145	rs12530498	0.02928	38	0.108	rs2299267	0.002542
PDCL2	4	56117448	56153136	0.0807612	10	0.193	rs3805389	0.06258	11	0.08115	rs2412660	0.01176
RBP1	3	140718971	140741180	0.080773	19	0.915	rs188423	0.3226	20	0.01712	rs7644878	0.0001311
CD79B	17	59359829	59363436	0.0808094	16	0.397	rs2955234	0.05629	16	0.03948	rs2955234	0.03266
CCNC	6	100096983	100123411	0.0808806	23	0.557	rs6930645	0.0494	24	0.02817	rs9389444	0.01574
MLL4	19	40900760	40921619	0.0809094	20	0.666	rs107068	0.1439	19	0.02357	rs16970648	0.00326
ZNF219	14	20628044	20642703	0.0809546	34	0.353	rs10146416	0.00139	34	0.0445	rs4982408	0.005544
CHPF	2	220111912	220116731	0.0810234	14	0.06958	rs3731918	0.02552	15	0.226	rs6436155	0.03191
EPB49	8	21967026	21995982	0.0810372	23	0.34	rs1005901	0.02758	24	0.04626	rs11776272	0.01567
PCYOX1L	5	148717801	148729408	0.0810379	23	0.02431	rs2438490	0.002269	23	0.647	rs12652986	0.0759
TNFRSF1A	12	6308183	6321522	0.081058	21	0.388	rs6489711	0.02202	21	0.04055	rs7973914	0.001241
HOXA2	7	27106497	27108919	0.08107	12	0.07829	rs2522828	0.002627	11	0.201	rs12533947	0.05615
MYO1C	17	1314229	1342751	0.0811518	21	0.156	rs17761155	0.007751	21	0.101	rs2358973	0.004643
C14orf94	14	22485276	22496160	0.0811572	13	0.10166	rs2295682	0.03537	13	0.155	rs941721	0.02598
PHACTR4	1	28568679	28699468	0.0811583	12	0.03549	rs10915206	0.005027	12	0.444	rs10794514	0.1523
CHD3	17	7728847	7756800	0.081201	14	0.374	rs12453250	0.04069	14	0.04216	rs11650083	0.009137
ZIC1	3	148609870	148617196	0.0812245	14	0.229	rs12632830	0.01331	14	0.06888	rs7640258	0.01464
MBNL1	3	153468518	153666259	0.0812263	33	0.378	rs11705943	0.02812	32	0.04173	rs7652486	0.006252
FGF2	4	123967312	124038840	0.0812896	28	0.28	rs11944526	0.01621	30	0.05639	rs308441	0.008825
ACVRL1	12	50587468	50603412	0.0813136	27	0.135	rs10783481	0.01864	27	0.117	rs11169945	0.005653
FGL1	8	17766179	17797327	0.0813303	41	0.354	rs7816561	0.01381	43	0.04463	rs6586671	0.002145
STAU1	20	47163282	47238311	0.0814286	15	0.05904	rs6122768	0.03299	14	0.268	rs6095449	0.05571
TYR	11	88550687	88668575	0.08155	26	0.07926	rs3793975	0.007257	28	0.2	rs1432447	0.03153
RWDD3	1	95472298	95485369	0.0816099	17	0.487	rs259361	0.06914	17	0.03258	rs2296308	0.003126
IL23A	12	55018929	55020461	0.0816577	3	0.01868	rs2066808	0.01202	5	0.85	rs2066808	0.4885
OR1A2	17	3047562	3048492	0.081714	25	0.779	rs7212582	0.08138	24	0.0204	rs10521125	0.002518
FSCB	14	44043295	44046208	0.0817654	18	0.142	rs12892077	0.009752	18	0.112	rs1953580	0.02017
TMEM198	2	220116988	220123561	0.0817799	14	0.0707	rs3731918	0.02552	15	0.225	rs6436155	0.03191
NMT2	10	15187776	15250701	0.0818292	42	0.02324	rs10906841	0.003927	40	0.685	rs7072269	0.06664
FCRL3	1	155914601	155937271	0.0818451	20	0.05055	rs6691569	0.01691	22	0.315	rs7517644	0.01154
FBXL20	17	34670365	34811402	0.0820412	9	0.316	rs1106769	0.008921	10	0.05054	rs2061342	0.0218
STRBP	9	124927138	125070664	0.0820435	21	0.01736	rs12552172	0.0006634	25	0.92	rs16926317	0.07975
C5orf46	5	147252463	147266294	0.0822163	33	0.04882	rs13187585	0.01066	36	0.328	rs7722416	0.006529
USP45	6	99986905	100069973	0.0822925	38	0.77	rs6930645	0.0494	40	0.02082	rs11154812	0.0143
CEBPA	19	38482775	38485160	0.0823145	20	0.05043	rs7253865	0.007706	20	0.318	rs1423056	0.03703
ATP6V0A1	17	37864387	37928123	0.0824953	12	0.03436	rs9897702	0.01515	14	0.468	rs646123	0.01206
FKBP1A	20	1297621	1321745	0.082564	47	0.284	rs6041717	0.004272	47	0.05668	rs6074623	0.00754
DDX41	5	176871183	176876573	0.0825887	2	0.195	rs7734910	0.07219	2	0.08258	rs7734910	0.03644
SIAE	11	124010902	124048927	0.0825967	22	0.585	rs512225	0.03122	22	0.02753	rs512225	0.005091
ALOX12	17	6840107	6854779	0.082703	23	0.823	rs8078000	0.03141	24	0.0196	rs4796576	0.000501
ADAMTS12	5	33563043	33927881	0.0827673	128	0.06537	rs10941091	0.004605	137	0.247	rs25754	0.001876
C21orf66	21	33028080	33066040	0.0828301	20	0.0624	rs648648	0.006259	20	0.259	rs877563	0.0592
THEM2	6	24775253	24809921	0.0829072	26	0.03385	rs6456630	0.002833	24	0.478	rs1047782	0.07225
CCBL2	1	89174043	89231104	0.082939	24	0.142	rs12120863	0.001603	30	0.114	rs11809016	0.0009594
VPS26B	11	133599770	133622896	0.0829407	20	0.269	rs1551184	0.02206	21	0.06018	rs7112898	0.01158
VTA1	6	142510102	142583778	0.0830087	25	0.249	rs225676	0.04881	24	0.06508	rs225717	0.0194
CCDC90B	11	82650149	82675025	0.0830118	10	0.09477	rs7102681	0.01377	11	0.171	rs508835	0.02492
PSCD3	7	6167936	6278767	0.0830977	21	0.83	rs10280585	0.1703	20	0.01955	rs3764814	0.01495
PPP1R10	6	30676160	30692999	0.0831276	14	0.964	rs3130000	0.3121	14	0.01684	rs3130244	0.005369
MYOD1	11	17697685	17700254	0.0832288	20	0.702	rs1012105	0.1321	20	0.02316	rs10766419	0.001908
ITPKA	15	39573413	39583039	0.0832592	15	0.05115	rs2297381	0.02176	15	0.318	rs3759794	0.1187
SPATA12	3	57069508	57084500	0.0833247	19	0.848	rs2291462	0.1201	20	0.0192	rs6445853	0.003539
FRAT1	10	99069011	99071662	0.0833428	13	0.34	rs4919096	0.04039	12	0.0479	rs11189119	0.001487
BCL10	1	85504047	85516171	0.0833453	39	0.07403	rs11161581	0.004423	39	0.22	rs11161570	0.006083
MMP26	11	4965999	4970235	0.0833877	28	0.04222	rs10734468	0.001998	28	0.386	rs2595993	0.004924
TOP2A	17	35798321	35827695	0.0834674	11	0.743	rs11650680	0.155	10	0.02196	rs1009728	0.007146
DHX30	3	47819654	47866687	0.0835345	11	0.241	rs1875103	0.09023	9	0.06777	rs777016	0.05189
HYAL3	3	50305265	50311903	0.0835784	6	0.292	rs1283	0.07541	7	0.05597	rs11130248	0.01138
PSMC3IP	17	37977858	37983375	0.0837419	7	0.129	rs4793039	0.01747	9	0.127	rs646123	0.01206
OXNAD1	3	16281717	16322598	0.0837788	36	0.03087	rs842288	0.003942	38	0.531	rs13063387	0.04427
PRKDC	8	48848221	49035296	0.0838202	15	0.861	rs8178108	0.2693	14	0.01905	rs10088698	0.00431
R3HDM2	12	55933814	55990513	0.0838232	9	0.237	rs3204635	0.08331	10	0.06921	rs7486863	0.002982
CST9L	20	23493369	23497386	0.0839341	17	0.08693	rs17751897	0.01747	23	0.189	rs16985458	0.02193
PGLYRP1	19	51214280	51218163	0.0839907	30	0.04938	rs12982353	0.0006034	31	0.333	rs8110384	0.01152
RWDD1	6	116999275	117021129	0.0840078	19	0.04143	rs12192126	0.02581	18	0.397	rs9374611	0.05758
PRMT1	19	54872307	54883516	0.0840268	12	0.04882	rs8107595	0.01628	12	0.337	rs10417008	0.03807
CGGBP1	3	88183789	88190836	0.0842779	7	0.503	rs2567039	0.1829	9	0.03283	rs9880959	0.003552
CD163L1	12	7398823	7488016	0.0842884	33	0.515	rs10844995	0.04236	33	0.03207	rs12309292	0.01322
NUFIP1	13	44411383	44461613	0.0844212	23	0.251	rs1175397	0.01482	23	0.06593	rs7317524	0.001169
ETV3	1	155369599	155374801	0.0845162	23	0.03974	rs1176542	0.006636	22	0.417	rs1183449	0.01491
SFXN2	10	104464287	104488933	0.0845562	16	0.04684	rs3977736	0.01538	16	0.354	rs999867	0.03421
AASDH	4	56899213	56948395	0.0846677	28	0.199	rs1401910	0.04979	27	0.08346	rs1520026	0.004473
WNT6	2	219432789	219447198	0.0846981	9	0.412	rs751135	0.1263	9	0.04033	rs940469	0.0005275
OR1N1	9	124328457	124329393	0.084793	43	0.173	rs2096064	0.01391	44	0.09618	rs12554119	0.0002602
RORC	1	150045170	150070972	0.0847989	28	0.02654	rs4845604	0.01091	30	0.627	rs2879130	0.0689
OR4C13	11	49930550	49931480	0.0848532	9	0.05172	rs2077851	0.009025	8	0.322	rs4628673	0.05618
ATP5O	21	34197626	34210028	0.0848545	35	0.04195	rs881228	0.007665	34	0.397	rs1109850	0.04582
NAP1L5	4	89836089	89838003	0.0849293	17	0.01923	rs2860422	0.004925	17	0.867	rs1020593	0.12
KLHL18	3	47299443	47363310	0.0849485	4	0.04128	rs11713101	0.01465	5	0.404	rs10490798	0.1968
LOC100129128	6	73975313	74029640	0.0849839	27	0.224	rs3823118	0.02448	28	0.07449	rs2350753	0.01101
PMM2	16	8799170	8850695	0.0849881	46	0.02123	rs7205816	0.0004365	46	0.786	rs4985053	0.0793
SGK3	8	67787444	67936811	0.085007	7	0.22	rs11776708	0.02157	8	0.07587	rs6992429	0.01321
KIAA1602	12	48471201	48508475	0.0851635	19	0.04141	rs1031477	0.004869	20	0.404	rs11169154	0.07294
TUBB2B	6	3169513	3172870	0.0851845	13	0.478	rs6596957	0.05581	19	0.03501	rs1127473	0.0013
OAZ1	19	2220519	2224487	0.0852023	13	0.327	rs8111911	0.03522	13	0.05119	rs12985247	0.01327
OR4C15	11	55078358	55079471	0.0852328	18	0.0741	rs10501336	0.02529	17	0.226	rs4939359	0.03248
OR2B6	6	28032997	28033939	0.0852826	15	0.07549	rs6910968	0.03817	15	0.222	rs9468256	0.1024
ATF7IP	12	14409877	14542964	0.0853148	26	0.232	rs7957558	0.006219	28	0.07227	rs7957558	0.01276
ZHX3	20	39240502	39362153	0.0853256	25	0.634	rs753381	0.143	26	0.02645	rs6129815	0.006333
RPGRIP1L	16	52191318	52295272	0.0853777	20	0.789	rs6499640	0.06612	20	0.02127	rs16952480	0.01429
TRIP6	7	100302885	100309012	0.0854029	14	0.07631	rs314370	0.004505	14	0.22	rs314313	0.03282
MAPK6	15	50098738	50145754	0.0854157	12	0.196	rs17706513	0.02317	13	0.08567	rs11070877	0.01872
HCN4	15	71400987	71448230	0.0854196	24	0.08524	rs7174643	0.004109	24	0.197	rs12440104	0.02484
VPS24	2	86584063	86644111	0.0854354	12	0.768	rs1437614	0.2062	12	0.02187	rs4832300	0.01796
PRSS21	16	2807164	2811719	0.0854395	13	0.489	rs2285877	0.08492	13	0.03435	rs7192880	0.008234
DBNDD1	16	88598779	88613438	0.0854961	20	0.339	rs4408545	0.04128	19	0.04959	rs4785612	0.01028
KIAA0776	6	97076437	97109873	0.0855468	3	0.02866	rs6934392	0.01088	5	0.587	rs4374826	0.1696
DDX27	20	47269290	47294021	0.085566	16	0.09454	rs6063377	0.02537	14	0.178	rs1567865	0.06783
IFIT5	10	91164418	91170733	0.0856023	17	0.298	rs304411	0.05226	16	0.0565	rs7096890	0.003313
NAT6	3	50308836	50311716	0.0856418	6	0.309	rs1283	0.07541	7	0.05452	rs11130248	0.01138
LYZL2	10	30940713	30958653	0.08565	33	0.353	rs11008138	0.01637	32	0.04773	rs11008138	0.0009326
HS3ST4	16	25610847	26056510	0.0856799	174	0.196	rs9930733	0.002175	174	0.086	rs7195236	0.001906
IL2RA	10	6093511	6144278	0.0857624	63	0.03019	rs1107345	0.000687	64	0.559	rs1571026	0.0228
SUPT3H	6	44904447	45453648	0.0857826	72	0.03383	rs17209755	0.002627	66	0.499	rs7760112	0.02816
SFXN5	2	73022672	73152473	0.0860079	25	0.666	rs1046139	0.08233	27	0.02543	rs7608304	0.006976
SURF4	9	135218160	135232791	0.086072	10	0.07005	rs493014	0.00862	10	0.242	rs4962144	0.0461
MLNR	13	48692474	48694514	0.0860747	6	0.04281	rs9316430	0.03794	5	0.396	rs9316430	0.06895
NXPH1	7	8440109	8759118	0.0860769	138	0.04095	rs10227474	0.0006004	144	0.414	rs6944987	0.0111
PCOLCE	7	100037817	100043734	0.0861198	7	0.06981	rs4727457	0.006371	7	0.243	rs11768465	0.04841
COL1A2	7	93861808	93898480	0.0861312	34	0.902	rs10262915	0.118	37	0.01881	rs7792596	0.0001315
FAM108B1	9	73667187	73715968	0.0861368	8	0.168	rs1408325	0.08819	11	0.101	rs10746893	0.03447
BDH1	3	198721050	198784591	0.086193	27	0.186	rs9841534	0.01808	27	0.0913	rs11711172	0.005145
CAPS	19	5865192	5867222	0.0862835	17	0.39	rs778972	0.05652	15	0.0436	rs274796	0.005432
SPNS1	16	28893649	28903358	0.0863279	13	0.0763	rs11859822	0.01187	13	0.223	rs4788114	0.07103
CPA6	8	68496958	68821174	0.086422	80	0.02434	rs4737845	0.003118	89	0.7	rs2553669	0.01681
MYH15	3	109581905	109730859	0.0865213	44	0.0496	rs7630352	0.006589	45	0.344	rs6779094	0.0281
ADAMTS3	4	73365550	73653380	0.0865943	30	0.06672	rs719381	0.002582	35	0.256	rs719381	0.01798
RSL1D1	16	11835555	11852943	0.0866647	8	0.02893	rs4561483	0.01584	8	0.591	rs4561483	0.07765
IARS2	1	218334077	218388006	0.0867236	13	0.811	rs2053250	0.2588	14	0.0211	rs17563587	0.01087
ZNF483	9	113327267	113379945	0.0867459	23	0.679	rs10491726	0.01682	22	0.02521	rs10121085	0.005878
PARD6G	18	76016105	76106388	0.086806	21	0.196	rs4383219	0.04124	22	0.08741	rs7243052	0.01116
DUSP5	10	112247614	112261292	0.0868472	16	0.05179	rs11195162	0.01811	16	0.331	rs10884981	0.02606
SUFU	10	104253753	104383199	0.0868859	25	0.128	rs11594179	0.01454	26	0.134	rs2902544	0.02667
RNF43	17	53786036	53849930	0.0869441	33	0.356	rs10515157	0.02626	34	0.04822	rs2680698	0.01349
KIAA1430	4	186317812	186362176	0.0870172	19	0.0343	rs6552864	0.0007644	19	0.501	rs11943238	0.07426
CHAT	10	50487146	50543156	0.0870373	47	0.03075	rs8178992	0.0003687	49	0.559	rs17784350	0.007226
P2RX5	17	3523270	3546332	0.0870547	29	0.06097	rs161370	0.0102	31	0.282	rs11652474	0.02236
SEC14L1	17	72648646	72724776	0.0870804	42	0.538	rs688305	0.02378	41	0.03197	rs1254799	0.03645
OR8U1	11	55899675	55900605	0.0871337	18	0.366	rs11228236	0.03068	21	0.04703	rs1945205	0.01364
GRIN2C	17	70349762	70367602	0.0871368	13	0.556	rs2385067	0.1349	13	0.03096	rs690418	0.03
NDUFA11	19	5845685	5855025	0.0871719	17	0.312	rs778972	0.05652	15	0.0552	rs274796	0.005432
ARPP-19	15	50626723	50648505	0.0871981	17	0.05612	rs1724601	0.02541	16	0.307	rs17651731	0.02221
CATSPER3	5	134331512	134375285	0.0872207	20	0.258	rs39881	0.03262	19	0.0668	rs713563	0.01382
PDIA5	3	124268654	124363565	0.087284	47	0.115	rs2717229	0.004793	48	0.15	rs1464103	0.01311
FBXW4	10	103360410	103444733	0.0874058	15	0.135	rs3730477	0.008679	15	0.128	rs11191092	0.02119
OR1J4	9	124321240	124322182	0.0874383	42	0.201	rs2096064	0.01391	43	0.08601	rs12554119	0.0002602
FOXK1	7	4688455	4777600	0.0874675	18	0.279	rs7793919	0.01254	18	0.06199	rs7788807	0.02838
DRG2	17	17932007	17952017	0.0875518	23	0.026	rs860567	0.01655	23	0.666	rs7211714	0.1078
EXOC7	17	71588681	71611451	0.0875527	10	0.22	rs2305347	0.04009	10	0.07871	rs4789241	0.01329
ZNF486	19	20139082	20169984	0.0875843	6	0.122	rs11878327	0.02224	7	0.142	rs11878327	0.05644
HOOK2	19	12734816	12747434	0.0877158	5	0.636	rs6511837	0.1173	6	0.02729	rs4804208	0.02974
REM1	20	29526765	29536369	0.0877511	10	0.04706	rs6059440	0.01439	11	0.369	rs6058012	0.1421
C19orf44	19	16468204	16493163	0.0877789	8	0.172	rs8109218	0.02905	8	0.101	rs7259026	0.0113
LPCAT1	5	1514541	1577076	0.087791	57	0.861	rs2042449	0.006604	56	0.02018	rs4975554	0.005603
KRTAP5-5	11	1607608	1608735	0.0878437	44	0.126	rs12366207	0.005371	44	0.138	rs7937618	0.007834
TXNDC9	2	99301918	99319292	0.0878568	8	0.491	rs17022564	0.1828	8	0.03542	rs11902994	0.0108
GALNTL2	3	16191187	16246257	0.0878984	55	0.27	rs842288	0.003942	58	0.06445	rs6442586	0.005779
ASB8	12	46827838	46837644	0.087933	21	0.07346	rs10875746	0.02355	21	0.237	rs10875746	0.02468
ZNF608	5	124000508	124108704	0.0879353	55	0.0662	rs11241756	0.003527	55	0.263	rs11241760	0.0253
C11orf73	11	85690935	85734633	0.0879487	41	0.232	rs7951433	0.009445	42	0.07506	rs292103	0.00715
MXD4	4	2218957	2233537	0.0880151	22	0.08145	rs612973	0.003278	23	0.214	rs17768393	0.005351
LAT	16	28903647	28909605	0.0881593	13	0.07561	rs11859822	0.01187	13	0.231	rs4788114	0.07103
MIXL1	1	224478005	224480136	0.0881603	12	0.218	rs10915958	0.04555	12	0.08012	rs10915958	0.0164
C4orf19	4	37131946	37271527	0.0882033	74	0.352	rs2174657	0.004541	75	0.04965	rs2973236	0.007104
IQGAP3	1	154761820	154809020	0.0882053	25	0.424	rs11264505	0.03833	25	0.04122	rs1171576	0.009488
TDRD9	14	103464569	103588757	0.0882689	30	0.147	rs2236247	0.009473	32	0.119	rs12886745	0.0118
MLPH	2	238060616	238128700	0.0882803	52	0.213	rs7591977	0.009242	51	0.08214	rs7602387	0.0025
KCNJ1	11	128213124	128242478	0.088281	42	0.027	rs10893922	0.001969	43	0.648	rs11221492	0.02614
TSHZ2	20	51022283	51537372	0.0884913	184	0.107	rs6068555	0.00846	186	0.164	rs8120425	0.01294
HES2	1	6397882	6402566	0.0884962	8	0.601	rs2103673	0.07179	8	0.0292	rs3138156	0.00143
C19orf46	19	41185841	41191512	0.0885111	9	0.383	rs4805149	0.05114	9	0.04583	rs7250448	0.0004568
RNF103	2	86684026	86704489	0.0885169	13	0.648	rs433655	0.1906	13	0.02709	rs4832300	0.01796
WIPI1	17	63929016	63965248	0.0885746	22	0.0282	rs2952283	0.01259	22	0.623	rs2952283	0.0451
POR	7	75382355	75454109	0.0886045	15	0.104	rs4728533	0.01567	16	0.169	rs8509	0.04789
ITLN2	1	159181439	159191213	0.0886235	15	0.722	rs10908813	0.1845	16	0.02435	rs4656971	0.01062
MSRB3	12	63958754	64146954	0.0887015	28	0.16	rs10506528	0.007371	32	0.11	rs1494508	0.02671
ZMYM5	13	19309592	19335773	0.0887079	13	0.0456	rs9578226	0.02185	12	0.386	rs9579701	0.1435
C2orf62	2	218929822	218941061	0.0888092	20	0.513	rs2227255	0.04959	20	0.03436	rs3816560	0.02076
TIGD4	4	153909955	153920327	0.089009	15	0.568	rs6849151	0.1693	16	0.03112	rs7675147	0.02173
C6orf153	6	43097362	43105315	0.0890152	9	0.699	rs6901782	0.2122	8	0.02529	rs2395943	0.02467
MS4A8B	11	60223622	60239861	0.0891147	15	0.02308	rs1567083	0.0005653	19	0.767	rs4402314	0.1196
OR56B1	11	5714322	5715297	0.0891231	34	0.05044	rs7935903	0.003059	36	0.351	rs7394584	0.007052
RABAC1	19	47152675	47155311	0.0891437	7	0.215	rs7253563	0.03689	6	0.08237	rs8107107	0.02979
PFKM	12	46799294	46826154	0.0892321	18	0.07267	rs10875746	0.02355	18	0.244	rs10875746	0.02468
UBAP2L	1	152459278	152509953	0.0892675	20	0.603	rs12121180	0.08618	18	0.02942	rs7521837	0.003239
B3GAT3	11	62139343	62146024	0.0892961	5	0.395	rs7124057	0.2367	5	0.04493	rs693698	0.02464
PRSS33	16	2773954	2776709	0.0893552	9	0.107	rs2240140	0.03159	9	0.166	rs2240140	0.03894
CD58	1	116858679	116915126	0.0893729	18	0.694	rs766429	0.02626	17	0.0256	rs17575616	0.01248
PPP5C	19	51542133	51585945	0.0894887	29	0.05912	rs12461322	0.004016	29	0.301	rs4802307	0.02392
RSPH1	21	42765665	42789470	0.0895109	45	0.06224	rs2839513	0.002318	45	0.286	rs17114976	0.01638
ACOXL	2	111206679	111568392	0.0895301	87	0.04698	rs11684166	0.001794	89	0.379	rs3789106	0.008809
GRPEL2	5	148705169	148714339	0.0896046	23	0.02171	rs2438490	0.002269	23	0.821	rs6887452	0.09626
AQP8	16	25135785	25147754	0.0896301	14	0.977	rs962974	0.1568	14	0.01825	rs1076974	0.02335
CLPTM1	19	50150477	50188439	0.0897056	14	0.646	rs2288918	0.02138	14	0.02763	rs16979595	0.003269
ZSWIM4	19	13767273	13804044	0.0897258	15	0.158	rs346155	0.008994	16	0.113	rs1531212	0.01121
GNG11	7	93388951	93393762	0.08978	20	0.844	rs17165909	0.2135	23	0.02117	rs180267	0.005219
LOC402176	4	54546422	54548202	0.0898369	8	0.704	rs6834659	0.2763	8	0.0254	rs17083731	0.00452
TPRX1	19	52996311	52998673	0.0898511	30	0.09827	rs3786777	0.01486	28	0.182	rs10405467	0.02938
CLIP3	19	41197402	41215615	0.0898676	12	0.439	rs4805149	0.05114	12	0.04075	rs7250448	0.0004568
LOC643641	7	149166441	149195501	0.0898747	22	0.08643	rs10807976	0.009504	22	0.207	rs6464035	0.03647
TRAK1	3	42107749	42242272	0.0899646	44	0.403	rs747455	0.0007943	46	0.04445	rs3774388	0.001936
NETO1	18	68565766	68685790	0.0899696	74	0.06421	rs8092114	0.003349	76	0.279	rs748016	0.01319
CP	3	150372979	150422522	0.0901883	38	0.151	rs16861637	0.002339	40	0.119	rs16861514	0.003036
GNMT	6	43036477	43039596	0.0902762	19	0.577	rs9462856	0.21	17	0.03118	rs6901007	0.003985
XCL1	1	166812479	166817939	0.0902947	32	0.393	rs6662401	0.02789	32	0.04579	rs11580138	0.00652
NAP1L1	12	74726222	74764717	0.0902996	24	0.689	rs12809112	0.08527	24	0.02612	rs3761674	0.003993
PAX9	14	36196532	36216762	0.0903164	46	0.06406	rs1884219	0.0008357	48	0.281	rs17104977	0.01414
NEIL2	8	11664665	11682263	0.0903327	58	0.839	rs17756892	0.08136	62	0.02146	rs1043180	0.0001657
PSMD12	17	62767080	62793183	0.0903429	16	0.691	rs7207883	0.102	16	0.02606	rs9903804	0.005887
BEST2	19	12724406	12730271	0.0903466	4	0.258	rs16978630	0.115	5	0.0698	rs1205171	0.04105
PHLDB2	3	113085499	113177826	0.0903611	65	0.158	rs1587456	0.01353	69	0.114	rs774747	0.004941
SDSL	12	112344598	112360464	0.0905004	10	0.04467	rs736122	0.01346	9	0.404	rs736122	0.1068
XPO7	8	21833125	21920042	0.0905962	33	0.267	rs2054713	0.04052	34	0.06768	rs11776272	0.01567
ALKBH6	19	41191861	41196981	0.0906204	10	0.441	rs4805149	0.05114	10	0.04099	rs7250448	0.0004568
C14orf166	14	51525977	51541170	0.0906245	40	0.0236	rs1051069	0.003854	43	0.766	rs12894295	0.007271
PDCD11	10	105146401	105196009	0.0906911	28	0.0569	rs3014188	0.001969	29	0.318	rs6580	0.01
GRM8	7	125865887	126679664	0.0906957	223	0.06305	rs1946116	0.008073	231	0.287	rs1419447	0.007208
RNF8	6	37429725	37470492	0.0906983	21	0.174	rs2284923	0.02247	24	0.104	rs2776901	0.01286
KNDC1	10	134823960	134889906	0.0906999	32	0.46	rs2998144	0.01602	31	0.03934	rs4838698	0.001951
SLC16A11	17	6885672	6887966	0.090734	25	0.755	rs8078000	0.03141	26	0.02398	rs4796576	0.000501
GBF1	10	103995298	104132639	0.0908728	22	0.522	rs11191274	0.03009	20	0.03475	rs4244350	0.02149
RGL2	6	33367413	33374716	0.0909149	13	0.15	rs9277965	0.006681	13	0.121	rs464921	0.004115
OR13C2	9	106406772	106407729	0.0909413	19	0.0693	rs1851724	0.02477	16	0.262	rs2042647	0.03035
SRP68	17	71546785	71580202	0.0909697	16	0.259	rs2305347	0.04009	16	0.07013	rs4789241	0.01329
FAM162B	6	117180052	117193579	0.0910135	16	0.05268	rs648210	0.007445	14	0.345	rs633420	0.04816
EYA2	20	44956915	45250899	0.0910712	96	0.141	rs3092447	0.008257	104	0.129	rs6063033	0.008477
RTN4RL2	11	56984914	57000960	0.0911477	14	0.08882	rs4939148	0.003123	14	0.205	rs2439451	0.03936
HSP90AB1	6	44322826	44329592	0.091161	19	0.959	rs524533	0.2461	19	0.01899	rs1057985	0.0007933
ABAT	16	8675944	8785933	0.0911778	67	0.0226	rs7205816	0.0004365	67	0.806	rs2313427	0.03462
WDR72	15	51593229	51839151	0.0912326	95	0.421	rs2126188	0.005096	97	0.0433	rs956553	0.002179
CDC2L6	6	111037873	111243105	0.0912683	29	0.0538	rs802682	0.01366	30	0.339	rs2691165	0.01518
SLC37A2	11	124438441	124464341	0.0912702	37	0.05241	rs7128296	0.005639	35	0.348	rs4074186	0.02696
CERK	22	45458970	45512816	0.0912755	36	0.12	rs811887	0.001361	37	0.152	rs710123	0.01094
GSG2	17	3573945	3576741	0.0913704	22	0.0669	rs11657731	0.0123	22	0.273	rs170213	0.01933
PTAR1	9	71514257	71564696	0.0914664	17	0.235	rs17517599	0.005936	17	0.07782	rs11793130	0.02836
KIAA1328	18	32663077	33059286	0.0915325	46	0.302	rs2046471	0.0171	50	0.06061	rs3909692	0.02511
IFIT1	10	91142301	91153724	0.0915664	17	0.263	rs304411	0.05226	16	0.06963	rs7096890	0.003313
OR6C65	12	54080579	54081518	0.0915748	9	0.02954	rs7966770	0.005061	9	0.62	rs12315883	0.0868
CC2D1A	19	13878051	13902692	0.0917224	13	0.79	rs2305779	0.1013	13	0.02323	rs4926322	0.01064
HTATIP2	11	20341806	20361905	0.0917556	23	0.102	rs16906178	0.02417	23	0.18	rs10500879	0.01309
SURF6	9	135187372	135192868	0.0917772	16	0.02052	rs493014	0.00862	15	0.895	rs500498	0.1665
CCL13	17	29707583	29709742	0.0917988	31	0.08748	rs2072070	0.003984	32	0.21	rs12602195	0.026
TTLL1	22	41765588	41815373	0.0918092	41	0.03047	rs13057591	0.00164	41	0.603	rs2018340	0.04728
CLCN2	3	185547033	185562085	0.0918635	20	0.027	rs6141	0.01665	20	0.681	rs10513797	0.05899
SUSD5	3	33166540	33235711	0.0919474	39	0.156	rs4678681	0.002565	39	0.118	rs4678512	0.003483
SPATA13	13	23632886	23776048	0.0921643	77	0.615	rs12430530	0.06095	80	0.03002	rs2248605	0.004576
CP110	16	19442679	19472229	0.0921655	22	0.0263	rs7200119	0.005321	23	0.702	rs574869	0.0841
KBTBD5	3	42702014	42708942	0.0922189	11	0.124	rs11079	0.0216	11	0.149	rs4371488	0.02157
LMBR1L	12	47777189	47790947	0.0922276	5	0.06623	rs6580699	0.03183	5	0.279	rs12821008	0.1496
ESAM	11	124128228	124137433	0.0922468	22	0.269	rs557856	0.0009967	23	0.06871	rs557856	0.009243
HERC2	15	26029782	26240890	0.0922909	15	0.02748	rs16950987	0.01163	20	0.673	rs7495174	0.08744
PAPOLB	7	4863894	4868151	0.0923333	17	0.323	rs393275	0.04751	17	0.05729	rs10266401	0.005459
CCL4L1-1	17	31562580	31564387	0.0923366	1	0.406	rs8067765	0.4245	1	0.04558	rs8067765	0.04633
AMAC1	17	30543651	30545490	0.0923958	20	0.318	rs17547813	0.0585	20	0.05824	rs1383541	0.007248
SPATA1	1	84744561	84804463	0.0924369	23	0.02238	rs11164005	0.001422	22	0.828	rs2911597	0.2167
SECISBP2	9	91123231	91164381	0.0924773	17	0.177	rs9410474	0.02037	16	0.10475	rs3211684	0.01719
GPR177	1	68336738	68470841	0.0925	110	0.195	rs11209216	0.005166	111	0.09511	rs1430753	0.002313
LARP7	4	113777568	113798191	0.0925249	9	0.471	rs7696816	0.1353	8	0.03939	rs17669218	0.004772
MET	7	116099694	116225676	0.0925578	34	0.527	rs38840	0.03478	35	0.03522	rs41741	0.01401
KIAA1211	4	56731117	56891647	0.0926372	66	0.513	rs1401910	0.04979	68	0.03622	rs1993916	0.01329
ACCN4	2	220087295	220111738	0.0926497	18	0.101	rs3731918	0.02552	19	0.184	rs6436155	0.03191
UBXD1	19	4396260	4408790	0.0926796	16	0.08337	rs892161	0.008709	16	0.223	rs2992	0.07657
GPR146	7	1063666	1065423	0.0927275	13	0.03191	rs13242034	0.006695	13	0.583	rs4236375	0.1801
ARMC10	7	102502563	102527441	0.0928342	4	0.0663	rs4729873	0.008493	6	0.281	rs2041949	0.1306
LMX1A	1	163437728	163591641	0.0930224	81	0.04087	rs10753672	0.01077	81	0.457	rs965743	0.004565
TEX9	15	54444935	54525364	0.0932409	14	0.04108	rs13380027	0.003504	18	0.456	rs16976920	0.07997
NBPF7	1	120178910	120189302	0.0933105	24	0.125	rs6686155	0.02433	25	0.15	rs2994811	0.004884
CREG2	2	101331656	101370489	0.0933349	27	0.447	rs6543026	0.06614	28	0.04196	rs6732292	0.01009
THY1	11	118794097	118799064	0.0934044	9	0.0248	rs685879	0.01143	11	0.757	rs576945	0.1771
ZBTB47	3	42675877	42684076	0.0934081	12	0.333	rs11079	0.0216	12	0.05638	rs4371488	0.02157
GLIPR1L2	12	74071155	74104087	0.0934199	11	0.06475	rs7298343	0.009516	11	0.29	rs7298343	0.05973
OR7C2	19	14913300	14914260	0.0934626	16	0.09165	rs4569396	0.0161	16	0.205	rs4134457	0.01135
TUBG1	17	38015219	38020777	0.0935848	8	0.153	rs4793039	0.01747	10	0.123	rs646123	0.01206
ATAD5	17	26183148	26246421	0.0936364	11	0.176	rs8075341	0.03804	11	0.107	rs6505219	0.004857
PSMD7	16	72888181	72897687	0.0936526	12	0.667	rs11641366	0.1641	12	0.02824	rs10500585	0.02648
ZNF764	16	30472585	30477085	0.0936658	9	0.255	rs9934806	0.0286	9	0.07388	rs8050463	0.02308
MRPL37	1	54438427	54456644	0.0937707	28	0.08028	rs11804121	0.0342	28	0.235	rs618465	0.02961
EXOC6B	2	72259951	72906685	0.0938464	55	0.756	rs9309462	0.03576	56	0.02498	rs13409513	0.0008742
POU3F3	2	104838400	104839903	0.0939351	14	0.388	rs10197031	0.0292	14	0.04873	rs993557	0.01245
ZDHHC6	10	114180047	114196662	0.0940175	21	0.169	rs10509963	0.005605	21	0.112	rs9971308	0.01058
C9orf71	9	70341317	70345603	0.0942049	23	0.538	rs10869048	0.03503	23	0.03527	rs4143074	0.004897
CDH12	5	21786910	22889488	0.0942679	182	0.191	rs9292996	0.0005175	185	0.09943	rs1561836	0.00743
BCL7B	7	72588621	72609960	0.0942942	3	0.07509	rs2286276	0.02267	3	0.253	rs2286276	0.1545
ALKBH2	12	108010378	108015628	0.0943723	17	0.878	rs2569987	0.2066	19	0.02166	rs4766494	0.008435
CYP27C1	2	127657881	127679813	0.0944302	25	0.05243	rs2028211	0.01354	26	0.363	rs4510165	0.03376
NEXN	1	78126787	78182166	0.0944545	5	0.678	rs3767027	0.2475	4	0.02808	rs7528905	0.01346
PSAT1	9	80101878	80134829	0.0945276	40	0.274	rs944514	0.009577	42	0.06955	rs2989581	0.0006185
KPNA1	3	123623437	123716474	0.0945522	26	0.03231	rs17201246	0.00012	25	0.59	rs17201246	0.05484
SCN4B	11	117509301	117528745	0.0945707	43	0.03681	rs1941633	0.0095	42	0.518	rs11216740	0.0439
STK19-2	6	32089495	32089939	0.0945962	11	0.102	rs387608	0.03494	11	0.187	rs387608	0.08543
DHFRL1	3	95259455	95264350	0.0946555	4	0.101	rs9837294	0.03948	4	0.189	rs9843295	0.1432
SLC1A4	2	65070097	65104503	0.0946805	27	0.245	rs11126024	0.02586	26	0.07794	rs2302647	0.02343
GNL1	6	30621672	30632987	0.094698	9	0.844	rs12192673	0.2152	8	0.02263	rs3130244	0.005369
FPGS	9	129604974	129616377	0.0947003	18	0.412	rs913989	0.07264	20	0.04636	rs11789185	0.007732
STIL	1	47488397	47552406	0.0948475	23	0.777	rs2249665	0.1766	23	0.02463	rs7543627	0.0003177
CCL3L3-2	17	31647955	31649834	0.0948485	1	0.425	rs8067765	0.4245	1	0.04503	rs8067765	0.04633
ZFAND2B	2	219779781	219782614	0.0949958	13	0.059	rs885854	0.002996	13	0.325	rs8447	0.1618
DNAJC5	20	61996961	62035839	0.0949997	20	0.141	rs817386	0.02047	16	0.136	rs817355	0.03128
ABHD12B	14	50408627	50441438	0.0950263	38	0.388	rs7158839	0.007763	38	0.04944	rs1951473	0.002107
BST1	4	15313670	15342894	0.0951288	37	0.03424	rs3893376	0.002044	39	0.561	rs4257648	0.1343
MGAT4B	5	179156710	179166547	0.0952954	16	0.298	rs166624	0.05284	16	0.0646	rs248244	0.009123
CISH	3	50618929	50624207	0.0953159	6	0.116	rs388483	0.02982	8	0.166	rs11130254	0.07142
PAK6	15	38296920	38356980	0.0953199	27	0.131	rs12905386	0.02529	28	0.147	rs2242119	0.02238
PENK	8	57516069	57521143	0.09538	13	0.06786	rs12545109	0.005388	16	0.284	rs7007715	0.02787
SPN	16	29581800	29589324	0.0955003	14	0.215	rs12596308	0.01996	14	0.08978	rs4563056	0.02809
RNF135	17	26322081	26351053	0.0955079	7	0.929	rs7208859	0.3481	7	0.02078	rs6505219	0.004857
RBMS3	3	29297946	30021624	0.0955634	278	0.257	rs3773054	0.009205	278	0.07517	rs7632290	0.008708
RAB25	1	154297589	154306919	0.0956037	12	0.03415	rs915179	0.01023	12	0.566	rs2297792	0.1636
CMA1	14	24044551	24047311	0.0956049	22	0.23	rs2332338	0.07074	25	0.08404	rs1956932	0.0006066
COMMD1	2	61986306	62216709	0.0956049	23	0.46	rs7581802	0.07777	26	0.04202	rs7601633	0.001492
C1orf27	1	184611623	184657126	0.0957409	16	0.06328	rs3753565	0.004402	16	0.306	rs3753565	0.05201
OPA1	3	194793805	194898009	0.0959132	19	0.672	rs883279	0.1218	20	0.02888	rs9831563	0.0003257
SHB	9	37905894	38059210	0.0959283	47	0.192	rs3761672	0.05649	45	0.1011	rs12000226	0.01674
ADAM15	1	153290385	153301876	0.0961439	21	0.06008	rs7548955	0.002816	21	0.324	rs4845700	0.009729
MLN	6	33870426	33879771	0.0964328	43	0.682	rs9469598	0.01006	42	0.02865	rs3763260	0.00343
CCDC53	12	100930847	100980029	0.0964789	17	0.266	rs12581964	0.02633	16	0.0735	rs10745936	0.02675
C19orf57	19	13854167	13877909	0.0965514	13	0.811	rs2305779	0.1013	13	0.02413	rs1531212	0.01121
C12orf50	12	86897946	86947307	0.0966957	15	0.404	rs2468239	0.0171	15	0.04853	rs2468240	0.03246
C14orf105	14	57006347	57030329	0.0967037	9	0.827	rs3783686	0.4217	12	0.02371	rs17795775	0.0009409
PCNT	21	46568463	46690110	0.0967255	32	0.222	rs2839243	0.06076	35	0.08835	rs7277175	0.01475
CCDC113	16	56841363	56875235	0.0967613	25	0.266	rs16959812	0.1429	25	0.07377	rs2731783	0.005116
PIGN	18	57862437	58005269	0.0968265	37	0.79	rs663354	0.2029	35	0.02486	rs17069283	0.00431
CCL3	17	31439715	31441619	0.0968695	17	0.02331	rs972317	0.006733	18	0.843	rs972317	0.2477
FAM76A	1	27925076	27960702	0.0968988	10	0.02445	rs1474574	0.01739	12	0.804	rs10902671	0.1096
LRRC17	7	102340687	102372632	0.0969936	16	0.03672	rs869332	0.004999	18	0.536	rs17475512	0.08768
SLC10A1	14	69312304	69333707	0.0970721	12	0.718	rs17328	0.3525	13	0.02744	rs8007929	0.003631
SCGB1A1	11	61943098	61947243	0.0971093	30	0.481	rs9645690	0.03104	30	0.04098	rs2509984	0.005851
FKBP11	12	47602008	47605542	0.0971274	14	0.186	rs2926805	0.05255	14	0.106	rs10875883	0.05325
PLEK	2	68445825	68478089	0.0971299	39	0.826	rs7602170	0.07382	39	0.02387	rs960221	0.0004149
MAT2B	5	162862808	162878906	0.0971555	29	0.02165	rs294598	0.0001401	31	0.911	rs294594	0.1533
CCL3L1-2	17	31647955	31649843	0.0972216	1	0.42	rs8067765	0.4245	1	0.047	rs8067765	0.04633
S1PR3	9	90796181	90809745	0.0972873	27	0.796	rs1331180	0.07585	28	0.02482	rs2150611	0.0124
[truncated: 15,645 more rows]

## Sheet: Mg_sig
Genes with the gene-based p values < 0.05 in both European-American and African-American children
Gene	Chr	Start	Stop	Meta.pval	nSNPs.CEU	Pvalue.CEU	Best.SNP.CEU	SNP.pvalue.CEU	nSNPs.YRI	Pvalue.YRI	Best.SNP.YRI	SNP.pvalue.YRI
ZNF536	19	35555167	35740805	1.39908e-05	66	0.000204	rs1004046	2.466e-05	68	0.00461	rs4805554	0.0006256
TGM3	20	2224612	2269725	0.000102546	57	0.00019	rs1967678	1.462e-05	59	0.0424	rs6137456	0.001157
FBXO34	14	54807831	54890082	0.000493536	13	0.01358	rs2297816	0.004398	15	0.0033	rs11621265	0.001078
TRAM1L1	4	118224157	118226184	0.000586601	14	0.02144	rs298944	0.003947	14	0.002528	rs2196716	0.003093
AS3MT	10	104619199	104651645	0.00112668	22	0.013	rs1046778	0.000203	22	0.00858	rs6163	0.004976
SCN3B	11	123005104	123030525	0.00119489	42	0.002607	rs1720344	0.0008638	41	0.04567	rs1148108	0.004622
DLK1	14	100263005	100271212	0.00144471	30	0.00357	rs4905994	6.833e-06	31	0.04119	rs4905999	0.01402
C10orf32	10	104604008	104613960	0.00159954	21	0.01822	rs1046778	0.000203	20	0.00904	rs6163	0.004976
CYB561D2	3	50363300	50366500	0.00200284	5	0.02092	rs17606778	0.0003371	6	0.01012	rs11130248	0.01138
DPP4	2	162557000	162639298	0.00202563	26	0.02157	rs12995983	0.003894	24	0.00994	rs7565794	0.003537
TMEM115	3	50367183	50371943	0.00214611	7	0.02611	rs17606778	0.0003371	7	0.00876	rs11130248	0.01138
LOC727811	3	46423657	46426018	0.00244474	3	0.03011	rs6441995	0.02173	4	0.00879	rs17078868	0.0006129
CCRL2	3	46423724	46426018	0.00245682	3	0.03052	rs6441995	0.02173	4	0.00872	rs17078868	0.0006129
RFFL	17	30360243	30440407	0.00247487	17	0.03526	rs10083888	0.003092	18	0.00761	rs797989	0.0007502
CCK	3	42274321	42281399	0.0027196	28	0.02556	rs747455	0.0007943	30	0.01167	rs3774388	0.001936
GLIPR1L1	12	74014729	74050436	0.00279026	17	0.01284	rs11837697	0.005336	17	0.02391	rs11831200	0.03393
SIKE	1	115113627	115124831	0.00343734	17	0.01035	rs6537844	0.001454	17	0.03751	rs2798657	0.02074
TGFB2	1	216586490	216681593	0.00358603	31	0.01972	rs3121580	0.003143	34	0.02065	rs1317681	0.0003714
OR5I1	11	55459507	55460452	0.00389798	43	0.03344	rs17597625	0.01151	47	0.01338	rs7939844	0.0001293
OR5W2	11	55437701	55438634	0.00395326	43	0.03355	rs17597625	0.01151	47	0.01355	rs7939844	0.0001293
RARB	3	25444757	25614424	0.00441377	108	0.03745	rs4681063	5.879e-05	107	0.01375	rs11707637	0.002128
C2orf47	2	200528284	200537085	0.00458843	12	0.03295	rs1509833	0.009035	13	0.01633	rs281767	0.006047
COL28A1	7	7364768	7541985	0.00479324	46	0.01925	rs17518633	0.0008581	48	0.02937	rs10234561	0.006611
OR10AG1	11	55491609	55492515	0.00498304	39	0.03931	rs17597625	0.01151	42	0.01503	rs7939844	0.0001293
MRPS14	1	173249750	173259184	0.00549391	13	0.01831	rs10489332	0.01174	15	0.03605	rs10912870	0.0435
BCO2	11	111551417	111594859	0.00577481	20	0.03514	rs2250417	0.00634	20	0.01988	rs5744222	0.002836
C2orf60	2	200501878	200528704	0.00583984	15	0.02674	rs1509833	0.009035	16	0.02646	rs281767	0.006047
CACYBP	1	173235193	173247786	0.00610835	12	0.03099	rs10489332	0.01174	14	0.02403	rs10912870	0.0435
MUC7	4	71372524	71383303	0.00644733	10	0.02612	rs6600832	0.003666	11	0.03032	rs6852383	0.0129
CAPS2	12	73956025	74010103	0.00672528	26	0.02114	rs11837697	0.005336	27	0.03931	rs11180432	0.02538
SLC12A7	5	1103488	1165172	0.0069082	20	0.02324	rs2241604	0.01149	19	0.03687	rs7722287	0.009801
IL18	11	111519185	111540050	0.00706915	17	0.04287	rs795467	0.01445	17	0.02052	rs5744222	0.002836
C21orf59	21	32895977	32906537	0.00711711	19	0.0184	rs7281019	0.006223	19	0.04818	rs2833907	0.01028
TEX12	11	111543304	111548489	0.00721354	19	0.03171	rs2250417	0.00634	19	0.02839	rs5744222	0.002836
ZNF100	19	21698682	21742270	0.00721737	13	0.01844	rs10403430	0.009324	12	0.04885	rs6511286	0.009723
C2orf69	2	200484273	200501241	0.00728526	10	0.03832	rs2164888	0.01833	10	0.02376	rs281767	0.006047
C10orf26	10	104493716	104566011	0.00798947	32	0.0465	rs10883782	0.01938	32	0.02176	rs6163	0.004976
AMTN	4	71418886	71433048	0.00836496	6	0.03176	rs6600832	0.003666	7	0.03358	rs6852383	0.0129
HERPUD2	7	35638794	35701297	0.00849916	28	0.03203	rs2392382	0.004256	28	0.03391	rs10261066	0.001199
SLC22A18	11	2877526	2903052	0.00926836	27	0.0247	rs4930018	0.006642	27	0.04857	rs400643	0.00172
CACNA2D2	3	50375234	50515896	0.0103707	18	0.04592	rs17606778	0.0003371	18	0.02973	rs11130248	0.01138
LIG3	17	30331650	30356201	0.0107784	7	0.0324	rs8072191	0.02841	7	0.04405	rs16970468	0.01075
FCGR2B	1	159899563	159914575	0.0108	33	0.04874	rs12042893	0.01495	33	0.02935	rs6683580	0.01895
RASGEF1B	4	82567242	82612085	0.010838	29	0.04201	rs895086	0.01259	29	0.03419	rs6840449	0.01702
KIF9	3	47244888	47299092	0.0109618	3	0.03774	rs11713101	0.01465	6	0.03856	rs6442062	0.0157
PDE4A	19	10392332	10441307	0.0110187	15	0.04348	rs280502	0.01162	15	0.03367	rs8113472	0.0004105
ZNF830	17	30312661	30314318	0.0116742	10	0.0467	rs8072191	0.02841	10	0.03351	rs16970468	0.01075
FCRL2	1	155982149	156013533	0.012516	12	0.04156	rs2210914	0.02703	16	0.04081	rs7517644	0.01154

## Sheet: Mg_loci
Gene-based p value of previouly reported genome-wide significant loci
Gene	Chr	Start	Stop	Meta.pval	nSNPs.CEU	Pvalue.CEU	Best.SNP.CEU	SNP.pvalue.CEU	nSNPs.YRI	Pvalue.YRI	Best.SNP.YRI	SNP.pvalue.YRI
MUC1	1	153424923	153429324	0	9	0	rs4971100	4.015e-07	9	0.198	rs4971100	0.06334
ATP2B1	12	88505956	88573975	0.578864	19	0.873	rs2854371	0.1566	19	0.272	rs1389056	0.03836
TRPM6	9	76527230	76692830	0.0274433	62	0.09384	rs7848706	0.002838	62	0.04526	rs1323368	0.008175
SHROOM3	4	77575276	77923429	0.258938	102	0.372	rs9995595	0.008814	103	0.191	rs3733242	0.009554
PRMT7	16	66902445	66948663	0.86812	21	0.936	rs8045344	0.218	22	0.569	rs12599487	0.2229
MDS1	3	170349579	170864168	0.885535	146	0.809	rs1825887	0.03412	152	0.694	rs6780761	0.006391
