# Supplementary material for: Genome-Wide Association Study of Serum Minerals Levels in Children of Different Ethnic Background
Source: PLoS One. 2015 Apr 17;10(4):e0123499. doi: 10.1371/journal.pone.0123499 (PMC4401557; doi:10.1371/journal.pone.0123499)
Supplement: S4 Table — (XLSX) [file pone.0123499.s013.xlsx]

## Sheet: ca_path
Enriched pathways of the LCC
Calcium
Category	Term	Count	%	PValue	Genes	Benjamini
KEGG_PATHWAY	hsa04350:TGF-beta signaling pathway	7	4.06977	0.000841979	NOG, ACVRL1, TGFBR2, SMAD1, BMP7, CUL1, BMPR1A	0.0564643
KEGG_PATHWAY	hsa04110:Cell cycle	7	4.06977	0.00532704	MAD1L1, MCM7, YWHAH, BUB1B, CHEK2, BUB3, CUL1	0.168292
KEGG_PATHWAY	hsa04120:Ubiquitin mediated proteolysis	7	4.06977	0.00827043	UBE2N, CUL3, UBE2J1, PARK2, STUB1, BRCA1, CUL1	0.173876
BIOCARTA	h_alkPathway:ALK in cardiac myocytes	5	2.90698	0.00993	NOG, TGFBR2, SMAD1, BMP7, BMPR1A	0.616358
BIOCARTA	h_atmPathway:ATM Signaling Pathway	4	2.32558	0.0132521	NFKB1, CHEK2, BRCA1, RBBP8	0.472893
KEGG_PATHWAY	hsa03050:Proteasome	4	2.32558	0.0225602	PSMB4, PSMD12, PSMA4, PSMD1	0.32539
KEGG_PATHWAY	hsa04920:Adipocytokine signaling pathway	4	2.32558	0.0555803	G6PC, RXRA, RXRG, NFKB1	0.545768
Magnesium
Category	Term	Count	%	PValue	Genes	Benjamini
KEGG_PATHWAY	hsa04110:Cell cycle	8	5.59441	0.00210402	CDKN1C, RAD21, CREBBP, YWHAB, BUB1, PRKDC, ABL1, CDC27	0.177889
KEGG_PATHWAY	hsa03050:Proteasome	5	3.4965	0.00459454	PSMD12, PSME1, PSME2, SHFM1, PSMD7	0.192763
BIOCARTA	h_tidPathway:Chaperones modulate interferon Signaling Pathway	4	2.7972	0.00552146	TNFRSF1A, HSPA1A, DNAJA3, WT1	0.418766
KEGG_PATHWAY	hsa05200:Pathways in cancer	12	8.39161	0.00726471	HSP90AB1, JUP, STAT5A, MET, STAT5B, CREBBP, LEF1, FASLG, AXIN2, ABL1, CRK, APC	0.202304
KEGG_PATHWAY	hsa04120:Ubiquitin mediated proteolysis	7	4.8951	0.0141627	UBE2N, WWP1, UBR5, SIAH1, HERC2, CDC27, UBE2E2	0.282251
KEGG_PATHWAY	hsa04144:Endocytosis	8	5.59441	0.0168766	GIT1, AP2A2, IL2RA, RNF103, WWP1, MET, HSPA1A, EPN2	0.271366
KEGG_PATHWAY	hsa04630:Jak-STAT signaling pathway	7	4.8951	0.024537	CSH1, IRF9, IL2RA, STAT5A, STAT5B, CREBBP, STAT2	0.319595
BIOCARTA	h_pmlPathway:Regulation of transcriptional activity by PML	3	2.0979	0.0421174	TNFRSF1A, CREBBP, FASLG	0.878577
BIOCARTA	h_pitx2Pathway:Multi-step Regulation of Transcription by Pitx2	3	2.0979	0.0474746	CREBBP, LEF1, APC	0.795842
KEGG_PATHWAY	hsa05221:Acute myeloid leukemia	4	2.7972	0.051644	JUP, STAT5A, STAT5B, LEF1	0.505634
